# Supplementary material for: Crystal structure of a new 2,6-bis­(imino)­pyridine derivative: (1E,1′E)-1,1′-(pyridine-2,6-di­yl)bis­[N-(4-chloro­phen­yl)ethan-1-imine]
Source: Acta Crystallogr E Crystallogr Commun. 2019 Jan 4;75(Pt 2):115–8. doi: 10.1107/S2056989018017966 (PMC6362651; doi:10.1107/S2056989018017966)
Supplement: Supplementary file 1 [file e-75-00115-sup1.cif]

##############################################################################
#                                                                            #
# This CIF contains the data in a paper accepted for publication in          #
# Acta Crystallographica Section E. It conforms to the requirements of       #
# Notes for Authors for Acta Crystallographica Section E, and has been       #
# peer reviewed under the auspices of the IUCr Commission on Journals.       #
#                                                                            #
# Full details of the Crystallographic Information File format               #
# are given in the paper "The Crystallographic Information File (CIF):       #
# a New Standard Archive File for Crystallography" by S. R. Hall, F. H.      #
# Allen and I. D. Brown [Acta Cryst. (1991), A47, 655-685].                  #
#                                                                            #
# The current version of the core CIF dictionary is obtainable from          #
# ftp://ftp.iucr.org/pub/cif_core.dic.                                       #
#                                                                            #
# Software is freely available for graphical display of the structure(s)     #
# in this CIF. For information consult the CIF software page                 #
# http://www.iucr.org/resources/cif/software.                                #
#                                                                            #
# This file may be used for bona fide research purposes within the           #
# scientific community so long as proper attribution is given to the journal # 
# article from which it was obtained.                                        #
#                                                                            #
##############################################################################
data_Global
_audit_creation_method
;
Olex2 1.2
(compiled 2018.05.29 svn.r3508 for OlexSys, GUI svn.r5506)
;
_journal_date_recd_electronic     2018-11-21
_journal_date_accepted     2018-12-19
_journal_name_full     'Acta Crystallographica, Section E'
_journal_year     2019
_journal_volume     75
_journal_issue      2
_journal_page_first     115
_journal_page_last     118
_journal_paper_category     GO
_journal_paper_doi     10.1107/S2056989018017966
_journal_coeditor_code     SU5463
_publ_contact_author_name     'Rajesh, Kunjanpillai'
_publ_contact_author_address
;
Department of Chemistry
St. Albert's College (Autonomous), Ernakulam, Kochi
Kerala 682018
India
Department of Chemistry
University of Zurich
Winterthurerstrasse 190
8057 Zurich
Switzerland
;
_publ_contact_author_email
;
rajeshmail101@gmail.com, olivier.blacque@chem.uzh.ch
;
_publ_contact_author_fax     ?
_publ_contact_author_phone     ?
_publ_section_title
;\
Crystal structure of a new 2,6-bis(imino)pyridine derivative:
(1<i>E</i>,1'<i>E</i>)-1,1'-(pyridine-2,6-diyl)bis[<i>N</i>-(4-chlorophenyl)\
ethan-1-imine]
;
loop_
    _publ_author_name
    _publ_author_address
    'Rajesh, Rajagopal'
;
Department of Chemistry
St. Albert's College (Autonomous), Ernakulam, Kochi
Kerala 682018
India
;
    'Sella, E. S.'
;
Department of Chemistry
St. Albert's College (Autonomous), Ernakulam, Kochi
Kerala 682018
India
;
    'Blacque, Olivier'
;
Department of Chemistry
University of Zurich
Winterthurerstrasse 190
8057 Zurich
Switzerland
;
    'Rajesh, Kunjanpillai'
;
Department of Chemistry
St. Albert's College (Autonomous), Ernakulam, Kochi
Kerala 682018
India
;
_publ_section_synopsis
;
This new 2,6-bis(imino)pyridine derivative with terminal 4-chlorophenyl rings
crystallizes with two independent molecules in the asymmetric unit.
;
data_I
_database_code_depnum_ccdc_archive 'CCDC 1886124'
_chemical_name_systematic
;\
(1<i>E</i>,1'<i>E</i>)-1,1'-(Pyridine-2,6-diyl)bis[<i>N</i>-\
(4-chlorophenyl)ethan-1-imine]
;
_chemical_formula_moiety     'C21 H17 Cl2 N3'
_chemical_formula_sum     'C21 H17 Cl2 N3'
_chemical_formula_iupac     'C21 H17 Cl2 N3'
_chemical_formula_weight     382.27
_chemical_melting_point     ?
_space_group_crystal_system     triclinic
_space_group_name_H-M_alt     'P -1'
_space_group_name_Hall     '-P 1'
loop_
    _space_group_symop_operation_xyz
    'x, y, z'
    '-x, -y, -z'
_cell_length_a     10.5375(2)
_cell_length_b     10.8479(2)
_cell_length_c     16.8936(3)
_cell_angle_alpha     82.261(2)
_cell_angle_beta     88.5430(10)
_cell_angle_gamma     84.930(2)
_cell_volume     1905.85(6)
_cell_formula_units_Z     4
_cell_measurement_reflns_used     27060
_cell_measurement_theta_min     2.3
_cell_measurement_theta_max     33.2
_cell_measurement_temperature     160.0(10)
_exptl_crystal_description     block
_exptl_crystal_colour     'pale yellow'
_exptl_crystal_size_max     0.36
_exptl_crystal_size_mid     0.28
_exptl_crystal_size_min     0.20
_exptl_crystal_density_diffrn     1.332
_exptl_crystal_density_meas     ?
_exptl_crystal_density_method     ?
_exptl_crystal_F_000     792
loop_
    _exptl_crystal_face_index_h
    _exptl_crystal_face_index_k
    _exptl_crystal_face_index_l
    _exptl_crystal_face_perp_dist
    1 -1 0 0.0992
    -1 1 0 0.0992
    0 0 -1 0.0810
    -4 -5 5 0.0946
    4 5 -5 0.1786
    1 2 5 0.1563
    1 1 1 0.1615
_exptl_absorpt_coefficient_mu     0.350
_exptl_absorpt_correction_type     analytical
_exptl_absorpt_process_details
;
(CrysAlis PRO; Rigaku OD, 2018)
;
_exptl_absorpt_correction_T_min     0.919
_exptl_absorpt_correction_T_max     0.941
_diffrn_ambient_temperature     160.0(10)
_diffrn_source     'micro-focus sealed X-ray tube'
_diffrn_radiation_type     MoK\a
_diffrn_radiation_wavelength     0.71073
_diffrn_radiation_monochromator     mirror
_diffrn_measurement_device_type     'XtaLAB Synergy, Dualflex, Pilatus 200K'
_diffrn_measurement_device     'four-circle diffractometer'
_diffrn_measurement_method     '\w scans'
_diffrn_detector     'CCD plate'
_diffrn_detector_area_resol_mean     ?
_diffrn_reflns_number     54775
_diffrn_reflns_av_R_equivalents     0.0274
_diffrn_reflns_av_unetI/netI     0.0202
_diffrn_reflns_theta_min     2.117
_diffrn_reflns_theta_max     30.5
_diffrn_reflns_theta_full     25.2
_diffrn_measured_fraction_theta_max     0.998
_diffrn_measured_fraction_theta_full     1.000
_diffrn_reflns_limit_h_min     -14
_diffrn_reflns_limit_h_max     15
_diffrn_reflns_limit_k_min     -15
_diffrn_reflns_limit_k_max     15
_diffrn_reflns_limit_l_min     -24
_diffrn_reflns_limit_l_max     24
_diffrn_radiation_probe     x-ray
_refine_special_details     ?
_reflns_number_total     11604
_reflns_number_gt     9934
_reflns_threshold_expression     'I > 2\s(I)'
_refine_ls_structure_factor_coef     Fsqd
_refine_ls_matrix_type     full
_refine_ls_R_factor_all     0.0457
_refine_ls_R_factor_gt     0.0387
_refine_ls_wR_factor_gt     0.1068
_refine_ls_wR_factor_ref     0.1109
_refine_ls_goodness_of_fit_ref     1.059
_refine_ls_restrained_S_all     1.059
_refine_ls_number_reflns     11604
_refine_ls_number_parameters     473
_refine_ls_number_restraints     0
_refine_ls_hydrogen_treatment     constr
_refine_ls_weighting_scheme     calc
_refine_ls_weighting_details
              'w=1/[\s^2^(Fo^2^)+(0.0577P)^2^+0.5294P] where P=(Fo^2^+2Fc^2^)/3'
_atom_sites_solution_hydrogens     geom
_atom_sites_solution_primary     dual
_atom_sites_solution_secondary     difmap
_refine_ls_shift/su_max     0.001
_refine_ls_shift/su_mean     0.000
_refine_diff_density_max     0.468
_refine_diff_density_min     -0.673
_refine_ls_extinction_method     none
_refine_ls_extinction_coef     .
loop_
    _atom_type_symbol
    _atom_type_description
    _atom_type_scat_dispersion_real
    _atom_type_scat_dispersion_imag
    _atom_type_scat_source
    'C' 'C' 0.0033 0.0016
                         'International Tables Vol C Tables 4.2.6.8 and 6.1.1.4'
    'H' 'H' 0.0000 0.0000
                         'International Tables Vol C Tables 4.2.6.8 and 6.1.1.4'
    'Cl' 'Cl' 0.1484 0.1585
                         'International Tables Vol C Tables 4.2.6.8 and 6.1.1.4'
    'N' 'N' 0.0061 0.0033
                         'International Tables Vol C Tables 4.2.6.8 and 6.1.1.4'
_computing_data_collection
;
CrysAlis PRO (Rigaku OD, 2018)
;
_computing_cell_refinement
;
CrysAlis PRO (Rigaku OD, 2018)
;
_computing_data_reduction
;
CrysAlis PRO (Rigaku OD, 2018)
;
_computing_structure_solution
;
SHELXT (Sheldrick, 2015a)
;
_computing_structure_refinement
;
SHELXL2018 (Sheldrick, 2015b)
;
_computing_molecular_graphics
;
<i>OLEX2</i> (Dolomanov <i>et al.</i>,  2009) and Mercury (Macrae <i>et
al.</i>,  2008)
;
_computing_publication_material
;
<i>OLEX2</i> (Dolomanov <i>et al.</i>,  2009)
;
loop_
    _atom_site_type_symbol
    _atom_site_label
    _atom_site_fract_x
    _atom_site_fract_y
    _atom_site_fract_z
    _atom_site_U_iso_or_equiv
    _atom_site_adp_type
    _atom_site_calc_flag
    _atom_site_occupancy
    _atom_site_disorder_assembly
    _atom_site_disorder_group
    C C1 0.33253(11) 0.84351(11) 0.52377(7) 0.0277(2) Uani d 1 . .
    C C2 0.39558(13) 0.89874(11) 0.45751(7) 0.0319(2) Uani d 1 . .
    H H2 0.403602 0.986096 0.450265 0.038 Uiso calc 1 . .
    C C3 0.44713(13) 0.82499(11) 0.40155(7) 0.0310(2) Uani d 1 . .
    H H3 0.492617 0.861820 0.356481 0.037 Uiso calc 1 . .
    C C4 0.43261(11) 0.69734(10) 0.41106(7) 0.0254(2) Uani d 1 . .
    C C5 0.37049(12) 0.64286(11) 0.47914(7) 0.0282(2) Uani d 1 . .
    H H5 0.362343 0.555521 0.486755 0.034 Uiso calc 1 . .
    C C6 0.32057(11) 0.71611(11) 0.53576(7) 0.0285(2) Uani d 1 . .
    H H6 0.278606 0.679231 0.582298 0.034 Uiso calc 1 . .
    C C7 0.42305(10) 0.57357(10) 0.30817(6) 0.02233(19) Uani d 1 . .
    C C8 0.27998(11) 0.58318(13) 0.30540(8) 0.0320(2) Uani d 1 . .
    H H8A 0.248873 0.504655 0.330749 0.048 Uiso calc 1 . .
    H H8B 0.252739 0.599462 0.249660 0.048 Uiso calc 1 . .
    H H8C 0.245071 0.651695 0.333999 0.048 Uiso calc 1 . .
    C C9 0.49567(10) 0.49648(9) 0.25206(6) 0.02101(19) Uani d 1 . .
    C C10 0.62744(11) 0.47078(10) 0.25912(7) 0.0249(2) Uani d 1 . .
    H H10 0.672537 0.503405 0.298482 0.030 Uiso calc 1 . .
    C C11 0.69096(11) 0.39668(12) 0.20746(7) 0.0291(2) Uani d 1 . .
    H H11 0.780494 0.377219 0.211023 0.035 Uiso calc 1 . .
    C C12 0.62190(11) 0.35128(11) 0.15043(7) 0.0271(2) Uani d 1 . .
    H H12 0.663229 0.300253 0.114345 0.032 Uiso calc 1 . .
    C C13 0.49066(10) 0.38206(10) 0.14718(6) 0.02198(19) Uani d 1 . .
    C C14 0.41233(10) 0.33185(10) 0.08780(6) 0.0232(2) Uani d 1 . .
    C C15 0.27004(12) 0.35106(16) 0.09431(10) 0.0425(3) Uani d 1 . .
    H H15A 0.231832 0.322186 0.048576 0.064 Uiso calc 1 . .
    H H15B 0.244269 0.440024 0.094688 0.064 Uiso calc 1 . .
    H H15C 0.240977 0.303534 0.143916 0.064 Uiso calc 1 . .
    C C16 0.41268(10) 0.21412(11) -0.01944(7) 0.0252(2) Uani d 1 . .
    C C17 0.41070(12) 0.26750(12) -0.09902(7) 0.0306(2) Uani d 1 . .
    H H17 0.438136 0.348713 -0.113385 0.037 Uiso calc 1 . .
    C C18 0.36890(12) 0.20299(12) -0.15767(7) 0.0304(2) Uani d 1 . .
    H H18 0.367791 0.239417 -0.212058 0.036 Uiso calc 1 . .
    C C19 0.32891(11) 0.08498(11) -0.13579(7) 0.0267(2) Uani d 1 . .
    C C20 0.32610(13) 0.03190(12) -0.05683(7) 0.0320(2) Uani d 1 . .
    H H20 0.295806 -0.048126 -0.042522 0.038 Uiso calc 1 . .
    C C21 0.36821(13) 0.09712(12) 0.00144(7) 0.0322(2) Uani d 1 . .
    H H21 0.366580 0.061451 0.055952 0.039 Uiso calc 1 . .
    Cl Cl1 0.26945(4) 0.93500(3) 0.59507(2) 0.04153(9) Uani d 1 . .
    Cl Cl2 0.28305(4) 0.00035(3) -0.20954(2) 0.04044(9) Uani d 1 . .
    N N1 0.49029(10) 0.62550(10) 0.35388(6) 0.0281(2) Uani d 1 . .
    N N2 0.42787(9) 0.45348(8) 0.19705(5) 0.02178(17) Uani d 1 . .
    N N3 0.47403(10) 0.27235(10) 0.03734(6) 0.0296(2) Uani d 1 . .
    C C22 0.04883(11) 0.44751(12) 0.72766(7) 0.0278(2) Uani d 1 . .
    C C23 0.04388(11) 0.53195(11) 0.65837(8) 0.0293(2) Uani d 1 . .
    H H23 0.005799 0.614549 0.658940 0.035 Uiso calc 1 . .
    C C24 0.09527(11) 0.49444(11) 0.58799(7) 0.0267(2) Uani d 1 . .
    H H24 0.093327 0.552097 0.540346 0.032 Uiso calc 1 . .
    C C25 0.14964(10) 0.37279(10) 0.58684(7) 0.0238(2) Uani d 1 . .
    C C26 0.15381(12) 0.28959(11) 0.65750(7) 0.0298(2) Uani d 1 . .
    H H26 0.191543 0.206783 0.657329 0.036 Uiso calc 1 . .
    C C27 0.10335(12) 0.32680(12) 0.72790(7) 0.0305(2) Uani d 1 . .
    H H27 0.106202 0.269881 0.775889 0.037 Uiso calc 1 . .
    C C28 0.16246(10) 0.25644(10) 0.47943(6) 0.02186(19) Uani d 1 . .
    C C29 0.04079(11) 0.19559(11) 0.50021(7) 0.0266(2) Uani d 1 . .
    H H29A 0.060896 0.106970 0.519780 0.040 Uiso calc 1 . .
    H H29B -0.011964 0.203652 0.452537 0.040 Uiso calc 1 . .
    H H29C -0.005754 0.236549 0.541826 0.040 Uiso calc 1 . .
    C C30 0.23750(10) 0.21730(10) 0.40933(6) 0.02175(19) Uani d 1 . .
    C C31 0.36130(10) 0.25147(10) 0.39370(7) 0.0236(2) Uani d 1 . .
    H H31 0.399260 0.302265 0.426474 0.028 Uiso calc 1 . .
    C C32 0.42741(11) 0.20937(10) 0.32913(7) 0.0250(2) Uani d 1 . .
    H H32 0.511683 0.231219 0.316838 0.030 Uiso calc 1 . .
    C C33 0.36935(11) 0.13513(10) 0.28271(7) 0.0253(2) Uani d 1 . .
    H H33 0.412512 0.106145 0.237813 0.030 Uiso calc 1 . .
    C C34 0.24608(11) 0.10387(10) 0.30336(6) 0.0244(2) Uani d 1 . .
    C C35 0.18171(12) 0.01753(12) 0.25878(7) 0.0290(2) Uani d 1 . .
    C C36 0.0712(2) -0.0429(2) 0.29993(11) 0.0687(7) Uani d 1 . .
    H H36A -0.003006 0.018417 0.298850 0.103 Uiso calc 1 . .
    H H36B 0.093131 -0.074184 0.355476 0.103 Uiso calc 1 . .
    H H36C 0.051163 -0.112627 0.272397 0.103 Uiso calc 1 . .
    C C37 0.18205(12) -0.08525(11) 0.14453(7) 0.0274(2) Uani d 1 . .
    C C38 0.26630(12) -0.18181(13) 0.12313(8) 0.0332(3) Uani d 1 . .
    H H38 0.349787 -0.193775 0.144341 0.040 Uiso calc 1 . .
    C C39 0.23006(13) -0.26095(13) 0.07117(8) 0.0351(3) Uani d 1 . .
    H H39 0.287777 -0.327254 0.057339 0.042 Uiso calc 1 . .
    C C40 0.10945(13) -0.24197(12) 0.04003(7) 0.0321(2) Uani d 1 . .
    C C41 0.02384(13) -0.14670(14) 0.06006(8) 0.0377(3) Uani d 1 . .
    H H41 -0.059284 -0.135010 0.038303 0.045 Uiso calc 1 . .
    C C42 0.06052(13) -0.06793(13) 0.11246(8) 0.0355(3) Uani d 1 . .
    H H42 0.002237 -0.002089 0.126326 0.043 Uiso calc 1 . .
    Cl Cl3 -0.01235(3) 0.49452(4) 0.81635(2) 0.04202(9) Uani d 1 . .
    Cl Cl4 0.06545(4) -0.33813(4) -0.02725(2) 0.04994(10) Uani d 1 . .
    N N4 0.20804(9) 0.33848(9) 0.51589(6) 0.02557(18) Uani d 1 . .
    N N5 0.18092(9) 0.14407(9) 0.36555(6) 0.02414(18) Uani d 1 . .
    N N6 0.23082(10) -0.00296(10) 0.19202(6) 0.0294(2) Uani d 1 . .
loop_
    _atom_site_aniso_label
    _atom_site_aniso_U_11
    _atom_site_aniso_U_22
    _atom_site_aniso_U_33
    _atom_site_aniso_U_12
    _atom_site_aniso_U_13
    _atom_site_aniso_U_23
    C1 0.0296(5) 0.0297(5) 0.0252(5) 0.0036(4) -0.0053(4) -0.0117(4)
    C2 0.0443(7) 0.0233(5) 0.0289(6) -0.0020(5) -0.0045(5) -0.0058(4)
    C3 0.0413(7) 0.0274(5) 0.0253(5) -0.0070(5) 0.0014(5) -0.0050(4)
    C4 0.0256(5) 0.0270(5) 0.0259(5) -0.0043(4) -0.0019(4) -0.0107(4)
    C5 0.0313(6) 0.0251(5) 0.0301(5) -0.0071(4) 0.0012(4) -0.0081(4)
    C6 0.0292(5) 0.0325(6) 0.0251(5) -0.0054(4) 0.0014(4) -0.0068(4)
    C7 0.0262(5) 0.0204(4) 0.0209(5) -0.0038(4) 0.0006(4) -0.0036(4)
    C8 0.0251(5) 0.0400(6) 0.0336(6) 0.0012(5) -0.0030(4) -0.0163(5)
    C9 0.0240(5) 0.0193(4) 0.0203(4) -0.0050(4) 0.0009(4) -0.0031(3)
    C10 0.0239(5) 0.0269(5) 0.0256(5) -0.0068(4) -0.0011(4) -0.0062(4)
    C11 0.0206(5) 0.0355(6) 0.0337(6) -0.0050(4) 0.0003(4) -0.0113(5)
    C12 0.0232(5) 0.0316(5) 0.0284(5) -0.0040(4) 0.0028(4) -0.0108(4)
    C13 0.0238(5) 0.0219(4) 0.0213(5) -0.0053(4) 0.0013(4) -0.0049(4)
    C14 0.0229(5) 0.0244(5) 0.0231(5) -0.0032(4) -0.0008(4) -0.0059(4)
    C15 0.0246(6) 0.0600(9) 0.0490(8) 0.0030(6) -0.0048(5) -0.0327(7)
    C16 0.0210(5) 0.0317(5) 0.0251(5) -0.0023(4) 0.0021(4) -0.0118(4)
    C17 0.0344(6) 0.0298(5) 0.0289(6) -0.0079(5) -0.0029(5) -0.0048(4)
    C18 0.0337(6) 0.0351(6) 0.0228(5) -0.0060(5) -0.0031(4) -0.0032(4)
    C19 0.0287(5) 0.0293(5) 0.0237(5) -0.0006(4) -0.0033(4) -0.0102(4)
    C20 0.0405(7) 0.0296(6) 0.0275(6) -0.0097(5) -0.0028(5) -0.0048(4)
    C21 0.0381(6) 0.0394(6) 0.0214(5) -0.0125(5) 0.0014(4) -0.0060(4)
    Cl1 0.04879(19) 0.04263(17) 0.03431(16) 0.01175(14) -0.00271(13)
                                                                    -0.01911(13)
    Cl2 0.0540(2) 0.03864(16) 0.03227(16) -0.00355(14) -0.01178(13) -0.01599(12)
    N1 0.0285(5) 0.0300(5) 0.0288(5) -0.0063(4) 0.0019(4) -0.0130(4)
    N2 0.0237(4) 0.0214(4) 0.0212(4) -0.0038(3) 0.0001(3) -0.0049(3)
    N3 0.0253(5) 0.0389(5) 0.0282(5) -0.0061(4) 0.0019(4) -0.0157(4)
    C22 0.0203(5) 0.0394(6) 0.0273(5) -0.0086(4) 0.0029(4) -0.0144(4)
    C23 0.0247(5) 0.0302(5) 0.0349(6) -0.0012(4) -0.0006(4) -0.0121(5)
    C24 0.0276(5) 0.0268(5) 0.0264(5) -0.0031(4) -0.0023(4) -0.0056(4)
    C25 0.0232(5) 0.0258(5) 0.0242(5) -0.0057(4) 0.0000(4) -0.0074(4)
    C26 0.0363(6) 0.0255(5) 0.0277(5) -0.0021(4) 0.0000(5) -0.0048(4)
    C27 0.0336(6) 0.0344(6) 0.0246(5) -0.0089(5) 0.0003(4) -0.0045(4)
    C28 0.0237(5) 0.0209(4) 0.0208(4) -0.0013(4) -0.0001(4) -0.0024(3)
    C29 0.0263(5) 0.0282(5) 0.0267(5) -0.0058(4) 0.0039(4) -0.0068(4)
    C30 0.0246(5) 0.0204(4) 0.0204(4) -0.0035(4) 0.0006(4) -0.0026(3)
    C31 0.0251(5) 0.0216(4) 0.0246(5) -0.0054(4) -0.0011(4) -0.0025(4)
    C32 0.0241(5) 0.0246(5) 0.0261(5) -0.0067(4) 0.0021(4) -0.0005(4)
    C33 0.0280(5) 0.0265(5) 0.0217(5) -0.0057(4) 0.0047(4) -0.0028(4)
    C34 0.0289(5) 0.0256(5) 0.0200(5) -0.0079(4) 0.0025(4) -0.0045(4)
    C35 0.0331(6) 0.0335(6) 0.0233(5) -0.0130(5) 0.0051(4) -0.0082(4)
    C36 0.0795(13) 0.1008(15) 0.0441(9) -0.0696(12) 0.0337(9) -0.0417(9)
    C37 0.0318(6) 0.0315(5) 0.0207(5) -0.0096(4) 0.0043(4) -0.0068(4)
    C38 0.0297(6) 0.0390(6) 0.0332(6) -0.0049(5) -0.0012(5) -0.0119(5)
    C39 0.0349(6) 0.0355(6) 0.0375(6) -0.0036(5) 0.0025(5) -0.0145(5)
    C40 0.0371(6) 0.0371(6) 0.0256(5) -0.0127(5) 0.0025(5) -0.0113(5)
    C41 0.0329(6) 0.0483(7) 0.0345(6) -0.0032(5) -0.0057(5) -0.0139(6)
    C42 0.0337(6) 0.0416(7) 0.0332(6) 0.0003(5) -0.0008(5) -0.0140(5)
    Cl3 0.03482(16) 0.0619(2) 0.03569(16) -0.01407(14) 0.01212(12) -0.02555(15)
    Cl4 0.0486(2) 0.0618(2) 0.0484(2) -0.01678(17) -0.00091(16) -0.03205(18)
    N4 0.0283(5) 0.0257(4) 0.0239(4) -0.0049(4) 0.0019(4) -0.0067(3)
    N5 0.0257(4) 0.0267(4) 0.0212(4) -0.0071(3) 0.0022(3) -0.0052(3)
    N6 0.0327(5) 0.0343(5) 0.0237(4) -0.0107(4) 0.0043(4) -0.0092(4)
_geom_special_details
;
 All esds (except the esd in the dihedral angle between two l.s. planes)
 are estimated using the full covariance matrix.  The cell esds are taken
 into account individually in the estimation of esds in distances, angles
 and torsion angles; correlations between esds in cell parameters are only
 used when they are defined by crystal symmetry.  An approximate (isotropic)
 treatment of cell esds is used for estimating esds involving l.s. planes.
;
loop_
    _geom_bond_atom_site_label_1
    _geom_bond_atom_site_label_2
    _geom_bond_site_symmetry_2
    _geom_bond_distance
    _geom_bond_publ_flag
    C1 C2 . 1.3803(18) ?
    C1 C6 . 1.3860(17) ?
    C1 Cl1 . 1.7442(11) ?
    C2 H2 . 0.9500 ?
    C2 C3 . 1.3891(17) ?
    C3 H3 . 0.9500 ?
    C3 C4 . 1.3939(16) ?
    C4 C5 . 1.3956(17) ?
    C4 N1 . 1.4138(14) ?
    C5 H5 . 0.9500 ?
    C5 C6 . 1.3887(16) ?
    C6 H6 . 0.9500 ?
    C7 C8 . 1.5035(16) ?
    C7 C9 . 1.4989(15) ?
    C7 N1 . 1.2772(14) y
    C8 H8A . 0.9800 ?
    C8 H8B . 0.9800 ?
    C8 H8C . 0.9800 ?
    C9 C10 . 1.3968(15) ?
    C9 N2 . 1.3420(13) ?
    C10 H10 . 0.9500 ?
    C10 C11 . 1.3856(16) ?
    C11 H11 . 0.9500 ?
    C11 C12 . 1.3882(16) ?
    C12 H12 . 0.9500 ?
    C12 C13 . 1.3945(16) ?
    C13 C14 . 1.5009(14) ?
    C13 N2 . 1.3433(13) ?
    C14 C15 . 1.4987(17) ?
    C14 N3 . 1.2696(14) y
    C15 H15A . 0.9800 ?
    C15 H15B . 0.9800 ?
    C15 H15C . 0.9800 ?
    C16 C17 . 1.3902(17) ?
    C16 C21 . 1.3895(17) ?
    C16 N3 . 1.4156(14) ?
    C17 H17 . 0.9500 ?
    C17 C18 . 1.3888(16) ?
    C18 H18 . 0.9500 ?
    C18 C19 . 1.3831(17) ?
    C19 C20 . 1.3805(17) ?
    C19 Cl2 . 1.7453(11) ?
    C20 H20 . 0.9500 ?
    C20 C21 . 1.3899(16) ?
    C21 H21 . 0.9500 ?
    C22 C23 . 1.3849(18) ?
    C22 C27 . 1.3823(18) ?
    C22 Cl3 . 1.7376(12) ?
    C23 H23 . 0.9500 ?
    C23 C24 . 1.3895(16) ?
    C24 H24 . 0.9500 ?
    C24 C25 . 1.3939(16) ?
    C25 C26 . 1.3953(16) ?
    C25 N4 . 1.4128(14) ?
    C26 H26 . 0.9500 ?
    C26 C27 . 1.3854(17) ?
    C27 H27 . 0.9500 ?
    C28 C29 . 1.5057(15) ?
    C28 C30 . 1.4955(15) ?
    C28 N4 . 1.2808(14) y
    C29 H29A . 0.9800 ?
    C29 H29B . 0.9800 ?
    C29 H29C . 0.9800 ?
    C30 C31 . 1.3966(15) ?
    C30 N5 . 1.3408(13) ?
    C31 H31 . 0.9500 ?
    C31 C32 . 1.3868(16) ?
    C32 H32 . 0.9500 ?
    C32 C33 . 1.3853(15) ?
    C33 H33 . 0.9500 ?
    C33 C34 . 1.3953(15) ?
    C34 C35 . 1.4942(15) ?
    C34 N5 . 1.3414(14) ?
    C35 C36 . 1.4967(18) ?
    C35 N6 . 1.2675(15) y
    C36 H36A . 0.9800 ?
    C36 H36B . 0.9800 ?
    C36 H36C . 0.9800 ?
    C37 C38 . 1.3919(18) ?
    C37 C42 . 1.3907(18) ?
    C37 N6 . 1.4141(14) ?
    C38 H38 . 0.9500 ?
    C38 C39 . 1.3898(17) ?
    C39 H39 . 0.9500 ?
    C39 C40 . 1.3758(19) ?
    C40 C41 . 1.382(2) ?
    C40 Cl4 . 1.7397(12) ?
    C41 H41 . 0.9500 ?
    C41 C42 . 1.3938(18) ?
    C42 H42 . 0.9500 ?
loop_
    _geom_angle_atom_site_label_1
    _geom_angle_atom_site_label_2
    _geom_angle_atom_site_label_3
    _geom_angle_site_symmetry_1
    _geom_angle_site_symmetry_3
    _geom_angle
    _geom_angle_publ_flag
    C2 C1 C6 . . 121.33(11) ?
    C2 C1 Cl1 . . 119.49(9) ?
    C6 C1 Cl1 . . 119.17(9) ?
    C1 C2 H2 . . 120.4 ?
    C1 C2 C3 . . 119.17(11) ?
    C3 C2 H2 . . 120.4 ?
    C2 C3 H3 . . 119.8 ?
    C2 C3 C4 . . 120.48(11) ?
    C4 C3 H3 . . 119.8 ?
    C3 C4 C5 . . 119.47(10) ?
    C3 C4 N1 . . 118.39(11) ?
    C5 C4 N1 . . 121.97(10) ?
    C4 C5 H5 . . 119.9 ?
    C6 C5 C4 . . 120.10(10) ?
    C6 C5 H5 . . 119.9 ?
    C1 C6 C5 . . 119.40(11) ?
    C1 C6 H6 . . 120.3 ?
    C5 C6 H6 . . 120.3 ?
    C9 C7 C8 . . 117.79(9) ?
    N1 C7 C8 . . 126.31(10) ?
    N1 C7 C9 . . 115.90(10) ?
    C7 C8 H8A . . 109.5 ?
    C7 C8 H8B . . 109.5 ?
    C7 C8 H8C . . 109.5 ?
    H8A C8 H8B . . 109.5 ?
    H8A C8 H8C . . 109.5 ?
    H8B C8 H8C . . 109.5 ?
    C10 C9 C7 . . 120.17(9) ?
    N2 C9 C7 . . 116.86(9) ?
    N2 C9 C10 . . 122.96(10) ?
    C9 C10 H10 . . 120.7 ?
    C11 C10 C9 . . 118.57(10) ?
    C11 C10 H10 . . 120.7 ?
    C10 C11 H11 . . 120.5 ?
    C10 C11 C12 . . 119.05(11) ?
    C12 C11 H11 . . 120.5 ?
    C11 C12 H12 . . 120.7 ?
    C11 C12 C13 . . 118.68(10) ?
    C13 C12 H12 . . 120.7 ?
    C12 C13 C14 . . 120.18(10) ?
    N2 C13 C12 . . 122.87(10) ?
    N2 C13 C14 . . 116.92(9) ?
    C15 C14 C13 . . 118.42(10) ?
    N3 C14 C13 . . 116.05(10) ?
    N3 C14 C15 . . 125.49(10) ?
    C14 C15 H15A . . 109.5 ?
    C14 C15 H15B . . 109.5 ?
    C14 C15 H15C . . 109.5 ?
    H15A C15 H15B . . 109.5 ?
    H15A C15 H15C . . 109.5 ?
    H15B C15 H15C . . 109.5 ?
    C17 C16 N3 . . 119.44(10) ?
    C21 C16 C17 . . 119.39(10) ?
    C21 C16 N3 . . 120.71(11) ?
    C16 C17 H17 . . 119.8 ?
    C18 C17 C16 . . 120.49(11) ?
    C18 C17 H17 . . 119.8 ?
    C17 C18 H18 . . 120.5 ?
    C19 C18 C17 . . 119.08(11) ?
    C19 C18 H18 . . 120.5 ?
    C18 C19 Cl2 . . 119.41(9) ?
    C20 C19 C18 . . 121.38(10) ?
    C20 C19 Cl2 . . 119.21(9) ?
    C19 C20 H20 . . 120.5 ?
    C19 C20 C21 . . 119.10(11) ?
    C21 C20 H20 . . 120.5 ?
    C16 C21 C20 . . 120.49(11) ?
    C16 C21 H21 . . 119.8 ?
    C20 C21 H21 . . 119.8 ?
    C7 N1 C4 . . 121.10(10) ?
    C9 N2 C13 . . 117.87(9) ?
    C14 N3 C16 . . 122.28(10) ?
    C23 C22 Cl3 . . 119.53(10) ?
    C27 C22 C23 . . 121.20(11) ?
    C27 C22 Cl3 . . 119.25(10) ?
    C22 C23 H23 . . 120.4 ?
    C22 C23 C24 . . 119.22(11) ?
    C24 C23 H23 . . 120.4 ?
    C23 C24 H24 . . 119.8 ?
    C23 C24 C25 . . 120.45(11) ?
    C25 C24 H24 . . 119.8 ?
    C24 C25 C26 . . 119.23(10) ?
    C24 C25 N4 . . 119.60(10) ?
    C26 C25 N4 . . 120.99(10) ?
    C25 C26 H26 . . 119.7 ?
    C27 C26 C25 . . 120.52(11) ?
    C27 C26 H26 . . 119.7 ?
    C22 C27 C26 . . 119.38(11) ?
    C22 C27 H27 . . 120.3 ?
    C26 C27 H27 . . 120.3 ?
    C30 C28 C29 . . 116.83(9) ?
    N4 C28 C29 . . 126.40(10) ?
    N4 C28 C30 . . 116.77(10) ?
    C28 C29 H29A . . 109.5 ?
    C28 C29 H29B . . 109.5 ?
    C28 C29 H29C . . 109.5 ?
    H29A C29 H29B . . 109.5 ?
    H29A C29 H29C . . 109.5 ?
    H29B C29 H29C . . 109.5 ?
    C31 C30 C28 . . 120.98(9) ?
    N5 C30 C28 . . 116.05(9) ?
    N5 C30 C31 . . 122.91(10) ?
    C30 C31 H31 . . 120.8 ?
    C32 C31 C30 . . 118.31(10) ?
    C32 C31 H31 . . 120.8 ?
    C31 C32 H32 . . 120.3 ?
    C33 C32 C31 . . 119.35(10) ?
    C33 C32 H32 . . 120.3 ?
    C32 C33 H33 . . 120.7 ?
    C32 C33 C34 . . 118.54(10) ?
    C34 C33 H33 . . 120.7 ?
    C33 C34 C35 . . 120.98(10) ?
    N5 C34 C33 . . 122.76(10) ?
    N5 C34 C35 . . 116.20(10) ?
    C34 C35 C36 . . 116.71(10) ?
    N6 C35 C34 . . 116.71(10) ?
    N6 C35 C36 . . 126.43(11) ?
    C35 C36 H36A . . 109.5 ?
    C35 C36 H36B . . 109.5 ?
    C35 C36 H36C . . 109.5 ?
    H36A C36 H36B . . 109.5 ?
    H36A C36 H36C . . 109.5 ?
    H36B C36 H36C . . 109.5 ?
    C38 C37 N6 . . 116.87(11) ?
    C42 C37 C38 . . 118.98(11) ?
    C42 C37 N6 . . 123.86(11) ?
    C37 C38 H38 . . 119.5 ?
    C39 C38 C37 . . 120.95(12) ?
    C39 C38 H38 . . 119.5 ?
    C38 C39 H39 . . 120.5 ?
    C40 C39 C38 . . 119.09(12) ?
    C40 C39 H39 . . 120.5 ?
    C39 C40 C41 . . 121.24(11) ?
    C39 C40 Cl4 . . 119.16(10) ?
    C41 C40 Cl4 . . 119.58(10) ?
    C40 C41 H41 . . 120.3 ?
    C40 C41 C42 . . 119.41(12) ?
    C42 C41 H41 . . 120.3 ?
    C37 C42 C41 . . 120.32(12) ?
    C37 C42 H42 . . 119.8 ?
    C41 C42 H42 . . 119.8 ?
    C28 N4 C25 . . 120.59(9) ?
    C30 N5 C34 . . 118.12(9) ?
    C35 N6 C37 . . 122.78(10) ?
loop_
    _geom_hbond_atom_site_label_D
    _geom_hbond_atom_site_label_H
    _geom_hbond_atom_site_label_A
    _geom_hbond_site_symmetry_A
    _geom_hbond_distance_DH
    _geom_hbond_distance_HA
    _geom_hbond_distance_DA
    _geom_hbond_angle_DHA
    C20 H20 Cg6 1_555 0.95 2.94 3.6735(14) 135
    C32 H32 Cg1 1_555 0.95 2.73 3.3273(12) 121
    C2 H2 Cg4 1_565 0.95 2.67 3.4012(13) 134
    C10 H10 Cg5 2_666 0.95 2.81 3.6446(13) 147
    C17 H17 Cg1 2_665 0.95 2.70 3.5850(14) 155
    C31 H31 Cg2 2_666 0.95 2.93 3.5795(12) 127
_shelx_space_group_comment
;
The symmetry employed for this shelxl refinement is uniquely defined
by the following loop, which should always be used as a source of
symmetry information in preference to the above space-group names.
They are only intended as comments.
;
_shelx_estimated_absorpt_T_min     0.884
_shelx_estimated_absorpt_T_max     0.933
_shelx_hkl_file
;
   0   0  -2 399.983 10.8972  12
   0   0  -2 382.793 10.6967   1
   0   0  -2 364.055 10.8489   3
   0   0   2 376.269 10.7137   7
   0   0  -2 384.305 10.5120  11
   0   0  -3 340.969 10.7802   3
   0   0  -3 339.545 10.4402   1
   0   0   3 371.797 10.7117   7
   0   0   3 358.591 9.64692   6
   0   0  -3 323.203 10.6056  12
   0   0   4 350.161 11.1528   7
   0   0  -4 347.848 11.3353   3
   0   0   4 343.795 9.79938   6
   0   0  -4 299.503 11.0301  12
   0   0   4 345.248 10.6132  11
   0   0   5 2264.88 55.4589  11
   0   0   5 2118.52 56.2452  12
   0   0   5 2204.16 55.9997   7
   0   0   5 2183.64 55.7353   1
   0   0  -5 2213.95 54.0745   6
   0   0  -5 2233.14 56.3832   3
   0   0  -5 1986.26 55.9763  12
   0   0   5 1996.88 54.0756   6
   0   0   6 1492.95 40.0812   6
   0   0   6 1597.45 42.3979   7
   0   0  -6 1486.21 42.5478   3
   0   0   6 1624.76 42.1194   1
   0   0  -6 1621.07 40.1221   6
   0   0  -6 1587.74 42.6503  12
   0   0   6 1568.99 41.6387  11
   0   0  -6 1458.86 41.8723   8
   0   0   7 8.53982 2.95124   7
   0   0  -7 15.8848 3.61515  12
   0   0  -7 11.2914 3.42084   3
   0   0  -7 12.2522 2.05823   6
   0   0   7 9.10164 2.03935   6
   0   0   7 8.97092 3.02537   1
   0   0  -7 16.6200 3.08629   8
   0   0  -7 6.84580 2.56900  11
   0   0   7 11.2793 2.82146  11
   0   0  -8 366.748 13.3623  11
   0   0   8 378.279 14.2669   7
   0   0  -8 350.576 13.7889   1
   0   0  -8 370.857 13.8866   8
   0   0   8 356.861 13.2792  11
   0   0   8 369.584 11.7555   6
   0   0  -8 375.000 14.4681  12
   0   0   8 385.458 13.9738   1
   0   0   9 3288.02 84.0594   6
   0   0   9 3268.74 86.2894  11
   0   0   9 3595.68 87.4540   1
   0   0   9 3307.65 87.4081   7
   0   0  -9 3210.03 87.7323  12
   0   0  -9 3266.07 87.3298   1
   0   0  -9 3314.71 87.2186   8
   0   0  -9 3305.02 86.2958  11
   0   0  10 4504.57 121.186   7
   0   0 -10 4880.49 121.632   1
   0   0 -10 4688.80 120.099  11
   0   0 -10 4614.16 121.599  12
   0   0  11 1403.05 43.4386   3
   0   0 -11 1427.99 42.8955  12
   0   0 -11 1476.29 42.5956   1
   0   0 -11 1399.58 41.0821  11
   0   0  11 1377.50 42.1519   7
   0   0 -12 25.8069 6.28683   1
   0   0 -12 21.8382 6.32835  12
   0   0 -12 23.4886 5.70753   7
   0   0  12 26.9040 6.78574   3
   0   0  12 25.3736 6.60627   7
   0   0 -12 29.4890 5.78332  11
   0   0 -13 2364.80 67.4444  12
   0   0 -13 2346.86 66.7418   1
   0   0  13 2423.82 68.6102   3
   0   0 -13 2352.65 66.5883   8
   0   0  13 2208.93 67.3873  12
   0   0 -13 2412.76 65.4545  11
   0   0  13 2398.25 65.7117  11
   0   0  13 2289.87 65.9054   1
   0   0 -14 202.324 12.2457  11
   0   0  14 234.175 14.6934   3
   0   0  14 204.463 13.2112   1
   0   0  14 219.551 14.4165  12
   0   0  14 215.122 12.8148  11
   0   0 -14 205.533 13.3932   1
   0   0 -14 224.408 13.7117   8
   0   0 -14 209.924 14.1645  12
   0   0  15 2675.31 73.7799   1
   0   0  15 2585.66 68.1325   2
   0   0  15 2606.16 72.8176  11
   0   0  15 2558.47 76.2671   3
   0   0 -15 2693.22 74.4279   1
   0   0 -15 2344.92 74.1907   3
   0   0 -15 2674.27 75.0750  12
   0   0 -15 2658.43 72.4906  11
   0   0 -15 2625.84 74.0333   8
   0   0  15 2493.94 75.5142  12
   0   0  16 1935.32 52.2328   2
   0   0  16 1887.55 57.7260   1
   0   0  16 2002.02 60.9995   3
   0   0 -16 1946.12 58.4669   1
   0   0 -16 1979.54 56.9320  11
   0   0 -16 1904.99 59.0034  12
   0   0 -16 1982.52 58.7696   8
   0   0  16 1905.80 57.0305  11
   0   0 -16 1857.54 59.0482   3
   0   0  17 15.3726 9.46595   3
   0   0 -17 7.36801 7.86351  11
   0   0  17 17.6292 7.88094  11
   0   0  17 9.90949 7.50231   1
   0   0 -17 12.5765 8.71471  12
   0   0 -17 2.66912 8.53659   8
   0   0 -18 1925.07 59.3176   8
   0   0  18 1871.77 61.3320   3
   0   0  18 1833.54 57.0554  11
   0   0 -18 1902.98 56.8747  11
   0   0  18 1945.38 58.3763   1
   0   0 -19 93.1673 11.3541  11
   0   0  19 96.8278 11.6990  11
   0   0  19 79.3414 12.4868   3
   0   0 -19 103.335 12.9582   8
   0   0 -20 740.939 30.7183   8
   0   0  20 674.097 32.0550   3
   0   0 -20 717.800 28.7027  11
   0   0 -21 235.776 16.0472  11
   0   0  21 239.393 19.5196   3
   0   0 -21 245.046 17.6213   8
   0   0  22 47.3040 12.9174   3
   0   0 -22 56.9727 10.6767  11
   0   0 -23 4.78757 10.3158   8
   0   0  23-1.50222 10.7397   3
   0   0 -23 16.4548 9.21552  11
   0   1 -23 96.0774 12.8250  11
   0  -1  22 20.9653 11.7990   3
   0   1 -22 15.1121 10.1255  11
   0  -1  21 264.269 20.6427   3
   0   1 -21 254.901 17.3269  11
   0   1 -21 270.944 18.1120   8
   0  -1  20 24.4025 11.0404   3
   0   1 -20 24.1109 10.2332  11
   0   1 -20 32.2273 10.3437   8
   0   1 -19-3.54082 8.29876  11
   0  -1  19 3.84850 9.81953   3
   0   1 -19-5.56216 9.46478   8
   0  -1  18 179.736 15.6979   3
   0  -1  18 193.299 14.2979  11
   0  -1  18 173.572 14.5358   1
   0   1 -18 215.813 14.8696   8
   0   1 -18 206.920 14.2526  11
   0  -1  17 17.7427 8.48017   1
   0  -1  17 10.2034 8.26841   3
   0   1 -17 10.7776 8.01353   8
   0   1 -17 11.1841 7.10637  11
   0   1 -17 10.5547 8.38550  12
   0  -1  17 1.06110 8.31278  12
   0  -1  17 12.5471 8.28901  11
   0  -1  16 73.3120 10.4095   3
   0   1 -16 68.0883 9.14861  11
   0   1 -16 74.2744 9.41893   8
   0  -1  16 91.8306 10.2861  11
   0  -1  16 91.8547 10.7865   1
   0   1 -16 90.2073 10.2032  12
   0  -1  16 90.9278 11.5552   7
   0  -1  16 64.4486 10.0771  12
   0  -1  15 825.627 31.4284  12
   0   1 -15 779.187 30.1498  12
   0  -1  15 829.123 32.1173   3
   0  -1  15 823.694 30.2374   1
   0   1 -15 797.762 28.9002  11
   0  -1  15 824.344 29.5853  11
   0   1 -15 814.502 29.3550   8
   0   1 -14 1979.55 58.5529   8
   0  -1  14 1993.01 60.8753  12
   0  -1  14 1979.88 59.4666   1
   0   1 -14 2072.11 58.8495  11
   0  -1  14 1972.23 61.6212   3
   0   1 -14 2103.89 60.5151  12
   0  -1  14 2097.58 59.6254  11
   0  -1  13 2396.83 67.6306   1
   0   1 -13 2338.87 66.6480  11
   0  -1  13 2433.80 69.7922   3
   0  -1  13 2369.73 62.2069   6
   0  -1  13 2285.36 68.1790  12
   0   1 -13 2496.10 68.4177  12
   0  -1  13 2345.41 66.8140  11
   0  -1  12 1893.09 53.8268  11
   0   1 -12 1729.36 53.8893  12
   0  -1  12 1935.16 54.5065   1
   0   1 -12 1927.31 53.5520  11
   0  -1  12 1903.73 55.2889  12
   0  -1  12 1937.57 56.1283   3
   0   1 -12 1674.49 54.2239   3
   0   1 -12 1902.68 54.5657   1
   0  -1  12 1867.93 49.4627   6
   0   1 -11 135.565 9.64326   3
   0  -1  11 121.740 9.63574   3
   0   1 -11 108.868 8.67721   1
   0  -1  11 118.104 6.27159   6
   0   1 -11 130.723 8.91895  11
   0   1 -11 136.189 9.49155  12
   0  -1  11 109.516 8.99075  12
   0   1 -10 729.376 24.0531   8
   0   1 -10 774.869 25.4507   1
   0   1 -10 758.979 24.5004  11
   0  -1  10 724.484 25.4800  12
   0   1 -10 710.362 24.9103  12
   0  -1  10 729.363 21.4994   6
   0   1 -10 763.308 25.8625   3
   0  -1   9 249.223 9.11898   6
   0   1  -9 233.546 10.7506   8
   0   1  -9 247.574 11.6928   1
   0   1  -9 234.775 11.8397   3
   0   1  -9 243.638 11.1102  11
   0   1  -9 253.349 11.8422  12
   0   1  -8 1087.89 31.6133   8
   0   1  -8 1083.35 32.5752  12
   0  -1   8 1128.05 32.7806   1
   0  -1   8 1107.11 29.8304   6
   0  -1   8 1122.16 32.4099  11
   0   1  -8 1052.56 33.1070   3
   0  -1   7 950.728 28.0131  11
   0   1  -7 902.555 28.5726   3
   0  -1   7 935.952 28.2460   1
   0   1  -7 943.345 28.4091  12
   0  -1   7 977.560 25.8445   6
   0   1  -6 19.1676 3.34429  12
   0   1  -6 24.0671 3.71318   3
   0  -1   6 15.4485 3.45940   1
   0  -1   6 17.9521 3.36256  11
   0  -1   6 22.6091 2.30838   6
   0   1  -5 2284.63 57.3712  12
   0   1  -5 2139.46 57.5876   3
   0  -1   5 2135.83 57.4068   1
   0   1  -4 3273.95 83.0951  11
   0   1  -4 3386.30 83.0651  12
   0   1  -4 3084.27 83.2448   1
   0   1  -4 3350.01 83.5670   3
   0  -1   3 59.2989 3.49254   7
   0   1  -3 57.6244 3.54515  11
   0   1  -3 76.6066 4.06787   3
   0   1  -3 71.2314 3.73706  12
   0   1  -2 303.646 9.19316  11
   0   1  -2 302.457 8.92826  12
   0   1  -2 290.116 9.24474   3
   0   1  -1 51.7372 2.38584   3
   0   1  -1 50.5639 2.33001  11
   0   1   1 517.133 14.2668   9
   0  -1  -1 527.788 13.7422   2
   0   1   2 8672.29 204.703   7
   0  -1  -2 7789.32 204.323   3
   0   1   2 8948.54 205.089   8
   0  -1  -2 8205.49 204.263   1
   0  -1  -3 9.89227 1.84077  12
   0   1   3 8.46672 1.15155  11
   0   1   3 8.73849 1.00147   2
   0   1   3 12.0283 1.78843   7
   0   1   4 5.72931 1.80895   7
   0   1   4 8.77824 1.16212   2
   0   1   4 10.2321 1.93782   1
   0  -1  -4 5.44514 2.15654  12
   0   1   4 4.62541 1.42556  11
   0  -1  -5 18.8574 2.16497   6
   0   1   5 22.8122 2.78648   7
   0   1   5 24.2172 2.41552  11
   0   1   5 23.5184 2.53000   1
   0   1   5 26.5772 1.82478   2
   0  -1  -5 23.6119 2.94355  12
   0  -1  -6 8844.28 213.854  11
   0  -1  -6 8428.56 213.536   6
   0   1   6 8850.70 212.533   2
   0   1   6 9026.73 215.727   3
   0   1   6 8480.04 215.254   7
   0   1   6 8910.15 213.851  11
   0  -1  -6 9179.54 215.864  12
   0   1   6 9146.03 214.549   1
   0   1   7 114.676 6.78106   7
   0   1   7 107.697 6.76403   3
   0  -1  -7 112.109 6.68835  12
   0  -1  -7 126.719 5.57812   6
   0   1   7 115.250 6.16183   1
   0  -1  -7 118.332 6.38264   1
   0  -1  -7 88.6067 5.29104  11
   0  -1  -7 130.671 7.08983   8
   0   1   7 111.973 5.72836  11
   0   1   7 120.642 4.67019   2
   0   1   8 46.2676 4.89263   3
   0   1   8 46.2724 4.11425  11
   0  -1  -8 44.7814 5.08828  12
   0  -1  -8 40.3890 3.96039  11
   0   1   8 44.3718 3.03464   2
   0  -1  -8 50.0075 4.75920   1
   0   1   8 34.1273 4.61451   7
   0   1   8 45.5241 4.50513   1
   0  -1  -8 52.5187 3.73864   6
   0  -1  -8 45.2358 4.92021   8
   0  -1  -9 80.6603 5.67314  11
   0   1   9 103.396 7.19979   7
   0   1   9 86.4161 6.30809   1
   0  -1  -9 78.1939 6.87360  12
   0   1   9 92.6355 4.48517   2
   0  -1  -9 83.9033 5.01589   6
   0   1   9 98.1485 6.23261  11
   0  -1  -9 89.5527 6.41966   1
   0  -1 -10 375.292 15.2170   1
   0  -1 -10 364.178 15.9281  12
   0  -1 -10 377.051 12.9407   6
   0  -1 -10 392.762 14.4355  11
   0   1  10 404.475 14.4821  11
   0   1  10 393.410 15.9516   7
   0   1  10 384.892 12.2430   2
   0   1  11 6933.98 176.299   7
   0  -1 -11 6820.78 177.051  12
   0  -1 -11 6724.86 173.985  11
   0  -1 -11 6937.91 172.068   6
   0  -1 -11 7002.83 175.719   1
   0   1  11 6904.73 171.129   2
   0  -1 -12 2419.44 65.5128  11
   0  -1 -12 2475.84 68.1260   8
   0  -1 -12 2183.12 67.1826   3
   0  -1 -12 2589.66 68.7447   7
   0  -1 -12 2481.38 67.2821   1
   0   1  12 2420.17 67.7768   7
   0  -1 -12 2316.79 68.2703  12
   0   1  12 2482.29 62.3423   2
   0   1  12 2409.64 68.6965   3
   0  -1 -12 2332.77 62.9893   6
   0  -1 -13 144.748 9.03480  11
   0  -1 -13 107.592 9.91298   3
   0  -1 -13 107.651 9.82797   8
   0  -1 -13 130.794 9.80254   1
   0   1  13 102.597 9.92578   7
   0  -1 -13 114.425 9.79972   7
   0   1  13 119.848 6.30184   2
   0  -1 -13 99.5201 9.60802  12
   0   1  13 129.181 9.63236   1
   0   1  13 127.350 10.6210   3
   0  -1 -14 179.306 12.8241   3
   0  -1 -14 179.598 12.8885   7
   0   1  14 173.318 8.15512   2
   0   1  14 158.910 12.5709   7
   0  -1 -14 191.628 12.3318   1
   0   1  14 192.321 12.1152   1
   0   1  14 216.185 13.6599   3
   0   1  14 202.046 11.5216  11
   0  -1 -14 182.115 10.9605  11
   0  -1 -14 167.486 12.8479   8
   0  -1 -14 194.799 13.2567  12
   0  -1 -15 492.839 22.2724  12
   0   1  15 486.755 15.8679   2
   0   1  15 510.361 20.8156   1
   0   1  15 476.632 19.4324  11
   0  -1 -15 477.050 19.3334  11
   0  -1 -15 470.653 20.8460   1
   0  -1 -15 485.735 21.8426   3
   0   1  15 444.503 21.5179   7
   0  -1 -15 507.964 22.0658   8
   0   1  15 467.539 21.9304   3
   0  -1 -15 470.173 21.9985   7
   0   1  16 370.233 13.6102   2
   0  -1 -16 396.347 17.6208  11
   0  -1 -16 376.517 19.7138   3
   0  -1 -16 378.765 20.0681  12
   0  -1 -16 439.580 19.9208   1
   0  -1 -16 411.787 20.2416   8
   0   1  16 421.728 20.6451   7
   0   1  16 380.332 17.4881  11
   0   1  16 404.375 20.6658   3
   0   1  16 402.437 18.5782   1
   0  -1 -17 136.095 12.7567   3
   0  -1 -17 134.902 11.0846  11
   0   1  17 152.980 13.6878   3
   0   1  17 126.204 11.9723   1
   0  -1 -17 148.983 12.8558   1
   0  -1 -17 138.482 13.2406  12
   0  -1 -17 141.040 13.7445   8
   0   1  17 121.413 7.38666   2
   0   1  17 140.961 11.4322  11
   0   1  18 1162.46 37.9896  11
   0  -1 -18 1139.51 37.5538  11
   0   1  18 1183.05 42.5070   3
   0  -1 -18 1174.03 40.0679   1
   0   1  18 1093.06 38.8482   1
   0  -1 -18 1139.87 40.8701   8
   0  -1 -19 690.152 26.6855  11
   0  -1 -19 692.679 29.8520   8
   0   1  19 724.522 28.7299   1
   0   1  19 756.074 31.8292   3
   0   1  19 674.670 26.9205  11
   0  -1 -19 690.728 29.1292   1
   0  -1 -20 711.031 31.1339   8
   0  -1 -20 720.197 27.9361  11
   0   1  20 740.530 32.5228   3
   0   1  21 38.3377 11.6106   3
   0  -1 -21 18.1342 8.12364  11
   0  -1 -21 11.6269 10.5689   8
   0  -1 -22 19.3878 10.8240   8
   0  -1 -22 11.1735 8.25007  11
   0  -1 -23 13.9414 11.7012   8
   0  -1 -23 9.80597 8.42898  11
   0   1  23 24.6021 12.1867   3
   0  -1 -24 226.619 19.0812   8
   0  -1 -24 212.559 15.6191  11
   0   2 -23 183.395 16.4270  11
   0  -2  23 168.144 18.3655   3
   0  -2  22 47.8571 13.8419   3
   0   2 -22 56.1099 12.5971  11
   0   2 -21 214.235 16.9570  11
   0  -2  21 202.482 19.2671   3
   0   2 -20 774.679 30.1895   8
   0   2 -20 795.732 31.4812  11
   0   2 -20 697.663 24.6549   4
   0  -2  20 812.790 35.4486   3
   0   2 -19 220.677 11.6588   4
   0  -2  19 218.395 18.1550   3
   0   2 -19 215.401 16.0373  11
   0   2 -19 225.836 15.3719   8
   0   2 -18 24.3228 8.60883   8
   0  -2  18 21.3666 9.34020  12
   0  -2  18 3.75640 9.70653   3
   0   2 -18 29.0582 9.75504  11
   0  -2  17 124.989 13.2821   1
   0  -2  17 147.335 13.6966   3
   0   2 -17 148.331 12.6346  11
   0   2 -17 134.412 12.7727  12
   0  -2  17 96.3160 12.3440  12
   0   2 -17 119.269 11.2222   8
   0  -2  17 129.295 12.9103  11
   0  -2  16 5.54073 8.18136   3
   0   2 -16-6.53568 7.56960  11
   0  -2  16 13.8110 8.57971  11
   0  -2  16-2.71079 7.82271   7
   0   2 -16 8.86381 8.01486  12
   0  -2  16 1.79667 8.15672   1
   0   2 -16 5.03396 6.63683   8
   0  -2  16 7.89984 7.68970  12
   0  -2  15 1610.63 49.8309   7
   0   2 -15 1632.33 47.6829   8
   0   2 -15 1602.00 48.9307  11
   0   2 -15 1609.28 49.5719  12
   0  -2  15 1510.39 42.8771   6
   0  -2  15 1651.50 52.1940   3
   0  -2  15 1611.81 50.1408   1
   0  -2  15 1627.08 49.6812  11
   0  -2  15 1471.73 49.7938  12
   0   2 -15 1494.73 49.8314   3
   0  -2  14 379.126 19.0488   1
   0  -2  14 372.445 18.3432  11
   0  -2  14 413.025 19.4510  12
   0  -2  14 423.921 19.2412   7
   0  -2  14 394.178 20.2948   3
   0   2 -14 418.905 19.4577  12
   0   2 -14 384.770 19.1207   3
   0   2 -14 358.763 17.7671  11
   0  -2  14 373.489 13.8547   6
   0  -2  13-0.71847 6.78784   7
   0   2 -13 0.79625 6.37243   3
   0  -2  13 6.39578 7.20817  11
   0   2 -13 4.79632 6.09162  11
   0  -2  13 7.23445 6.71810   3
   0  -2  13 1.58257 5.95068  12
   0   2 -13 9.39210 6.98018  12
   0  -2  13 2.28773 3.93759   6
   0  -2  13-1.50075 6.16293   1
   0   2 -12 719.227 25.9559  12
   0   2 -12 714.168 26.3585   3
   0  -2  12 728.027 26.4180  12
   0  -2  12 741.973 26.1080  11
   0   2 -12 674.031 25.1957  11
   0  -2  12 700.634 25.5722   7
   0  -2  12 707.985 27.3663   3
   0  -2  12 700.127 25.9693   1
   0  -2  12 687.974 21.4348   6
   0   2 -11 1232.28 37.3138  12
   0  -2  11 1123.10 37.2464  12
   0   2 -11 1149.57 37.5275   3
   0  -2  11 1188.55 33.1536   6
   0  -2  11 1187.99 37.0940  11
   0  -2  11 1260.59 39.1608   3
   0   2 -11 1206.92 36.8986  11
   0  -2  11 1151.99 36.7038   7
   0  -2  11 1189.17 37.3684   1
   0   2 -10 20.0696 5.09330  12
   0  -2  10 29.4386 3.61483   6
   0  -2  10 30.0392 5.41646  12
   0   2 -10 20.8974 4.45405   8
   0  -2  10 14.8583 5.17012   7
   0   2 -10 19.4013 5.09303   3
   0   2  -9 1676.45 46.3168   8
   0   2  -9 1743.91 48.2968  12
   0  -2   9 1688.50 44.9168   6
   0   2  -9 1810.50 49.2953   3
   0  -2   9 1579.36 48.1969  12
   0   2  -8 4031.89 103.385   3
   0   2  -8 4016.65 102.493  12
   0   2  -8 3880.84 100.482   8
   0  -2   8 3855.67 102.658  12
   0  -2   7 827.101 25.8390   1
   0   2  -7 832.134 25.3406  12
   0  -2   7 812.087 25.4991  11
   0   2  -7 835.699 26.1543   3
   0  -2   7 788.041 25.2855  12
   0   2  -6 1836.93 53.8591  11
   0   2  -6 2132.71 51.8096   5
   0   2  -6 2093.45 54.8644   3
   0  -2   6 2021.04 54.7370   1
   0  -2   6 1782.93 53.6475  12
   0   2  -6 1911.20 53.6841  12
   0   2  -6 2158.66 51.9210   4
   0   2  -5 9064.13 234.252  12
   0   2  -5 8888.68 234.780  11
   0   2  -5 9583.21 232.487   5
   0   2  -5 9334.75 235.370   3
   0   2  -5 9906.18 232.713   4
   0   2  -4 2572.83 63.9510   5
   0   2  -4 2517.48 65.2682  12
   0   2  -4 2637.72 64.0660   4
   0   2  -4 2531.68 66.0443   3
   0   2  -3 20902.8 518.697   3
   0  -2   3 21787.4 517.186   5
   0   2  -3 21150.5 518.810  11
   0  -2   3 20351.0 518.808   3
   0  -2   3 21091.1 517.222   4
   0   2  -2 297952. 7246.19   3
   0  -2   2 302049. 7245.27   5
   0   2  -2 290429. 7246.17  11
   0  -2   2 296929. 7245.41   4
   0  -2   1 262.557 8.15528   4
   0  -2   1 247.437 8.10079   5
   0   2  -1 268.967 9.06685   9
   0   2  -1 235.955 8.23889  11
   0   2   0 1340.10 23.7298   8
   0   2   0 1320.31 25.7312   9
   0   2   0 1224.30 24.7036   4
   0   2   1 15.5761 1.89384   8
   0  -2  -1 16.6739 1.84005   2
   0   2   2 75.7082 4.11534   8
   0   2   2 83.3254 3.62347   2
   0   2   2 83.6315 4.46770   9
   0   2   3 6.55165 2.31665   8
   0   2   3 7.77468 1.40345   2
   0   2   4 394.978 10.7309  11
   0   2   4 391.348 11.1417   2
   0   2   4 387.812 12.4921   7
   0   2   4 374.736 11.8202   1
   0  -2  -4 369.239 10.6934  11
   0  -2  -5 8805.06 214.601   2
   0   2   5 8593.92 214.526  11
   0   2   5 8824.07 216.941   7
   0   2   5 8613.25 215.820   1
   0  -2  -5 8671.75 217.139  12
   0  -2  -5 8803.16 214.647  11
   0   2   5 8783.88 214.575   2
   0   2   6 71.8002 3.79983  11
   0  -2  -6 75.8840 3.82772  11
   0  -2  -6 86.1261 4.81505   1
   0  -2  -6 75.8656 3.45990   2
   0   2   6 73.3915 5.18586   7
   0   2   6 72.4712 4.46073   1
   0  -2  -6 92.2272 5.61256  12
   0   2   6 68.9022 4.70672   3
   0   2   6 74.1361 3.47845   2
   0  -2  -7 2185.20 57.2376   6
   0  -2  -7 2317.87 59.2831  12
   0   2   7 2213.77 56.1387  11
   0  -2  -7 2207.32 57.6714   1
   0   2   7 2236.50 58.7865   7
   0   2   7 2110.70 58.4379   3
   0   2   7 2219.15 57.4026   1
   0  -2  -7 2153.57 56.1981  11
   0   2   7 2115.37 55.2397   2
   0  -2  -8 3287.05 83.9366  12
   0  -2  -8 2846.15 82.7873   7
   0  -2  -8 3176.90 80.7895  11
   0   2   8 3235.13 80.6137  11
   0  -2  -8 3340.94 82.5013   1
   0   2   8 3090.14 79.3678   2
   0   2   8 3288.28 81.9931   1
   0  -2  -8 2962.46 82.6364   3
   0  -2  -8 3066.61 81.2867   6
   0   2   8 3254.19 83.4375   3
   0   2   8 3339.35 83.6052   7
   0   2   9 4221.25 104.144   2
   0  -2  -9 4137.34 108.894  12
   0  -2  -9 4063.92 107.527   1
   0   2   9 4178.48 108.691   7
   0  -2  -9 4141.47 108.251   3
   0   2   9 4194.00 107.061   1
   0  -2  -9 4124.28 105.823  11
   0  -2  -9 4238.90 106.377   6
   0   2   9 4153.95 105.662  11
   0  -2 -10 10080.9 243.720  11
   0   2  10 9607.48 241.464   2
   0  -2 -10 9458.31 245.194   1
   0  -2 -10 9715.78 247.039  12
   0   2  10 9944.24 243.500  11
   0  -2 -10 9968.14 243.749   6
   0   2  10 9856.49 246.925   7
   0  -2 -10 9839.20 246.443   3
   0  -2 -11 704.927 22.2514  11
   0  -2 -11 708.435 21.9380   6
   0   2  11 682.144 22.0412  11
   0   2  11 699.935 24.8212   7
   0  -2 -11 713.003 25.4747  12
   0  -2 -11 728.281 24.9851   3
   0  -2 -11 710.613 24.9895   7
   0   2  11 679.340 19.9333   2
   0  -2 -11 720.600 23.9217   1
   0  -2 -12 22.6438 6.35843  12
   0   2  12 28.9505 3.27084   2
   0   2  12 29.4200 6.18750   7
   0   2  12 41.6035 6.45865   3
   0  -2 -12 22.2658 6.56078   8
   0  -2 -12 23.6463 5.24250   1
   0  -2 -12 21.3092 6.04739   7
   0  -2 -12 26.1139 6.27904   3
   0  -2 -12 31.1364 5.01220  11
   0  -2 -12 34.0926 4.47982   6
   0   2  12 38.1882 5.12093  11
   0  -2 -13 2031.93 60.2308   1
   0   2  13 2117.14 61.9535   7
   0  -2 -13 2097.57 58.2956  11
   0   2  13 2212.24 62.4642   3
   0  -2 -13 2244.27 62.9319   8
   0  -2 -13 2184.72 61.7180   3
   0   2  13 2139.95 59.9423   1
   0  -2 -13 2128.68 62.2558   7
   0  -2 -13 2144.19 57.4872   6
   0  -2 -13 2185.30 62.6990  12
   0   2  13 2092.44 55.2303   2
   0   2  14 1896.40 50.9721   2
   0  -2 -14 1945.18 57.8401   3
   0   2  14 1997.64 58.6446   3
   0  -2 -14 2018.34 54.7467  11
   0  -2 -14 2020.86 59.0380   8
   0  -2 -14 1980.73 59.0732  12
   0   2  14 1971.59 58.3546   7
   0   2  14 1928.64 55.9521   1
   0  -2 -14 1949.76 58.6530   7
   0  -2 -14 1943.00 53.1953   6
   0  -2 -14 1951.16 56.8499   1
   0   2  15 733.949 28.7349   3
   0  -2 -15 689.055 28.9221   7
   0  -2 -15 709.396 28.5716  12
   0  -2 -15 724.993 23.4379   6
   0   2  15 716.046 28.5532   7
   0  -2 -15 818.843 30.0880   8
   0  -2 -15 761.888 25.3448  11
   0  -2 -15 741.730 28.4805   3
   0   2  15 738.331 21.5768   2
   0   2  15 768.688 27.1104   1
   0   2  15 737.844 25.3084  11
   0  -2 -15 720.017 27.2544   1
   0   2  16 6954.20 187.200   7
   0  -2 -16 7306.82 187.298   3
   0   2  16 7384.69 188.277   3
   0  -2 -16 7330.29 185.942   1
   0   2  16 6804.13 178.054   2
   0   2  16 7361.43 182.995  11
   0  -2 -16 6902.31 180.095   6
   0  -2 -16 7523.84 188.601   7
   0  -2 -16 7472.10 183.058  11
   0  -2 -16 7445.77 188.396   8
   0   2  16 7374.31 184.983   1
   0  -2 -16 7169.93 188.129  12
   0  -2 -17 1.69110 8.37529   1
   0  -2 -17 11.0219 9.20983   8
   0  -2 -17-5.13930 8.61056   7
   0   2  17 3.09906 6.41063  11
   0  -2 -17 3.66805 6.63737  11
   0   2  17 2.00789 8.32819   3
   0  -2 -17 8.45788 7.83432   3
   0   2  17-6.07318 7.38785   1
   0   2  17 4.49760 3.39588   2
   0  -2 -18 511.082 24.7521   8
   0   2  18 493.328 20.6297  11
   0  -2 -18 530.688 21.1677  11
   0   2  18 511.170 22.5689   1
   0  -2 -18 516.473 23.1514   1
   0   2  18 499.149 24.5382   3
   0  -2 -19 22.4618 9.24056   1
   0  -2 -19 12.2434 6.78758  11
   0   2  19 3.39915 9.02179   3
   0  -2 -19-1.11517 9.38967   8
   0   2  19 8.57483 8.28732   1
   0  -2 -20 156.139 14.0285   1
   0  -2 -20 126.131 10.9385  11
   0   2  20 142.700 15.0685   3
   0  -2 -20 143.157 15.1999   8
   0  -2 -21 9.21883 9.18538   1
   0   2  21 6.37148 10.0347   3
   0  -2 -21 1.22702 10.1290   8
   0  -2 -21 6.74835 7.08522  11
   0  -2 -22 244.621 14.8095  11
   0  -2 -22 198.440 17.8465   8
   0  -2 -23 41.4397 12.6656   8
   0  -2 -23 38.8672 8.91934  11
   0  -2 -24 16.6793 12.1482   8
   0   3 -22 51.8018 12.4049  11
   0  -3  22 41.5107 13.0956   3
   0   3 -21 52.1903 11.6015  11
   0  -3  21 62.2777 14.6848   3
   0  -3  20 41.9808 11.8913   3
   0   3 -20 57.6248 11.4815  11
   0  -3  19 83.3207 12.2845  12
   0  -3  19 60.4500 12.9671   3
   0   3 -19 55.8542 6.20075   4
   0   3 -19 65.4396 10.2374   8
   0   3 -19 60.3246 11.6075  11
   0   3 -18 66.3391 10.7456  11
   0   3 -18 69.4775 9.95679   8
   0  -3  18 46.7785 11.9785   3
   0  -3  18 66.3647 11.4207  12
   0   3 -18 51.6251 6.17229   4
   0   3 -17 869.447 30.1068   8
   0   3 -17 968.244 33.7867  12
   0  -3  17 868.647 35.7910   3
   0   3 -17 769.904 25.4028   5
   0  -3  17 874.097 33.6693  12
   0   3 -17 821.329 25.8740   4
   0   3 -17 856.711 32.8342  11
   0   3 -16 788.365 27.2773   8
   0   3 -16 711.420 23.2229   5
   0  -3  16 775.384 30.7968  12
   0  -3  16 828.332 31.6218   1
   0   3 -16 792.783 30.0005  11
   0  -3  16 795.181 31.0159  11
   0   3 -16 697.168 23.5603   4
   0   3 -16 770.345 29.5315  12
   0  -3  16 775.589 32.5996   3
   0   3 -15 312.657 17.3612  11
   0  -3  15 306.061 18.4305   3
   0  -3  15 318.829 17.7288   7
   0  -3  15 302.952 12.4285   6
   0   3 -15 297.155 16.7660  12
   0   3 -15 290.784 12.2966   4
   0  -3  15 300.031 17.5807  11
   0   3 -15 302.711 17.7167   3
   0   3 -15 319.582 12.4174   5
   0  -3  15 287.377 17.3784  12
   0  -3  14 379.248 18.4309  11
   0   3 -14 314.212 17.0749  11
   0  -3  14 293.340 18.3208   3
   0   3 -14 318.353 16.8392  12
   0   3 -14 352.486 13.2844   4
   0  -3  14 362.447 18.7413   1
   0  -3  14 352.125 18.1670  12
   0  -3  14 328.818 13.1502   6
   0   3 -14 338.658 18.2928   3
   0  -3  14 369.627 17.9590   7
   0   3 -14 353.514 13.1361   5
   0  -3  13 42.7310 8.14341  11
   0   3 -13 45.3819 7.92492  11
   0  -3  13 58.3098 8.62356  12
   0  -3  13 37.6508 8.46933   1
   0  -3  13 35.2098 8.20695   3
   0  -3  13 41.6860 7.83987   7
   0   3 -13 48.1728 5.42541   5
   0   3 -13 45.7107 8.31326  12
   0   3 -13 49.3317 8.76758   3
   0  -3  13 46.6512 5.57796   6
   0   3 -13 59.3538 5.59751   4
   0   3 -12 11.2407 6.22642  12
   0   3 -12 13.3270 4.15421   5
   0  -3  12 7.04612 6.46514   3
   0  -3  12 14.8650 6.85659   7
   0  -3  12 9.79939 6.67566   1
   0   3 -12 4.90074 5.84012  11
   0  -3  12 1.46977 5.91605  12
   0  -3  12 11.6091 6.75251  11
   0   3 -12 10.7260 6.72564   3
   0   3 -12 6.18060 3.87829   4
   0  -3  12 8.76511 4.18917   6
   0   3 -11 932.608 32.1934   3
   0  -3  11 968.308 32.4280   1
   0  -3  11 921.600 31.1798   7
   0   3 -11 954.655 31.2663  12
   0  -3  11 936.078 31.7649  11
   0   3 -11 978.435 27.4731   4
   0  -3  11 911.957 33.1982   3
   0  -3  11 962.269 27.9222   6
   0   3 -11 1005.91 27.4965   5
   0   3 -11 906.891 28.7058   8
   0  -3  11 909.897 31.5730  12
   0  -3  10 311.534 15.2976  11
   0  -3  10 367.812 15.9732  12
   0   3 -10 381.426 12.5560   5
   0  -3  10 380.312 16.5094   1
   0   3 -10 393.618 12.7100   4
   0  -3  10 318.527 16.4050   3
   0   3 -10 340.918 15.1904  12
   0  -3  10 348.200 15.3588   7
   0   3 -10 332.455 13.1198   8
   0   3 -10 325.822 15.9690   3
   0   3  -9 7.47388 2.97423   4
   0   3  -9 7.81746 4.60421   3
   0  -3   9 5.03454 4.25824  12
   0  -3   9 6.09318 4.77980   7
   0  -3   9 2.72481 4.46415   3
   0   3  -9 6.09487 3.06688   8
   0   3  -9 3.55623 4.25710  12
   0  -3   9-1.72502 4.67562  11
   0   3  -9 2.28578 2.61212   5
   0   3  -8 118.411 5.99580   5
   0  -3   8 134.096 8.20873   7
   0   3  -8 121.354 6.09887   4
   0   3  -8 117.126 8.63860   3
   0   3  -8 114.228 7.75743  12
   0  -3   8 125.063 8.26699  12
   0   3  -7 4680.87 110.568   4
   0  -3   7 4188.40 112.621   7
   0   3  -7 4259.40 113.638  11
   0  -3   7 4367.87 113.302  12
   0   3  -7 4391.46 110.226   5
   0   3  -7 4417.42 112.840  12
   0   3  -7 4227.30 113.785   3
   0   3  -6 1912.86 46.5618   4
   0  -3   6 1703.29 48.3532  12
   0   3  -6 1781.30 49.1486  11
   0   3  -6 1725.55 46.0007   5
   0  -3   6 1712.21 48.1291   7
   0   3  -6 1781.16 49.3028   3
   0   3  -5 47.7926 4.96306   3
   0   3  -5 38.8208 4.55217  11
   0   3  -5 47.9303 3.54873   5
   0   3  -5 48.6704 3.50585   4
   0  -3   5 50.2699 4.30497  12
   0  -3   4 150.233 6.08453   4
   0   3  -4 148.528 7.48385   3
   0  -3   4 156.888 6.84359  12
   0   3  -4 151.367 6.09582   4
   0   3  -4 109.555 7.27915  11
   0  -3   4 123.523 5.97625   5
   0   3  -4 143.913 6.05943   5
   0  -3   3 627.555 18.4856  12
   0  -3   3 605.864 18.0123   5
   0  -3   3 690.335 18.2236   4
   0   3  -3 641.551 18.1683   5
   0   3  -3 603.837 18.0308   4
   0   3  -3 609.044 19.1396   3
   0   3  -3 579.420 19.3173  11
   0  -3   2 9978.28 240.062   4
   0   3  -2 9762.00 238.242   8
   0   3  -2 9600.09 240.866  11
   0   3  -2 10036.9 242.147   9
   0   3  -2 9643.24 238.223  10
   0   3  -2 9506.86 240.571   3
   0   3  -1 6250.29 181.574  11
   0   3  -1 8015.50 183.245   9
   0   3  -1 7505.56 179.960  10
   0  -3   1 7307.41 181.562   4
   0  -3   1 6775.41 181.509   5
   0   3  -1 7729.19 179.963   8
   0  -3   0 4211.31 103.235   4
   0   3   0 4107.95 101.765   8
   0   3   0 3923.58 103.896   9
   0   3   0 4083.67 102.320  11
   0   3   1 2544.41 65.1756   8
   0   3   1 2599.51 66.8280   9
   0   3   2 416.362 13.9916   9
   0   3   2 406.506 13.1425   8
   0   3   3 32.7954 3.65103   9
   0   3   3 37.3651 2.93746   2
   0   3   3 36.8730 3.57523   8
   0  -3  -4 2073.60 50.4114  11
   0   3   4 2091.81 51.6016   2
   0  -3  -4 1891.02 51.5638   2
   0  -3  -4 1842.31 53.1527   8
   0  -3  -5 88.3223 5.05673   3
   0  -3  -5 88.0937 4.91818   1
   0   3   5 88.9123 4.30776   2
   0  -3  -5 92.7176 4.41078   2
   0  -3  -5 81.8790 3.57764  11
   0  -3  -6 14682.4 358.025   3
   0  -3  -6 14793.9 356.288   2
   0   3   6 14874.2 356.235   2
   0  -3  -6 14829.8 357.779   1
   0  -3  -6 14871.6 355.635  11
   0   3   6 14512.6 355.504  11
   0  -3  -7 96.6325 4.67822  11
   0  -3  -7 105.678 4.83845   2
   0   3   7 107.879 4.87110   2
   0   3   7 101.430 4.61247  11
   0  -3  -7 96.4807 6.82160  12
   0   3   7 108.701 6.97567   7
   0  -3  -7 103.536 6.53317   3
   0  -3  -7 99.1065 5.97691   1
   0   3   7 94.6152 5.79452   1
   0  -3  -8 422.062 16.2249  12
   0   3   8 423.471 12.9657   2
   0  -3  -8 423.143 12.9686   2
   0   3   8 425.806 14.9342   1
   0  -3  -8 415.050 15.5161   3
   0   3   8 428.024 13.1437  11
   0  -3  -8 441.151 15.1692   1
   0  -3  -8 423.075 13.2735  11
   0   3   8 409.055 15.8939   7
   0   3   9 4821.93 120.458   7
   0  -3  -9 4598.83 120.628  12
   0   3   9 4639.90 115.727   2
   0  -3  -9 4767.02 119.858   3
   0   3   9 4664.34 116.383  11
   0  -3  -9 4508.24 116.526  11
   0   3   9 4556.05 118.362   1
   0  -3  -9 4631.89 118.793   1
   0  -3 -10 38.2700 5.96996  12
   0  -3 -10 61.8961 5.56767   6
   0  -3 -10 53.3434 4.36004  11
   0  -3 -10 64.4352 6.02570   1
   0  -3 -10 70.5839 6.78428   3
   0   3  10 50.9102 3.62808   2
   0   3  10 60.6144 6.73539   7
   0   3  10 45.7313 4.35499  11
   0  -3 -11 421.015 18.0864   8
   0  -3 -11 418.500 16.9139   3
   0  -3 -11 382.770 15.1055   6
   0  -3 -11 383.349 17.1484  12
   0   3  11 384.701 12.4903   2
   0   3  11 395.644 17.0223   7
   0  -3 -11 414.068 16.2560   1
   0  -3 -11 428.866 14.3306  11
   0   3  11 392.107 13.7975  11
   0   3  12 2552.68 70.8016   3
   0   3  12 2582.80 66.9774  11
   0  -3 -12 2499.95 66.9890  11
   0  -3 -12 2629.04 72.5373   8
   0  -3 -12 2509.18 70.5551   3
   0   3  12 2580.27 71.4740   7
   0  -3 -12 2433.87 68.0044   6
   0  -3 -12 2601.88 72.1719  12
   0   3  12 2522.21 64.8361   2
   0  -3 -12 2554.48 69.7962   1
   0   3  13 285.407 15.2395   7
   0  -3 -13 298.287 15.0371   3
   0  -3 -13 285.849 12.7510   6
   0  -3 -13 280.197 14.1465   1
   0  -3 -13 279.863 11.9612  11
   0   3  13 298.138 14.9467   3
   0   3  13 281.682 11.9831  11
   0  -3 -13 263.393 15.4113   8
   0   3  13 281.813 13.5269   1
   0   3  13 280.993 9.84071   2
   0  -3 -13 262.901 15.0001  12
   0   3  14 554.377 23.3945   7
   0   3  14 566.304 22.5412   3
   0   3  14 526.705 16.1516   2
   0  -3 -14 504.142 22.9758  12
   0  -3 -14 538.594 23.8630   8
   0  -3 -14 532.927 21.4728   1
   0  -3 -14 515.835 19.3624   6
   0   3  14 542.856 21.0340   1
   0  -3 -14 532.576 22.4044   3
   0  -3 -14 565.716 19.1541  11
   0  -3 -15 674.954 26.5989   3
   0   3  15 677.925 26.5167   3
   0   3  15 682.588 27.2957   7
   0  -3 -15 663.455 22.5042  11
   0  -3 -15 621.444 22.3125   6
   0  -3 -15 710.185 27.9336  12
   0   3  15 631.102 18.9965   2
   0  -3 -15 689.446 25.5302   1
   0   3  15 660.125 24.6976   1
   0  -3 -15 643.213 27.5906   8
   0   3  16 5018.90 132.160   7
   0  -3 -16 5080.93 126.240  11
   0  -3 -16 4931.46 130.982   3
   0  -3 -16 4982.49 129.845   1
   0   3  16 5051.02 128.852   1
   0  -3 -16 5033.54 133.018  12
   0  -3 -16 4827.12 132.435   8
   0  -3 -16 4769.32 125.648   6
   0   3  16 4685.70 121.727   2
   0  -3 -17 676.311 28.8979   8
   0  -3 -17 644.985 22.4302   6
   0   3  17 675.966 23.4818  11
   0  -3 -17 666.210 26.2951   1
   0  -3 -17 649.310 23.0359  11
   0  -3 -17 617.304 26.6514   3
   0   3  17 622.519 25.1825   1
   0  -3 -18 268.851 13.1515   6
   0   3  18 321.410 16.6650   1
   0  -3 -18 296.703 18.9501   8
   0  -3 -18 320.659 17.4893   1
   0  -3 -18 311.782 14.7415  11
   0  -3 -19 603.418 22.6592  11
   0  -3 -19 621.890 28.5283   8
   0   3  19 550.546 24.3656   1
   0  -3 -19 620.167 26.1492   1
   0  -3 -20 13.4785 7.03360  11
   0  -3 -20 2.90070 8.41280   1
   0  -3 -20 19.7936 10.6152   8
   0  -3 -21 517.855 20.9051  11
   0  -3 -21 443.702 25.7931   8
   0  -3 -21 501.764 24.0128   1
   0  -3 -22 180.842 15.3141   1
   0  -3 -22 188.180 12.9485  11
   0  -3 -22 190.962 18.0266   8
   0  -3 -23 84.3139 15.1734   8
   0  -3 -24 83.1534 15.8756   8
   0  -4  22 403.256 26.5338   3
   0   4 -22 341.797 22.4522  11
   0   4 -21 17.7000 11.9815  11
   0  -4  21 28.2693 11.8232   3
   0  -4  20 140.894 16.6432   3
   0   4 -20 108.916 14.3381  11
   0  -4  20 127.323 14.8813  12
   0   4 -19 99.2904 12.9682  11
   0  -4  19 137.873 14.8418  12
   0  -4  19 106.848 14.3770   3
   0   4 -18 180.431 8.45020   4
   0   4 -18 178.643 15.6930  11
   0   4 -17 114.387 9.98890   8
   0   4 -17 119.539 13.2701  11
   0  -4  17 121.550 12.7482  12
   0  -4  17 113.571 14.6853   3
   0   4 -17 98.5191 6.68900   4
   0   4 -17 80.5324 6.29625   5
   0   4 -16 37.1990 4.96935   5
   0  -4  16 53.5707 11.3244   3
   0   4 -16 39.4619 5.19639   4
   0  -4  16 45.7335 9.99933  12
   0   4 -16 42.6587 10.0394  11
   0   4 -16 45.0864 9.05138  12
   0   4 -15 347.743 12.6075   5
   0  -4  15 322.982 18.3475   7
   0  -4  15 339.495 18.4234  12
   0   4 -15 345.763 18.8675  11
   0   4 -15 365.988 18.5166  12
   0   4 -15 353.113 12.9555   4
   0  -4  15 361.091 19.5940   1
   0  -4  15 346.974 19.2748  11
   0  -4  14 25.8198 8.40032   1
   0  -4  14 25.2604 7.90550  12
   0  -4  14 25.3406 5.59776   6
   0  -4  14 35.7846 9.42335  11
   0   4 -14 24.6425 8.28064   3
   0   4 -14 33.3638 4.73126   4
   0   4 -14 28.2068 8.72499  11
   0   4 -14 29.6251 8.36857  12
   0   4 -14 26.0694 4.53769   5
   0  -4  14 25.7610 8.30086   7
   0   4 -13 178.581 8.54760   4
   0  -4  13 179.503 9.66454   6
   0   4 -13 159.842 12.4761  11
   0  -4  13 196.638 13.9964   1
   0   4 -13 190.641 12.4422  12
   0  -4  13 175.093 13.4413  11
   0   4 -13 181.310 8.28227   5
   0  -4  13 181.433 12.5638   7
   0   4 -13 152.544 12.7500   3
   0  -4  13 158.645 11.9578  12
   0   4 -12 12.8352 6.76653  12
   0  -4  12 18.8871 7.70376   1
   0  -4  12 10.2226 6.90563  11
   0  -4  12 8.34439 6.74862   7
   0   4 -12 12.0737 4.93560   8
   0   4 -12 12.9694 3.93362   5
   0  -4  12 11.2159 6.14759  12
   0   4 -12 8.82185 6.62588   3
   0   4 -12 10.8460 3.83558   4
   0  -4  12 12.8676 4.80694   6
   0  -4  11 406.719 19.1227   1
   0  -4  11 389.038 17.9994  12
   0   4 -11 403.088 13.7461   5
   0   4 -11 400.495 14.5561   8
   0  -4  11 388.566 17.4097   7
   0   4 -11 408.810 18.9478   3
   0  -4  11 377.296 18.0418  11
   0   4 -11 427.580 14.1527   4
   0   4 -10 1267.39 35.6705   4
   0  -4  10 1288.36 40.9922   1
   0   4 -10 1336.32 35.5208   5
   0  -4  10 1344.74 40.2325  12
   0   4 -10 1234.64 35.7369   8
   0  -4  10 1337.72 39.5754   7
   0   4 -10 1319.28 41.0907   3
   0  -4  10 1258.83 40.3760  11
   0   4  -9 277.039 10.4858   5
   0  -4   9 317.541 13.6291   7
   0   4  -9 296.339 10.7361   4
   0   4  -9 253.738 13.5505  11
   0   4  -9 278.694 14.0188   3
   0  -4   9 309.599 14.8942   1
   0   4  -9 273.394 10.3644   8
   0  -4   9 305.504 13.9384  12
   0  -4   9 281.121 13.9998  11
   0   4  -8 520.835 16.1562   8
   0   4  -8 514.258 20.1738   3
   0  -4   8 538.894 19.2286   7
   0   4  -8 569.615 20.5014  11
   0  -4   8 517.027 19.4337  12
   0  -4   8 563.163 20.9865   1
   0   4  -8 543.305 16.8932   4
   0   4  -8 545.667 16.7825   5
   0   4  -7 3325.33 83.5336   4
   0   4  -7 3222.72 86.8492   3
   0   4  -7 3202.89 83.1512   5
   0  -4   7 3176.79 85.8260  12
   0   4  -7 3367.16 87.0767  11
   0  -4   7 3292.51 85.6113   7
   0  -4   6 77.8605 6.22599  12
   0   4  -6 73.0813 6.70362   3
   0   4  -6 76.1644 6.75713  11
   0   4  -6 60.8180 4.83329   4
   0   4  -6 69.4108 4.99429   5
   0  -4   5 11080.1 276.372  12
   0  -4   5 11467.8 274.951   4
   0   4  -5 10974.9 274.939   5
   0  -4   5 11492.4 275.093   5
   0   4  -5 11197.4 277.320   3
   0   4  -5 10879.4 277.472  11
   0   4  -5 10730.1 275.182   4
   0  -4   4 3732.38 92.3170   4
   0   4  -4 3455.01 93.8155  11
   0  -4   4 3675.98 93.0019  12
   0   4  -4 3613.41 93.7702   3
   0  -4   4 3647.93 92.2871   5
   0   4  -4 3594.74 92.3124   4
   0   4  -3-0.36478 2.87266  11
   0  -4   3 1.35185 2.58378   5
   0   4  -3 10.4288 4.00963   9
   0   4  -3 4.59505 2.74446   4
   0   4  -3 4.80209 3.26544   3
   0  -4   3-0.55243 2.66899   4
   0   4  -3 2.41088 1.17089   8
   0   4  -3 1.32807 1.05747  10
   0   4  -2 3509.17 91.5109   9
   0   4  -2 3634.80 87.0587  10
   0   4  -2 3324.69 89.8615  11
   0  -4   2 3516.00 89.4949   4
   0   4  -2 3535.06 86.9706   8
   0   4  -2 3620.99 89.5932   4
   0  -4   1 346.389 12.4324   5
   0  -4   1 308.618 11.5311   3
   0   4  -1 361.356 13.5933   9
   0   4  -1 311.042 11.9652  11
   0   4  -1 345.075 10.3751   8
   0  -4   1 364.956 12.4655   4
   0   4   0 3077.64 78.8740   9
   0  -4   0 3029.68 77.7325   4
   0   4   0 3105.36 75.8305   8
   0  -4   0 3147.76 78.0144   2
   0  -4   0 3028.16 75.9621  10
   0  -4  -1 1025.27 27.4307  11
   0  -4  -1 1045.65 29.3670   4
   0   4   1 940.505 27.6334   8
   0  -4  -1 1039.36 28.0756   8
   0  -4  -1 981.405 27.8831  10
   0   4   1 1009.03 29.8688   9
   0  -4  -2 7322.78 176.973  11
   0   4   2 7323.90 180.324   9
   0   4   2 7362.99 178.496   8
   0  -4  -2 7165.35 178.516  10
   0   4   3 9561.05 240.537   9
   0   4   3 9670.83 239.122   8
   0   4   4 303.450 10.5151   2
   0   4   4 283.078 12.2296   9
   0   4   4 281.297 11.4194   8
   0  -4  -4 266.733 10.4141   2
   0  -4  -4 297.391 9.15272  11
   0  -4  -4 287.095 10.7689   7
   0   4   5 2465.06 61.3092   2
   0  -4  -5 2306.66 59.4956  11
   0  -4  -5 2327.29 61.3093   2
   0  -4  -5 2352.18 62.3900   7
   0  -4  -5 2400.61 62.0278   1
   0  -4  -6 5184.48 125.513  11
   0  -4  -6 5045.40 127.992   3
   0  -4  -6 4940.26 127.148   2
   0  -4  -6 5074.83 128.260   1
   0  -4  -6 4862.17 128.800   7
   0   4   6 5122.78 127.008   2
   0  -4  -7 3436.31 89.6953   2
   0  -4  -7 3669.72 91.4814   3
   0  -4  -7 3518.41 91.1349   1
   0  -4  -7 3444.92 88.2836  11
   0  -4  -7 3446.93 91.9795   7
   0   4   7 3710.08 89.5854   2
   0  -4  -8 28072.0 697.399   1
   0   4   8 28919.6 695.166   2
   0   4   8 28258.2 694.256  11
   0  -4  -8 29408.0 694.464  11
   0  -4  -8 27596.7 695.276   2
   0  -4  -8 26530.8 698.162   7
   0  -4  -8 29037.1 697.894   3
   0  -4  -9 57.1009 4.16496  11
   0   4   9 67.0719 4.13918  11
   0   4   9 71.6267 4.42448   2
   0  -4  -9 66.8798 4.32293   2
   0  -4  -9 72.5003 6.55523   7
   0  -4  -9 57.4361 5.67111   1
   0  -4  -9 61.5133 6.06757   3
   0  -4 -10 0.95548 3.59250   1
   0  -4 -10-0.49906 2.33022   2
   0   4  10 0.96405 2.24186   2
   0  -4 -10-2.64767 4.05328   3
   0   4  10 3.61100 2.43358  11
   0  -4 -10-3.75232 2.57063  11
   0  -4 -10 2.96858 4.21559   7
   0   4  11 285.774 10.0092   2
   0  -4 -11 271.831 12.6968   1
   0  -4 -11 264.846 12.5874   6
   0  -4 -11 267.860 13.2212   3
   0  -4 -11 298.921 14.9516   8
   0  -4 -11 277.224 10.3288  11
   0   4  11 282.086 10.3332  11
   0  -4 -11 259.409 13.4710   7
   0  -4 -11 265.986 13.9424  12
   0  -4 -12 157.317 9.88852   6
   0  -4 -12 186.098 8.43254  11
   0  -4 -12 179.008 10.9471   3
   0  -4 -12 172.362 11.6026  12
   0  -4 -12 164.114 10.2265   1
   0   4  12 168.525 7.32919   2
   0   4  12 174.398 8.09228  11
   0  -4 -12 169.059 12.1166   8
   0   4  13 7291.50 187.822   1
   0  -4 -13 7387.89 189.855   3
   0   4  13 7248.70 183.253   2
   0  -4 -13 7405.36 192.693   8
   0  -4 -13 7509.18 188.946   1
   0  -4 -13 7441.60 191.270  12
   0   4  13 7327.92 184.764  11
   0  -4 -13 7605.23 185.055  11
   0  -4 -13 7391.99 187.975   6
   0  -4 -14 5746.52 151.256   8
   0   4  14 5738.42 141.388   2
   0  -4 -14 5428.92 150.125  12
   0  -4 -14 5590.58 147.445   1
   0   4  14 5559.23 146.495   1
   0  -4 -14 5632.25 143.491  11
   0   4  14 5814.19 143.590  11
   0  -4 -14 5596.01 146.053   6
   0  -4 -14 5674.64 148.544   3
   0  -4 -15 745.887 28.0147   1
   0   4  15 757.765 21.8983   2
   0  -4 -15 795.891 30.6531  12
   0  -4 -15 837.268 31.9803   8
   0  -4 -15 794.922 29.2155   3
   0  -4 -15 782.171 24.6629  11
   0  -4 -15 770.744 26.5581   6
   0   4  15 743.685 27.0985   1
   0  -4 -16 181.356 13.3377   3
   0  -4 -16 158.860 9.22009  11
   0  -4 -16 162.390 12.3519   1
   0  -4 -16 162.371 14.1181   8
   0  -4 -16 152.792 10.3008   6
   0   4  16 162.634 11.2375   1
   0  -4 -16 150.439 13.0437  12
   0  -4 -17 19.4820 7.28076   3
   0  -4 -17 21.0278 6.13686   6
   0  -4 -17 18.9314 9.20469   8
   0  -4 -17 15.7373 5.37606  11
   0  -4 -17 22.1869 7.59889   1
   0   4  17 25.5769 7.12808   1
   0   4  18 41.0608 8.28808   1
   0  -4 -18 41.6806 7.33032   6
   0  -4 -18 44.6154 11.1045   8
   0  -4 -18 47.4541 6.92296  11
   0  -4 -18 53.7664 9.42513   1
   0  -4 -19 83.9505 11.1378   1
   0   4  19 94.2797 10.6674   1
   0  -4 -19 96.9254 8.49568  11
   0  -4 -19 61.8015 12.3772   8
   0  -4 -19 80.8686 8.52536   6
   0  -4 -20 29.8085 11.0578   8
   0  -4 -20 39.2149 10.2498   1
   0  -4 -20 49.1649 7.19426   6
   0  -4 -20 37.0511 7.24605  11
   0  -4 -21 44.3469 10.2377   1
   0  -4 -21 39.3256 7.66404  11
   0  -4 -21 40.6331 13.3594   8
   0  -4 -22 180.903 18.7264   8
   0  -4 -22 206.352 16.1266   1
   0  -4 -23-1.07321 9.82445   1
   0  -4 -23 7.35230 11.9539   8
   0   5 -21 37.6368 12.8831  11
   0   5 -20 18.0872 11.2321  11
   0  -5  20 31.0511 11.2928  12
   0   5 -19 157.635 15.5191  11
   0  -5  19 128.848 14.6234  12
   0  -5  18 279.668 16.1900   2
   0   5 -18 313.730 19.9451  11
   0  -5  17 542.520 25.0115  12
   0   5 -17 522.834 24.9779  11
   0   5 -16 2.03455 8.96644  11
   0   5 -16 4.72332 3.40756   5
   0  -5  16 18.0579 9.47882  12
   0   5 -16 7.28081 3.52271   4
   0   5 -15 16.4572 8.19849  11
   0  -5  15 25.5698 8.89341   7
   0   5 -15 17.7872 4.17024   5
   0   5 -15 16.7581 4.00937   4
   0  -5  15 10.3717 8.13603  12
   0  -5  14 638.504 25.9815   7
   0  -5  14 658.665 22.0804   6
   0  -5  14 641.414 26.2273  12
   0  -5  14 610.703 27.2238  11
   0  -5  14 634.318 27.5581   1
   0   5 -14 627.529 20.9792   8
   0   5 -14 622.051 19.6567   4
   0   5 -14 633.475 19.5795   5
   0   5 -13 702.634 22.1418   8
   0  -5  13 723.852 27.1672   7
   0  -5  13 720.511 28.9837   1
   0   5 -13 655.808 20.9339   5
   0  -5  13 692.595 23.2769   6
   0   5 -13 674.708 21.1968   4
   0   5 -13 711.072 28.2854   3
   0  -5  13 755.036 27.8408  12
   0  -5  13 662.382 27.6111  11
   0   5 -12 1367.19 37.3515   4
   0   5 -12 1324.95 43.6922   3
   0  -5  12 1362.30 42.5839   7
   0  -5  12 1378.53 44.7916   1
   0  -5  12 1311.27 43.7700  11
   0   5 -12 1300.41 37.0250   5
   0   5 -12 1350.19 37.4646   8
   0  -5  12 1395.25 43.4587  12
   0  -5  11 1030.47 32.9423   7
   0   5 -11 970.553 28.0270   5
   0   5 -11 947.888 33.7719   3
   0  -5  11 962.640 32.7991  12
   0   5 -11 1007.22 27.8575   8
   0  -5  11 941.328 34.4132   1
   0  -5  11 925.792 33.7706  11
   0   5 -11 956.238 28.1551   4
   0   5 -10 48.3999 5.05260   5
   0   5 -10 57.3673 8.19745   3
   0  -5  10 57.3102 7.40761   7
   0  -5  10 58.9018 8.77036   1
   0   5 -10 60.0996 4.44434   8
   0  -5  10 54.9995 8.42836  11
   0  -5  10 50.7877 7.01685  12
   0   5 -10 55.1588 5.04598   4
   0   5 -10 55.8748 8.18490  11
   0   5  -9 36.7327 4.51019   4
   0  -5   9 52.1203 7.15727  11
   0  -5   9 45.6631 7.69932   1
   0  -5   9 38.5665 6.14252  12
   0   5  -9 30.6923 3.29274   8
   0   5  -9 36.6286 4.69710   5
   0   5  -9 29.6650 6.40906  11
   0  -5   9 39.9599 6.34988   7
   0   5  -8 230.801 9.79009   4
   0  -5   8 253.907 12.2197   7
   0  -5   8 224.204 11.8337  12
   0   5  -8 217.800 12.8739  11
   0   5  -8 221.813 7.89277   8
   0  -5   8 256.018 13.5496   1
   0   5  -8 223.432 12.6722   3
   0  -5   8 225.502 12.6913  11
   0  -5   7 4175.84 107.021   7
   0  -5   7 4275.63 107.731  12
   0   5  -7 4175.13 108.581   3
   0  -5   7 4148.64 108.976  11
   0   5  -7 4231.57 105.308   4
   0   5  -7 3964.39 108.702  11
   0  -5   7 4043.01 109.343   1
   0  -5   7 3834.78 109.049   3
   0   5  -6 1574.13 44.7451   4
   0  -5   6 1846.16 45.2643   5
   0  -5   6 1396.26 47.1021  11
   0   5  -6 1638.88 47.7731  11
   0  -5   6 1785.55 44.9933   4
   0   5  -6 1672.56 47.5441   3
   0  -5   6 1593.16 48.1340   3
   0  -5   6 1577.04 46.1282  12
   0  -5   5 869.409 26.1402  12
   0   5  -5 849.173 21.9892   8
   0  -5   5 876.729 25.4876   5
   0   5  -5 873.045 27.1727   3
   0   5  -5 870.013 29.4807   9
   0  -5   5 864.310 27.9662   3
   0   5  -5 855.535 25.4820   4
   0   5  -5 791.991 21.9029  10
   0   5  -5 953.983 28.1325  11
   0  -5   5 912.017 25.3975   4
   0  -5   4 5020.25 120.690   5
   0   5  -4 5055.12 124.683   9
   0  -5   4 5333.12 120.957   4
   0   5  -4 4965.36 122.470  11
   0   5  -4 4522.17 116.856   8
   0   5  -4 4539.18 116.894  10
   0  -5   4 5059.75 121.199  12
   0   5  -4 4726.24 120.666   4
   0  -5   4 5005.23 122.788   3
   0   5  -3 128.634 4.88234   8
   0   5  -3 152.976 9.41560   9
   0  -5   3 134.895 7.40956   4
   0  -5   3 114.195 7.47559   5
   0   5  -3 136.273 7.53826   4
   0   5  -3 135.712 8.15408  11
   0  -5   3 127.917 8.08173   3
   0   5  -2 19578.2 476.363   8
   0   5  -2 19764.2 479.709   4
   0  -5   2 19583.5 479.704   4
   0   5  -2 19346.5 482.168   9
   0  -5   2 18468.3 479.987   5
   0  -5   2 19469.3 479.893   3
   0   5  -2 19776.7 479.833  11
   0  -5   1 130.147 8.02372   2
   0  -5   1 148.932 7.71644  11
   0  -5   1 120.463 7.43989   4
   0   5  -1 124.509 5.71155   8
   0  -5   1 127.099 7.03733   3
   0  -5   1 132.435 7.72876   5
   0   5  -1 120.653 7.15061  11
   0   5  -1 138.068 8.79828   9
   0   5   0 1069.73 32.8122   9
   0  -5   0 973.670 31.2526   2
   0  -5   0 1059.60 30.2122  11
   0  -5   0 1053.94 31.4507   4
   0  -5   0 1113.10 29.6651  10
   0  -5   0 1065.38 29.6822   8
   0   5   0 1075.85 29.3403   8
   0   5   1 143.225 8.64475   9
   0   5   1 129.622 6.66987   8
   0  -5  -1 137.758 6.90565   8
   0  -5  -1 137.610 8.05195   4
   0  -5  -1 136.610 6.55519  11
   0  -5  -1 146.304 7.01861  10
   0  -5  -2 3149.24 79.5864  11
   0  -5  -2 3069.04 82.3889   4
   0   5   2 3044.61 83.3187   9
   0  -5  -2 3168.34 81.3304   8
   0   5   2 3171.96 80.8746   8
   0  -5  -2 3106.33 80.9366  10
   0  -5  -3 1235.46 33.5432  10
   0  -5  -3 1125.02 30.7937  11
   0  -5  -3 1161.19 33.4354   8
   0   5   3 1171.31 34.9137   9
   0  -5  -3 1080.38 32.6822   2
   0   5   3 1141.32 33.0378   8
   0  -5  -4 9755.60 248.148   8
   0  -5  -4 9948.89 244.430  11
   0   5   4 10003.8 249.725   9
   0  -5  -4 9965.11 247.004   2
   0  -5  -5 10.9586 3.22870   2
   0   5   5 8.12797 3.96713   9
   0  -5  -5 18.4097 3.66766   7
   0  -5  -5 16.6189 2.28999  11
   0  -5  -6 9.31478 3.05525   2
   0  -5  -6 8.52770 3.53270   1
   0  -5  -6 2.94889 1.78525  11
   0  -5  -6-0.84849 2.93140   7
   0  -5  -7 91.8637 6.54176   1
   0  -5  -7 94.9653 6.37011   3
   0  -5  -7 73.3139 5.26028   2
   0   5   7 90.8397 5.64402   2
   0  -5  -7 72.5772 3.91670  11
   0  -5  -7 67.1914 6.10261   7
   0  -5  -8 5.75973 3.78313   1
   0  -5  -8 0.71322 1.72958  11
   0  -5  -8 1.74976 3.50097   3
   0   5   8 1.84373 2.97994   2
   0  -5  -8 2.95917 2.72786   2
   0  -5  -8 3.06453 3.77101   7
   0  -5  -9 1498.08 48.7577   8
   0  -5  -9 1657.81 42.4794  11
   0  -5  -9 1588.61 44.0186   2
   0   5   9 1676.83 43.9937   2
   0  -5  -9 1566.24 47.0076   7
   0  -5  -9 1694.73 46.4633   3
   0  -5  -9 1616.01 46.0877   1
   0  -5 -10 968.902 31.5137   7
   0  -5 -10 964.201 27.8218   2
   0  -5 -10 989.873 30.6587   3
   0  -5 -10 982.555 33.6957   9
   0  -5 -10 1031.72 33.8096   8
   0  -5 -10 963.104 30.3871   1
   0   5  10 1021.40 27.8669   2
   0  -5 -10 908.777 26.5850  11
   0  -5 -11 699.795 24.9579   3
   0   5  11 743.922 21.7965   2
   0  -5 -11 674.680 21.0858  11
   0  -5 -11 761.254 25.0683   1
   0   5  11 722.275 21.0493  11
   0  -5 -11 819.247 28.5681   8
   0  -5 -11 773.764 22.1281   2
   0  -5 -11 713.156 26.0462   7
   0  -5 -11 711.706 27.8570   9
   0  -5 -12 96.9654 9.01188   7
   0  -5 -12 84.4274 10.3360   8
   0  -5 -12 58.9203 9.39364   9
   0   5  12 90.6289 5.71101   2
   0  -5 -12 99.0043 8.37217   1
   0  -5 -12 85.5302 5.66409   2
   0  -5 -12 78.7461 8.07679   3
   0   5  12 78.6303 5.32266  11
   0  -5 -12 76.5467 5.26504  11
   0  -5 -13 447.892 18.7661   1
   0  -5 -13 439.086 19.2931   3
   0  -5 -13 449.110 21.9929   8
   0  -5 -13 459.237 20.4134   7
   0   5  13 442.778 14.9751  11
   0  -5 -13 467.225 15.1167  11
   0  -5 -13 418.942 18.6334   6
   0  -5 -13 429.299 21.7263   9
   0   5  13 465.898 14.8422   2
   0  -5 -14 13643.4 342.466   1
   0  -5 -14 13444.3 344.595   7
   0  -5 -14 13308.0 341.946   6
   0  -5 -14 13619.1 337.166  11
   0   5  14 13772.6 336.287   2
   0   5  14 13645.4 337.212  11
   0  -5 -14 13850.3 343.370   3
   0  -5 -14 13837.6 347.019   8
   0  -5 -15 30.9246 4.90749  11
   0  -5 -15 18.3127 8.18106  12
   0   5  15 30.9050 3.82589   2
   0  -5 -15 27.1872 8.01635   7
   0  -5 -15 23.1322 8.91987   8
   0   5  15 29.6079 4.80662  11
   0  -5 -15 18.4904 7.33178   3
   0  -5 -15 25.8861 7.16777   6
   0  -5 -15 36.3245 8.10076   1
   0  -5 -16 14.6238 7.97577   7
   0  -5 -16 22.1409 4.56922  11
   0  -5 -16 18.8672 8.60233   8
   0  -5 -16 6.90206 6.87863   3
   0   5  16 12.9733 2.88499   2
   0  -5 -16 25.8306 7.29150   1
   0  -5 -16 19.9051 6.44659   6
   0  -5 -17 429.055 16.1866  11
   0  -5 -17 423.920 23.3715   8
   0  -5 -17 443.942 21.7160   3
   0  -5 -17 457.480 22.8121   7
   0  -5 -17 450.533 19.3939   6
   0  -5 -18 2.12535 4.93721  11
   0  -5 -18 7.40806 10.1401   8
   0  -5 -18 1.36408 6.51691   6
   0  -5 -18 4.36023 7.44570   1
   0  -5 -18-3.36797 8.88818   7
   0  -5 -19 991.029 30.1061  11
   0  -5 -19 981.729 38.8441   7
   0  -5 -19 1003.80 39.9448   8
   0  -5 -19 951.439 35.3617   1
   0  -5 -19 951.668 32.7437   6
   0  -5 -20-1.35354 10.4805   8
   0  -5 -20 8.58196 8.44034   1
   0  -5 -20-0.94293 5.57180  11
   0  -5 -20 1.27047 10.2746   7
   0  -5 -21 772.560 28.1532   6
   0  -5 -21 817.381 32.3165   1
   0  -5 -22 99.5109 12.7987   1
   0  -5 -22 79.9285 15.1277   8
   0  -5 -23 64.9873 12.2479   1
   0  -5 -23 58.5660 15.3938   8
   0  -6  20 91.1063 13.3367  12
   0   6 -20 80.6664 13.4067  11
   0  -6  19-4.69921 9.69751  12
   0   6 -19-4.92571 10.1649  11
   0   6 -18 7.08840 10.0886  11
   0  -6  18 6.19530 8.36328   2
   0  -6  18 1.47728 11.3749   3
   0  -6  18 15.6426 9.93466  12
   0  -6  17 359.837 19.1683   2
   0   6 -17 308.046 20.2366  11
   0  -6  17 312.914 22.0356   3
   0   6 -16 202.569 16.6171  11
   0  -6  16 218.046 18.3364   3
   0   6 -16 177.119 7.34771   4
   0  -6  16 207.864 15.4827  12
   0   6 -15 15.3540 3.67319   4
   0  -6  15 20.9589 8.93963  12
   0  -6  15 15.0690 9.89524   3
   0  -6  14-2.37071 9.92961   3
   0   6 -14 2.65820 3.47349   4
   0  -6  14 0.84850 7.73566   7
   0  -6  14-3.58344 8.06639  12
   0  -6  13 410.950 19.1550   7
   0   6 -13 347.668 12.3813   8
   0  -6  13 362.647 18.7517  12
   0   6 -13 374.130 13.3266   4
   0  -6  13 354.202 20.6987   3
   0  -6  13 356.541 20.0224   1
   0  -6  12-1.47018 7.25567   7
   0   6 -12 1.36524 3.88334   4
   0  -6  12-2.90379 8.10833   1
   0   6 -12 2.67824 2.73261   8
   0   6 -12 0.89324 7.33594  11
   0  -6  12 2.37821 6.76846  12
   0   6 -12 1.74678 7.28075   3
   0  -6  12-8.38787 8.86796   3
   0  -6  12 7.39246 7.47314  11
   0  -6  11 26.1602 8.15163  11
   0   6 -11 36.3215 5.07900   4
   0   6 -11 29.5585 8.20087   3
   0  -6  11 27.6219 8.66957   1
   0  -6  11 33.4014 9.10195   3
   0   6 -11 46.5581 8.24791  11
   0  -6  11 36.1070 7.61553  12
   0  -6  11 26.5383 7.30338   7
   0  -6  10 211.991 14.3168   1
   0   6 -10 215.558 9.75661   4
   0   6 -10 180.197 12.8842   3
   0  -6  10 203.338 12.6336  12
   0  -6  10 215.820 12.4937   7
   0   6 -10 180.522 6.69445   8
   0  -6  10 198.187 13.5245  11
   0  -6  10 206.200 14.2414   3
   0   6 -10 210.357 14.1717  11
   0   6  -9 1322.77 38.8018   4
   0  -6   9 1437.63 42.5424  12
   0   6  -9 1423.96 43.8832  11
   0  -6   9 1431.62 45.1577   3
   0  -6   9 1278.79 43.5010  11
   0  -6   9 1420.85 42.0588   7
   0   6  -9 1420.46 43.7262   3
   0  -6   9 1422.71 44.8406   1
   0   6  -8 273.378 11.5119   4
   0  -6   8 243.702 14.4843   3
   0   6  -8 276.254 14.2638  11
   0   6  -8 230.108 13.6135   3
   0  -6   8 261.628 13.0679   7
   0  -6   8 291.563 15.3153   1
   0  -6   8 229.436 14.0272  11
   0  -6   8 252.653 12.9367  12
   0  -6   7 4069.22 105.637  12
   0  -6   7 3836.79 107.702   3
   0   6  -7 4059.51 106.936   3
   0   6  -7 3994.22 107.268  11
   0   6  -7 4097.97 103.810   4
   0  -6   6 16.6092 6.07804   3
   0  -6   6 20.7485 5.38101   4
   0   6  -6 21.0272 5.97448  11
   0   6  -6 27.9521 5.32398   4
   0  -6   6 21.0429 4.82978   5
   0  -6   6 16.6062 5.15604  12
   0  -6   5 491.567 17.2885   5
   0   6  -5 474.225 18.9252  11
   0  -6   5 530.169 17.5278   4
   0   6  -5 431.287 20.2087   9
   0  -6   5 472.821 19.1825   3
   0  -6   5 457.243 17.5064  12
   0   6  -5 482.494 17.2878   4
   0  -6   4 685.460 23.7810  11
   0   6  -4 757.033 22.8520   4
   0   6  -4 624.289 17.9891   8
   0  -6   4 754.030 24.2483   3
   0  -6   4 735.380 22.3772   5
   0   6  -4 721.201 23.7743  11
   0  -6   4 756.416 22.6359   4
   0   6  -4 638.081 24.9376   9
   0   6  -3 1021.64 27.6509   8
   0  -6   3 1114.42 31.7607   5
   0   6  -3 1018.21 32.1155  11
   0  -6   3 1057.21 32.2957   3
   0  -6   3 1076.55 32.4196  11
   0  -6   3 1101.99 31.6093   4
   0   6  -3 992.645 33.8965   9
   0  -6   2 1235.77 37.9637   2
   0   6  -2 1271.60 36.9155  11
   0  -6   2 1219.07 36.6449  11
   0  -6   2 1275.05 37.0060   3
   0   6  -2 1237.11 33.3783   8
   0   6  -2 1267.14 39.2922   9
   0  -6   2 1292.63 36.8387   4
   0  -6   2 1289.99 37.2486   5
   0   6  -1 141.247 9.79295   9
   0  -6   1 138.532 7.96338  11
   0  -6   1 146.512 8.07026   3
   0  -6   1 148.497 8.87052   5
   0  -6   1 137.316 8.59491   4
   0   6  -1 140.854 6.53050   8
   0  -6   1 123.651 8.65094   2
   0  -6   0 3647.46 93.6676  11
   0  -6   0 3720.97 94.0357   3
   0   6   0 3643.45 92.4482   8
   0   6   0 3405.57 97.0662   9
   0   6   1 519.578 17.2471   8
   0  -6  -1 559.139 17.5609  11
   0  -6  -1 527.315 17.7500   8
   0  -6  -1 523.441 17.4981  10
   0   6   1 520.638 20.2811   9
   0   6   2 1046.32 33.6678   9
   0   6   2 1055.65 30.7090   8
   0  -6  -2 1073.03 31.2988   8
   0  -6  -2 1060.83 30.9098  10
   0  -6  -2 1031.95 29.7327  11
   0  -6  -3 3825.70 101.596   2
   0  -6  -3 3944.53 101.608  10
   0   6   3 3855.75 104.211   9
   0  -6  -3 4043.31 102.194   8
   0  -6  -3 3905.93 99.2013  11
   0  -6  -4 4815.49 122.500   8
   0  -6  -4 4748.56 121.969  10
   0  -6  -4 4742.82 121.497   2
   0   6   4 4607.62 123.956   9
   0  -6  -4 4709.35 118.552  11
   0  -6  -5 2024.12 55.3669   2
   0  -6  -5 2029.14 55.1989   7
   0  -6  -5 2013.57 52.3537  11
   0  -6  -5 2077.09 56.8805  10
   0  -6  -5 2128.18 57.2996   8
   0   6   5 1882.53 58.1133   9
   0  -6  -6 378.771 14.7614   7
   0  -6  -6 368.499 11.8863  11
   0  -6  -6 351.445 11.5155  11
   0  -6  -6 387.797 16.3624   8
   0  -6  -6 396.156 14.4974   2
   0  -6  -7 440.506 15.4641   2
   0  -6  -7 382.552 15.7120   1
   0  -6  -7 405.836 12.6067  11
   0  -6  -7 404.272 15.9687   7
   0  -6  -8 769.478 28.5652   9
   0  -6  -8 821.650 26.3736   1
   0  -6  -8 804.906 25.2359   2
   0  -6  -8 833.582 26.9861   7
   0  -6  -8 803.644 22.3217  11
   0  -6  -8 832.951 25.8378   3
   0  -6  -9 785.056 24.4470   2
   0  -6  -9 742.166 27.0017  12
   0  -6  -9 808.534 26.0714   1
   0  -6  -9 768.676 25.5688   3
   0  -6  -9 776.913 28.9201   9
   0  -6  -9 784.164 21.6541  11
   0  -6  -9 793.937 26.6906   7
   0  -6 -10 94.7647 9.00857   7
   0  -6 -10 145.749 10.5736  12
   0  -6 -10 123.365 9.07471   1
   0  -6 -10 116.918 5.47984  11
   0  -6 -10 101.610 10.3579   9
   0  -6 -10 115.305 8.58047   3
   0  -6 -10 122.842 7.31911   2
   0  -6 -11 4277.75 110.720   7
   0  -6 -11 4156.42 113.332   9
   0  -6 -11 4174.78 109.176   3
   0  -6 -11 4085.42 111.187  12
   0  -6 -11 4024.14 103.573  11
   0  -6 -11 4187.27 106.121   2
   0  -6 -11 4271.70 109.188   1
   0  -6 -12 449.063 15.3108   2
   0  -6 -12 424.850 20.0529  12
   0  -6 -12 427.353 20.9225   9
   0  -6 -12 398.508 13.1657  11
   0  -6 -12 408.902 17.8321   1
   0  -6 -12 460.353 19.8838   7
   0  -6 -12 412.639 20.8534   8
   0  -6 -12 436.541 18.3123   3
   0  -6 -13 5524.58 144.797   9
   0  -6 -13 5403.50 135.161   2
   0  -6 -13 5458.94 140.184   3
   0  -6 -13 5032.91 133.509  11
   0  -6 -13 5654.06 142.206   7
   0  -6 -13 5302.75 139.536   1
   0  -6 -13 5916.48 145.137   8
   0  -6 -14 38.7529 7.89431   6
   0  -6 -14 48.5096 7.86639   1
   0  -6 -14 39.9570 4.08474  11
   0  -6 -14 34.5565 7.21576   3
   0  -6 -14 26.6923 7.68231   7
   0  -6 -14 47.3513 9.20127   8
   0  -6 -14 46.4744 9.53205   9
   0  -6 -15 100.490 10.5108   7
   0  -6 -15 111.846 10.5752   3
   0  -6 -15 93.9048 11.7184   9
   0  -6 -15 93.9227 5.59411  11
   0  -6 -15 113.964 10.2679   1
   0  -6 -15 84.8220 9.52980   6
   0  -6 -16 597.987 27.5275   8
   0  -6 -16 581.075 23.6496   1
   0  -6 -16 531.070 23.5484   3
   0  -6 -16 529.633 24.9620   7
   0  -6 -16 573.273 23.3593   6
   0  -6 -16 542.207 17.4561  11
   0  -6 -17 10.9797 7.17777   1
   0  -6 -17 6.33813 8.97726   7
   0  -6 -17 1.23476 8.76762   8
   0  -6 -17 4.58801 7.10537   3
   0  -6 -17 1.56286 3.74845  11
   0  -6 -17 1.59294 7.14169   6
   0  -6 -18 215.276 14.1740   6
   0  -6 -18 233.938 17.5452   7
   0  -6 -18 221.160 14.8042   1
   0  -6 -18 231.473 9.97190  11
   0  -6 -18 218.582 18.0082   8
   0  -6 -19 10.1507 8.31241   1
   0  -6 -19 19.5519 7.90980   6
   0  -6 -19 9.08102 4.53733  11
   0  -6 -19 6.03593 10.8723   7
   0  -6 -19 1.35694 11.0336   8
   0  -6 -20 502.802 24.3270   1
   0  -6 -20 529.396 28.1411   7
   0  -6 -20 505.884 22.6709   6
   0  -6 -21 79.9330 10.4063   6
   0  -6 -21 87.5611 12.0049   1
   0  -6 -21 103.894 16.2520   8
   0  -6 -22 130.049 17.0007   8
   0  -6 -22 162.429 15.0630   1
   0  -6 -23 327.358 24.1351   8
   0  -6 -23 265.281 18.8522   1
   0   7 -19 14.3744 11.0573  11
   0  -7  19 19.1578 12.4358   3
   0  -7  19 9.32277 9.81477  12
   0   7 -18 31.4502 12.2574  11
   0  -7  18 16.8636 12.8569   3
   0  -7  18 36.7977 10.8295  12
   0  -7  18 17.5579 9.20034   2
   0  -7  17-11.5364 10.2545   2
   0  -7  17 7.30309 11.3096   3
   0   7 -17 1.20657 11.5285  11
   0  -7  17 1.06469 9.34183  12
   0  -7  16 159.614 13.8689   2
   0  -7  16 174.428 14.9470  12
   0  -7  16 172.182 17.3715   3
   0  -7  15 5.76142 8.60962  12
   0  -7  15-1.31555 9.14957   3
   0  -7  15-5.54551 8.89661   2
   0  -7  14 357.806 19.0840  12
   0  -7  14 351.431 21.9800   3
   0  -7  14 344.580 18.6838   7
   0  -7  14 345.989 19.1930   2
   0  -7  13 37.6597 10.4460   3
   0  -7  13 39.2867 9.32176   7
   0   7 -13 59.3419 11.0214  11
   0   7 -13 55.4536 5.60929   4
   0  -7  13 55.5485 10.3673   2
   0  -7  13 51.8193 9.35044  12
   0  -7  12 498.450 21.8583   7
   0  -7  12 563.633 22.9311  12
   0   7 -12 503.249 23.6130  11
   0   7 -12 483.557 17.0894   4
   0  -7  12 500.907 24.9362   3
   0   7 -11 39.1495 9.50358  11
   0   7 -11 57.1167 6.37668   4
   0  -7  11 51.5124 9.07711   7
   0  -7  11 57.4197 10.3488   3
   0  -7  11 41.9371 8.21016  12
   0   7 -11 61.6599 10.2938   3
   0  -7  11 65.2159 10.2823  11
   0  -7  11 50.2761 10.5114   1
   0  -7  10 138.428 11.0792   7
   0  -7  10 151.366 13.5242   1
   0  -7  10 135.062 10.9027  12
   0  -7  10 153.210 13.2052  11
   0   7 -10 152.052 12.6875  11
   0   7 -10 124.950 12.1239   3
   0   7 -10 157.634 8.96535   4
   0  -7  10 142.884 13.3258   3
   0   7  -9 622.467 25.4831   3
   0  -7   9 672.115 24.2185   7
   0  -7   9 664.493 27.4894   1
   0  -7   9 629.740 27.0481   3
   0   7  -9 647.136 26.1766  11
   0  -7   9 653.931 24.6479  12
   0   7  -9 645.850 21.8515   4
   0   7  -8 2236.13 64.8393  11
   0  -7   8 2260.85 65.9038   3
   0   7  -8 2167.20 60.3751   4
   0  -7   8 2271.07 62.2865   7
   0  -7   8 2192.07 62.5943  12
   0  -7   8 2242.67 65.8779   1
   0   7  -7 1890.97 53.2905   4
   0   7  -7 1836.74 56.2866  11
   0  -7   7 2032.77 53.7049   5
   0  -7   7 1782.89 56.9091   3
   0  -7   7 1980.55 53.0710   4
   0  -7   7 1927.12 54.7376  12
   0  -7   6 5.82648 5.04404  12
   0   7  -6 3.37014 4.98130   4
   0  -7   6-0.70792 6.89048  11
   0  -7   6 7.30215 6.46502   3
   0   7  -6 15.7111 6.67280  11
   0  -7   5 39.6809 6.07842  12
   0  -7   5 44.9219 7.44534  11
   0  -7   5 40.7498 7.43620   2
   0  -7   5 45.2391 7.35775   3
   0   7  -5 38.4103 6.90291  11
   0  -7   4 2569.75 73.5593   2
   0  -7   4 2738.37 73.2085   3
   0   7  -4 2580.08 72.5468  11
   0  -7   4 2673.73 72.9571  11
   0  -7   3 622.322 24.1287   2
   0  -7   3 708.487 23.9633   3
   0   7  -3 652.404 23.3371  11
   0  -7   3 685.916 23.8147  11
   0   7  -2 1113.03 30.5590   8
   0  -7   2 1111.05 34.3477   3
   0  -7   2 1187.71 34.6816  11
   0  -7   2 1180.43 35.7412   2
   0   7  -1 19.0344 3.52603   8
   0  -7   1 21.9354 4.34344   3
   0  -7   1 24.9372 5.59011   2
   0  -7   1 18.9645 5.58315   9
   0   7  -1 25.4758 6.14278   9
   0  -7   1 16.0002 4.97531  11
   0  -7   0 2238.15 61.0045  11
   0  -7   0 2307.57 61.4220   3
   0  -7   0 2350.93 64.7191   9
   0   7   0 2262.90 59.4650   8
   0   7   1 1.46154 5.42865   9
   0  -7  -1 3.20633 4.05169  10
   0  -7  -1 1.61628 4.08483  11
   0  -7  -1-1.27336 3.91705   8
   0  -7  -2 3487.94 90.3371  10
   0  -7  -2 3509.55 89.2766  11
   0  -7  -2 3475.39 90.7896   8
   0   7   2 3226.05 93.7658   9
   0  -7  -3 28.1899 4.00483  11
   0  -7  -3 26.3935 5.16986   8
   0   7   3 23.8534 5.57811   9
   0  -7  -3 29.3524 6.31209   4
   0  -7  -3 28.2314 5.70732  10
   0  -7  -3 29.4380 5.21328   2
   0  -7  -4 669.552 23.2132   8
   0  -7  -4 651.436 22.5881  10
   0  -7  -4 653.988 24.4808   9
   0  -7  -4 632.934 22.3687   2
   0  -7  -4 677.323 24.3060   4
   0   7   4 591.739 24.2142   9
   0  -7  -4 632.172 19.6323  11
   0  -7  -5 1541.64 41.1838  11
   0   7   5 1452.06 47.5241   9
   0  -7  -5 1550.85 44.5789   2
   0  -7  -5 1594.47 47.0129   4
   0  -7  -5 1562.91 46.0389   8
   0  -7  -5 1533.09 45.3213  10
   0  -7  -5 1487.25 46.9993   9
   0  -7  -6 1048.37 32.6551   7
   0  -7  -6 1016.13 35.4571   9
   0  -7  -6 1053.90 34.4433  10
   0  -7  -6 1054.63 32.8557   2
   0   7   6 1039.47 36.3896   9
   0  -7  -6 1066.45 29.4377  11
   0  -7  -6 1082.84 35.0633   8
   0  -7  -6 1119.08 35.6122   4
   0  -7  -6 1117.29 30.0152  11
   0  -7  -7 4626.81 120.307   2
   0  -7  -7 4706.01 121.297   1
   0  -7  -7 4715.78 123.614   8
   0  -7  -7 4634.65 123.691   4
   0  -7  -7 4654.37 120.867   7
   0  -7  -7 4622.01 116.257  11
   0  -7  -7 4539.74 124.049   9
   0  -7  -7 4629.81 122.714  10
   0  -7  -7 4693.31 116.734  11
   0  -7  -8 245.774 14.2493  10
   0  -7  -8 247.546 14.5344   8
   0  -7  -8 246.460 11.9115   2
   0  -7  -8 238.580 14.7447   9
   0  -7  -8 284.157 13.2257   1
   0  -7  -8 266.170 12.9137   7
   0  -7  -8 246.311 8.60406  11
   0  -7  -8 245.033 11.6841   3
   0  -7  -8 263.959 14.4106   4
   0  -7  -8 236.055 8.82546  11
   0  -7  -9 34.7830 7.84655   8
   0  -7  -9 30.7460 3.16326  11
   0  -7  -9 34.9538 7.66692  10
   0  -7  -9 42.8821 8.12690   9
   0  -7  -9 32.7023 6.79816   7
   0  -7  -9 57.6810 8.24062  12
   0  -7  -9 37.5332 6.27416   3
   0  -7  -9 48.3736 6.77860   1
   0  -7  -9 46.2994 6.13090   2
   0  -7 -10 495.782 15.3067  11
   0  -7 -10 541.164 21.2457   7
   0  -7 -10 532.881 23.7474   9
   0  -7 -10 541.459 20.6968   1
   0  -7 -10 545.399 23.2859  10
   0  -7 -10 536.317 22.2469  12
   0  -7 -10 568.635 20.5817   3
   0  -7 -10 564.728 19.3475   2
   0  -7 -11 1577.68 47.7700  12
   0  -7 -11 1574.02 46.7132   7
   0  -7 -11 1432.07 39.1388  11
   0  -7 -11 1547.16 45.6782   1
   0  -7 -11 1606.39 45.4634   3
   0  -7 -11 1551.97 43.2678   2
   0  -7 -11 1534.19 49.8252   9
   0  -7 -12 8585.03 217.196   4
   0  -7 -12 8978.85 215.720   7
   0  -7 -12 8637.99 213.466   3
   0  -7 -12 8995.17 216.917  12
   0  -7 -12 8732.53 210.427   2
   0  -7 -12 8689.49 213.773   1
   0  -7 -12 8300.72 218.332   9
   0  -7 -13 21.6449 8.37403   4
   0  -7 -13 20.6261 7.24825   7
   0  -7 -13 11.0939 6.27996   1
   0  -7 -13 11.8981 7.52540  12
   0  -7 -13 27.1997 8.18956   9
   0  -7 -13 14.9311 4.69564   2
   0  -7 -13 13.4030 2.30147  11
   0  -7 -13 18.3780 6.34821   3
   0  -7 -14 393.088 19.6197   7
   0  -7 -14 401.473 20.5097  12
   0  -7 -14 389.386 20.1106   4
   0  -7 -14 423.917 21.9476   9
   0  -7 -14 436.710 18.8407   1
   0  -7 -14 397.448 14.6736   2
   0  -7 -14 365.516 11.7332  11
   0  -7 -14 381.963 18.1374   3
   0  -7 -14 407.106 21.5928   8
   0  -7 -15-2.32147 6.79016   1
   0  -7 -15 0.94017 7.36244   7
   0  -7 -15 3.75116 2.12817  11
   0  -7 -15 2.02339 8.13955   4
   0  -7 -15 4.03806 6.49783   3
   0  -7 -15 15.2100 8.15737   6
   0  -7 -15 4.68979 8.21199   8
   0  -7 -16 22.3776 7.42170   3
   0  -7 -16 10.1253 2.47643  11
   0  -7 -16 14.0267 8.59839   7
   0  -7 -16 11.7394 7.60603   6
   0  -7 -16 11.4686 7.22442   1
   0  -7 -16 3.69420 8.56856   8
   0  -7 -17 255.307 16.1032   3
   0  -7 -17 310.767 20.1864   8
   0  -7 -17 264.071 17.8219   7
   0  -7 -17 307.651 17.2087   6
   0  -7 -17 249.223 9.13556  11
   0  -7 -17 306.563 16.7076   1
   0  -7 -18 316.499 20.2639   7
   0  -7 -18 338.375 21.8211   8
   0  -7 -18 308.215 10.5647  11
   0  -7 -18 343.511 18.4862   1
   0  -7 -19 2848.69 81.8713   6
   0  -7 -19 2762.16 85.5086   7
   0  -7 -19 2839.69 82.1915   1
   0  -7 -19 2937.10 88.8895   8
   0  -7 -20-0.97483 8.66615   1
   0  -7 -20-5.16452 10.9202   7
   0  -7 -20 2.96874 11.5586   8
   0  -7 -21 102.312 16.3907   8
   0  -7 -21 77.5247 11.7516   1
   0  -7 -21 57.3582 13.1795   7
   0  -7 -22 272.231 18.5585   1
   0  -7 -22 284.412 22.4703   7
   0  -7 -22 305.809 23.4746   8
   0  -8  18 165.112 19.5825   3
   0   8 -18 190.502 18.9706  11
   0  -8  18 166.058 15.3505  12
   0  -8  17 20.0037 10.7904   2
   0  -8  17 9.11055 12.1569   3
   0  -8  16-5.18119 10.1566   2
   0  -8  16-8.69034 11.3418   3
   0  -8  16 1.01718 8.47975  12
   0  -8  15 57.8218 12.9005   3
   0  -8  15 43.4776 9.76043  12
   0   8 -15 46.0570 12.0650  11
   0  -8  15 33.5721 10.4752   2
   0  -8  14-0.92276 8.16916  12
   0   8 -14 5.64982 9.23426  11
   0  -8  14 9.15903 9.60031   3
   0  -8  14 12.9361 8.77090   2
   0  -8  13 106.855 12.1443   7
   0  -8  13 115.283 11.6604  12
   0  -8  13 103.207 12.4645   2
   0  -8  13 94.2556 13.7678   3
   0   8 -13 86.4086 12.5374  11
   0  -8  12 163.579 12.8648   7
   0   8 -12 164.808 14.6274  11
   0  -8  12 172.755 13.1136  12
   0  -8  12 164.266 14.3498   2
   0  -8  12 197.491 16.3639   3
   0  -8  11 923.324 32.8624  12
   0  -8  11 925.725 34.8780   2
   0  -8  11 955.957 36.6206   3
   0   8 -11 926.184 34.9266  11
   0  -8  11 898.551 32.0498   7
   0  -8  10 938.885 32.6954  12
   0  -8  10 947.937 36.0831   3
   0   8 -10 919.865 34.8777  11
   0  -8  10 966.970 32.3437   7
   0  -8  10 933.238 34.5962   2
   0  -8   9 1647.72 48.2789   7
   0  -8   9 1596.38 52.2426   1
   0  -8   9 1682.94 49.0047  12
   0  -8   9 1584.53 50.8871   2
   0   8  -9 1541.16 50.8887  11
   0  -8   9 1566.66 52.0697   3
   0  -8   8 163.391 14.0957   1
   0  -8   8 187.824 14.0941   2
   0  -8   8 183.949 12.3688  12
   0  -8   8 191.383 14.3097   3
   0  -8   8 184.848 14.8997  11
   0   8  -8 186.056 13.5498  11
   0  -8   8 209.536 12.4844   7
   0  -8   7 421.286 20.5813   3
   0  -8   7 444.384 20.7876   2
   0  -8   7 468.994 18.9144  12
   0  -8   7 444.047 20.7532  11
   0   8  -7 448.219 20.5251  11
   0  -8   6 228.324 14.3978   3
   0   8  -6 220.496 13.9291  11
   0  -8   6 224.285 14.1912  11
   0  -8   6 245.391 12.6649  12
   0  -8   6 254.461 14.6092   2
   0  -8   5 976.915 30.3219  12
   0  -8   5 997.723 33.1615   2
   0  -8   5 885.544 31.8661   3
   0  -8   5 900.158 32.0892  11
   0   8  -5 880.701 31.4389  11
   0  -8   4 447.080 20.0538   2
   0  -8   4 431.335 19.2517  11
   0  -8   4 486.764 19.8501   3
   0  -8   3 946.986 31.1290   3
   0  -8   3 871.158 31.4835   2
   0  -8   3 934.752 30.9251  11
   0  -8   2 320.821 15.1342  11
   0  -8   2 330.056 15.9940   2
   0  -8   2 333.293 15.1235   3
   0  -8   1 3.86645 5.17903  11
   0  -8   1 1.24727 5.35028   4
   0  -8   1 6.27953 5.67280   2
   0  -8   1 4.44758 4.33013   3
   0  -8   0 1242.14 40.8318   9
   0  -8   0 1283.67 39.8889   5
   0  -8   0 1339.21 39.7683   4
   0  -8   0 1274.93 37.5147  11
   0  -8  -1 1215.53 39.7032   9
   0  -8  -1 1188.61 35.9163   3
   0  -8  -1 1195.18 35.5963  11
   0  -8  -1 1323.30 39.1504   4
   0  -8  -1 1254.74 39.0773   5
   0  -8  -2 1508.76 42.3212  11
   0  -8  -2 1466.44 44.8553   2
   0  -8  -2 1530.40 47.0672   9
   0  -8  -2 1566.65 43.7273   8
   0  -8  -2 1565.14 46.1391   4
   0  -8  -2 1505.25 43.2056  10
   0  -8  -3 314.458 15.6207   4
   0  -8  -3 275.252 11.8313  11
   0   8   3 257.739 15.5279   9
   0  -8  -3 274.038 14.0551   2
   0  -8  -3 268.499 13.3828   8
   0  -8  -3 301.171 15.8361   9
   0  -8  -3 275.915 13.4346  10
   0  -8  -4 6157.62 161.075   9
   0  -8  -4 6232.44 160.246   4
   0   8   4 5771.82 161.198   9
   0  -8  -4 6077.69 154.535  11
   0  -8  -4 6328.27 158.626   8
   0  -8  -4 6102.76 158.306   2
   0  -8  -4 6273.28 157.981  10
   0   8   5 779.163 31.1470   9
   0  -8  -5 883.357 29.1138  10
   0  -8  -5 847.473 29.4325   8
   0  -8  -5 880.511 31.3220   9
   0  -8  -5 828.379 30.2715   4
   0  -8  -5 809.164 28.1418   2
   0  -8  -5 835.098 24.8855  11
   0  -8  -6 1818.74 56.3205   9
   0  -8  -6 1787.58 54.4996   8
   0  -8  -6 1805.59 52.2099   7
   0  -8  -6 1847.38 49.4589  11
   0  -8  -6 1868.59 53.2063   2
   0   8   6 1786.59 56.5055   9
   0  -8  -6 1905.36 56.2170   4
   0  -8  -6 1863.61 48.9713  11
   0  -8  -7 3591.54 96.7223   7
   0  -8  -7 3649.34 99.6126   8
   0  -8  -7 3771.50 101.369   9
   0  -8  -7 3562.69 92.3414  11
   0  -8  -7 3738.38 97.2820   2
   0  -8  -7 3646.07 92.9007  11
   0  -8  -7 3724.24 100.455   4
   0  -8  -7 3656.15 99.0659  10
   0  -8  -8 212.856 9.02226  11
   0  -8  -8 228.334 15.3780   9
   0  -8  -8 240.612 13.2271   1
   0  -8  -8 235.744 14.5130  10
   0  -8  -8 233.964 12.8714   7
   0  -8  -8 239.934 12.3354   2
   0  -8  -8 221.554 14.8712   4
   0  -8  -8 242.676 15.2519   8
   0  -8  -8 226.984 8.64502  11
   0  -8  -9 1959.62 57.1997  10
   0  -8  -9 1918.81 57.7550   4
   0  -8  -9 1833.06 48.1424  11
   0  -8  -9 1923.90 53.1449   3
   0  -8  -9 1769.73 57.9908   9
   0  -8  -9 1849.07 48.4874  11
   0  -8  -9 1934.58 53.5922   2
   0  -8  -9 1846.06 54.6243   1
   0  -8  -9 1828.05 54.2343   7
   0  -8  -9 1945.15 57.9078   8
   0  -8 -10 528.069 15.3757  11
   0  -8 -10 581.618 23.4009  12
   0  -8 -10 554.016 20.4776   2
   0  -8 -10 521.492 15.6456  11
   0  -8 -10 556.989 22.0240   1
   0  -8 -10 543.652 24.8984   9
   0  -8 -10 577.643 22.3371   7
   0  -8 -10 547.306 24.6007   8
   0  -8 -10 581.252 24.8921  10
   0  -8 -10 516.327 20.5347   3
   0  -8 -11 544.960 24.6239   8
   0  -8 -11 546.092 22.1508   7
   0  -8 -11 581.898 24.6828  10
   0  -8 -11 477.804 14.6687  11
   0  -8 -11 550.379 19.9051   2
   0  -8 -11 568.061 21.1845   3
   0  -8 -11 528.287 24.8893   9
   0  -8 -11 562.696 23.4671  12
   0  -8 -11 582.222 21.9603   1
   0  -8 -12 217.618 15.6018   4
   0  -8 -12 189.089 6.40215  11
   0  -8 -12 214.455 11.1253   2
   0  -8 -12 227.534 14.7383  12
   0  -8 -12 227.657 14.1740   7
   0  -8 -12 222.680 15.8327   8
   0  -8 -12 231.391 13.5331   1
   0  -8 -12 253.221 16.2549  10
   0  -8 -12 249.415 16.7319   9
   0  -8 -12 239.193 12.7642   3
   0  -8 -13 88.2916 11.8631  10
   0  -8 -13 111.447 8.04350   2
   0  -8 -13 96.5667 10.9060  12
   0  -8 -13 87.3440 9.13178   3
   0  -8 -13 107.677 10.1561   1
   0  -8 -13 110.241 12.1639   4
   0  -8 -13 112.504 11.2093   7
   0  -8 -14 623.519 24.8643   3
   0  -8 -14 633.005 26.5147   7
   0  -8 -14 644.909 21.8121   2
   0  -8 -14 621.514 24.8066   1
   0  -8 -15 0.95933 8.15410   7
   0  -8 -15 4.86333 7.68841   1
   0  -8 -15 8.97413 7.34767   3
   0  -8 -15 9.21627 4.98282   2
   0  -8 -16 239.203 15.0077   1
   0  -8 -16 251.171 17.0231   6
   0  -8 -16 231.584 16.3506   7
   0  -8 -16 237.740 15.2690   3
   0  -8 -17 47.6684 10.7173   7
   0  -8 -17 54.2868 9.92161   1
   0  -8 -17 32.7058 11.1939   8
   0  -8 -17 51.1233 10.7365   6
   0  -8 -18 10.3216 8.83427   1
   0  -8 -18 8.08764 10.5364   7
   0  -8 -18 6.14279 8.86650   6
   0  -8 -18 19.9239 11.2083   8
   0  -8 -19 13.4123 12.2390   8
   0  -8 -19-0.97085 8.81483   1
   0  -8 -19 3.06245 8.38369   6
   0  -8 -19-4.91257 10.4368   7
   0  -8 -20 15.9367 9.55987   1
   0  -8 -20 13.1351 10.0149   6
   0  -8 -20 17.0758 11.6794   8
   0  -8 -20 16.9567 11.8489   7
   0  -8 -21 978.186 37.5866   1
   0  -8 -21 1017.64 42.0893   7
   0  -8 -21 1053.50 44.4544   8
   0  -8 -22 184.336 20.6340   8
   0  -9  17 170.898 15.7808  12
   0  -9  17 190.458 19.9073   3
   0  -9  17 184.630 17.6337   2
   0  -9  16 139.600 15.6142   2
   0   9 -16 144.718 19.2666   9
   0  -9  16 113.585 13.1020  12
   0  -9  15 24.2383 9.64576  12
   0   9 -15 16.3583 14.1031   9
   0  -9  15 10.0619 11.2636   3
   0  -9  15 16.6371 10.9176   2
   0  -9  14 233.060 19.7155   3
   0  -9  14 234.533 17.2305   2
   0   9 -14 211.036 17.5944  11
   0   9 -14 224.143 21.0619   9
   0  -9  13 0.89129 8.22501  12
   0  -9  13-3.91202 10.8169   3
   0  -9  13-1.06803 9.61657   2
   0   9 -13 4.62474 10.6268  11
   0  -9  12 79.4373 13.5061   3
   0   9 -12 66.3384 11.9262  11
   0  -9  12 66.9037 11.8732   2
   0  -9  12 100.689 11.5736   7
   0  -9  12 92.5361 10.9258  12
   0  -9  11 145.827 15.1840   3
   0  -9  11 155.145 14.2681   2
   0   9 -11 172.274 14.6345  11
   0  -9  11 151.213 12.3550   7
   0  -9  11 164.320 12.5169  12
   0   9 -10 83.6627 11.8326  11
   0  -9  10 97.6319 12.9610   2
   0  -9  10 103.080 13.3209   3
   0  -9  10 101.427 10.9004   7
   0  -9  10 81.1515 9.86255  12
   0  -9   9 1280.93 40.0849  12
   0  -9   9 1283.77 43.1152   2
   0  -9   9 1254.96 39.2230   7
   0  -9   9 1151.73 42.6972   3
   0   9  -9 1167.67 42.4317  11
   0  -9   8 25.4471 9.22707   3
   0  -9   8 17.5463 7.31696   7
   0  -9   8 30.3226 9.20420   2
   0  -9   8 20.5876 7.02765  12
   0  -9   7 78.4941 10.7982  11
   0  -9   7 70.6227 10.1818   3
   0  -9   7 63.7983 7.65243   4
   0  -9   7 39.6836 9.07213   2
   0  -9   7 60.2015 8.09524  12
   0  -9   6 18.6052 8.20542  11
   0  -9   6 12.5795 8.26407   2
   0  -9   6 7.80765 7.58378   3
   0  -9   6 8.02076 6.05440  12
   0  -9   6 15.7560 6.25021   4
   0  -9   5 618.445 24.9761  11
   0  -9   5 603.451 22.3225   4
   0  -9   5 554.010 24.5172   2
   0  -9   5 605.491 24.5938   3
   0  -9   5 606.616 23.0236   5
   0  -9   5 565.988 21.9683  12
   0  -9   4 1749.25 55.3352   2
   0  -9   4 1797.39 54.6018  11
   0  -9   4 1900.67 53.4099   4
   0  -9   4 1789.41 53.2020   5
   0  -9   4 1812.27 54.6662   3
   0  -9   3 50.5942 7.70952   4
   0  -9   3 58.3245 7.75149   3
   0  -9   3 49.0250 8.00337   2
   0  -9   3 37.8477 7.97998  11
   0  -9   3 54.3063 7.89547   5
   0  -9   2 141.637 11.1003   5
   0  -9   2 133.122 10.1290   3
   0  -9   2 144.712 10.9822  11
   0  -9   2 122.086 11.1395   2
   0  -9   2 125.301 10.3385   4
   0  -9   1 2662.02 72.7722   5
   0  -9   1 2655.45 72.1491   4
   0  -9   1 2545.14 70.6946  11
   0  -9   0 102.175 10.2086   5
   0  -9   0 94.5085 8.75276  11
   0  -9   0 103.188 11.3173   9
   0  -9   0 91.2322 9.45043   4
   0  -9   0 106.197 8.72360   3
   0  -9  -1 35.6690 7.65208   5
   0  -9  -1 36.0592 6.40746  11
   0  -9  -1 28.3076 7.17242   4
   0  -9  -1 44.9060 6.56232   3
   0  -9  -1 37.0082 8.31107   9
   0  -9  -2 190.903 10.5559  11
   0  -9  -2 186.262 12.9290   4
   0  -9  -2 189.418 14.0713   9
   0  -9  -2 189.673 12.6476   2
   0  -9  -2 187.948 13.1894   5
   0  -9  -3 382.355 19.1766   4
   0  -9  -3 389.510 18.3704   2
   0  -9  -3 393.510 17.2272  10
   0  -9  -3 392.205 19.8720   9
   0  -9  -3 428.227 17.8879   8
   0  -9  -3 392.214 15.7467  11
   0  -9  -4 2765.23 75.2925  10
   0  -9  -4 2866.83 78.1097   4
   0  -9  -4 2779.22 75.9337   8
   0  -9  -4 2764.94 76.1037   2
   0  -9  -4 2748.16 78.7476   9
   0  -9  -4 2761.77 72.0864  11
   0  -9  -5 224.319 13.9412   8
   0  -9  -5 245.638 15.7474   9
   0  -9  -5 227.348 10.8541  11
   0   9   5 225.978 16.3509   9
   0  -9  -5 220.869 15.2759   4
   0  -9  -5 270.470 14.4678  10
   0  -9  -5 242.781 13.7100   2
   0  -9  -6 2971.48 79.3517   7
   0  -9  -6 3022.78 81.0621   2
   0  -9  -6 2822.54 83.9368   9
   0  -9  -6 3014.65 83.6730   4
   0  -9  -6 2929.00 81.4502  10
   0  -9  -6 2945.35 82.2483   8
   0  -9  -6 2862.32 75.8204  11
   0   9   6 2806.13 84.5347   9
   0  -9  -7 11.6140 4.21525  11
   0  -9  -7 17.9994 7.75909  10
   0  -9  -7 14.9103 6.90555   2
   0  -9  -7 27.7390 9.10112   4
   0  -9  -7 19.4430 8.14451   8
   0  -9  -7 11.7913 7.87100   9
   0  -9  -7 13.2576 6.24207   7
   0   9   7 7.31901 7.72685   9
   0  -9  -7 14.4889 4.11619  11
   0  -9  -8 222.654 13.2458   2
   0  -9  -8 218.479 14.8219  10
   0  -9  -8 221.493 13.0557   7
   0  -9  -8 215.747 15.4252   4
   0  -9  -8 243.017 9.41167  11
   0  -9  -8 240.791 15.7857   8
   0  -9  -8 244.498 9.65495  11
   0  -9  -8 246.389 16.3827   9
   0  -9  -8 246.165 14.3703   1
   0  -9  -9 157.318 13.0815  10
   0  -9  -9 170.310 11.8544   7
   0  -9  -9 148.324 13.4583   4
   0  -9  -9 152.535 13.5931   8
   0  -9  -9 140.420 6.87337  11
   0  -9  -9 157.842 10.4139   3
   0  -9  -9 153.843 11.9045   1
   0  -9  -9 130.268 13.2823   9
   0  -9  -9 153.636 11.1930   2
   0  -9 -10 10.2046 8.38124   4
   0  -9 -10 1.00893 7.76825   8
   0  -9 -10 3.38701 7.05938  12
   0  -9 -10 9.61312 6.23739   2
   0  -9 -10 24.2008 8.72660  10
   0  -9 -10 9.64886 5.52138   3
   0  -9 -10 1.32951 2.35896  11
   0  -9 -10 4.36082 8.09934   9
   0  -9 -10 2.15033 6.53554   7
   0  -9 -10 7.40619 6.72516   1
   0  -9 -11 11.7958 9.11153  10
   0  -9 -11 12.4141 5.93697   2
   0  -9 -11-1.13930 7.98404   9
   0  -9 -11 16.1026 7.16422  12
   0  -9 -11 19.8194 7.20659   7
   0  -9 -11 4.54035 5.33393   3
   0  -9 -11 8.29761 6.53586   1
   0  -9 -11 11.7749 1.87414  11
   0  -9 -11 16.0270 8.41734   8
   0  -9 -12 1011.00 36.3126  12
   0  -9 -12 1013.32 34.6149   1
   0  -9 -12 994.092 34.8857   7
   0  -9 -12 969.497 33.0916   3
   0  -9 -12 993.418 32.5924   2
   0  -9 -12 1019.21 38.3523   8
   0  -9 -12 1047.34 37.9357  10
   0  -9 -13 16.0082 6.72015   3
   0  -9 -13 6.89173 5.49382   2
   0  -9 -13 11.2351 7.72927   1
   0  -9 -13 4.74115 9.07663   8
   0  -9 -13 18.2086 8.76936   7
   0  -9 -14 61.0766 11.5726   8
   0  -9 -14 57.0179 7.50498   2
   0  -9 -14 75.9811 10.7774   7
   0  -9 -14 77.3994 9.91394   1
   0  -9 -14 70.8813 8.96555   3
   0  -9 -15 246.343 12.4997   2
   0  -9 -15 251.588 15.3855   3
   0  -9 -15 232.675 18.6663   8
   0  -9 -15 262.265 17.2083   7
   0  -9 -15 245.280 15.4639   1
   0  -9 -16 644.328 26.9112   3
   0  -9 -16 654.803 22.7774   2
   0  -9 -16 723.756 30.8962   6
   0  -9 -16 654.600 28.9246   7
   0  -9 -16 699.588 27.8335   1
   0  -9 -17 3436.46 97.2518   7
   0  -9 -17 3292.48 94.4114   1
   0  -9 -18 174.450 14.7435   1
   0  -9 -18 191.268 16.8702   7
   0  -9 -19 217.119 18.6776   7
   0  -9 -19 247.259 21.1077   8
   0  -9 -19 265.673 17.7197   1
   0  -9 -19 243.558 18.6938   6
   0  -9 -20 22.5877 10.4606   6
   0  -9 -20 59.1459 13.4051   7
   0  -9 -20 27.5076 13.1165   8
   0  -9 -20 43.1935 10.4348   1
   0  -9 -21 124.273 16.8299   7
   0 -10  16 7.31043 11.5552   2
   0  10 -16 7.28287 13.8561   9
   0 -10  16 3.12353 12.9559   3
   0 -10  15 71.9849 14.3319   2
   0  10 -15 89.2157 17.1834   9
   0 -10  15 53.8274 14.1914   3
   0 -10  15 86.7769 11.8672  12
   0  10 -14 21.8620 13.3989   9
   0 -10  14 29.5382 11.1775   2
   0 -10  14 21.3248 9.39116  12
   0 -10  14 24.3333 11.4087   3
   0 -10  13 4.49829 8.10275  12
   0 -10  13 10.9331 10.8799   3
   0 -10  13 8.12367 10.2740   2
   0  10 -13 11.3278 12.9516   9
   0 -10  12 218.861 17.3879   2
   0 -10  12 216.698 14.9546  12
   0  10 -12 222.828 21.7109   9
   0 -10  12 242.834 19.3539   3
   0 -10  11 44.6784 10.9649   2
   0 -10  11 68.4049 10.5634   7
   0 -10  11 65.8057 12.9625   3
   0 -10  10 38.7475 9.05815   7
   0 -10  10 36.5641 10.8800   3
   0 -10  10 49.7168 8.69028  12
   0 -10  10 20.7614 10.3246   2
   0 -10   9 175.698 12.3247   7
   0 -10   9 194.613 13.4190  12
   0 -10   9 180.473 15.7755   2
   0 -10   9 160.982 14.7336   3
   0 -10   8 258.066 14.8946  12
   0 -10   8 251.642 17.8738   3
   0 -10   8 263.892 17.6675   2
   0 -10   8 279.848 14.6197   7
   0 -10   7 63.0015 8.30210  12
   0 -10   7 76.6901 10.8730   3
   0 -10   7 65.1489 8.36619   7
   0 -10   7 63.4142 9.07062   5
   0 -10   7 44.7506 9.83578   2
   0 -10   6 133.891 12.6326   2
   0 -10   6 158.121 13.5889   3
   0 -10   6 158.979 13.5144  11
   0 -10   6 155.594 11.0873   4
   0 -10   6 156.394 11.5947   5
   0 -10   6 143.503 11.1444  12
   0 -10   5 13.5417 8.06701   2
   0 -10   5 3.38902 6.40802   4
   0 -10   5 15.9798 7.63478   5
   0 -10   5 15.0708 8.37868   3
   0 -10   5 5.17042 6.31674  12
   0 -10   5 14.8375 8.28048  11
   0 -10   4 49.2390 8.93314   5
   0 -10   4 42.0868 8.40295   4
   0 -10   4 36.6781 8.48177   3
   0 -10   4 37.7581 8.48259   2
   0 -10   4 33.2187 8.33842  11
   0 -10   3 51.6381 8.77615   3
   0 -10   3 43.7294 8.86272   4
   0 -10   3 24.5130 8.42990   5
   0 -10   3 29.1706 8.81887  11
   0 -10   3 24.8990 8.34557   2
   0 -10   2 832.641 29.9772   4
   0 -10   2 870.130 30.7444   5
   0 -10   2 847.114 29.7373   3
   0 -10   2 808.467 29.6382  11
   0 -10   1 24.4222 7.47145  11
   0 -10   1 38.4733 7.51212   3
   0 -10   1 21.9499 7.81884   4
   0 -10   1 21.7488 7.74694   5
   0 -10   0 51.4730 7.81035   3
   0 -10   0 57.8926 10.6302   9
   0 -10   0 59.8703 8.08921  11
   0 -10   0 66.8662 10.0045   5
   0 -10   0 54.4122 9.48846   4
   0 -10  -1 6.96518 5.98280   3
   0 -10  -1 4.26446 7.45092   2
   0 -10  -1-4.48806 8.44807   5
   0 -10  -1 8.39029 7.92709   4
   0 -10  -1 3.03010 8.78397   9
   0 -10  -1 5.45330 6.61689  11
   0 -10  -2 3228.22 87.3613   5
   0 -10  -2 2909.66 82.0326   3
   0 -10  -2 2955.40 87.1320   9
   0 -10  -2 2925.35 84.7932   2
   0 -10  -2 3022.65 81.4586  11
   0 -10  -2 3128.28 86.2343   4
   0 -10  -3 1734.63 54.8764   5
   0 -10  -3 1631.11 52.2957   2
   0 -10  -3 1750.92 49.0732  11
   0 -10  -3 1799.10 54.4821   4
   0 -10  -3 1595.63 54.3246   9
   0 -10  -4 1.91824 5.62577  11
   0 -10  -4-1.48847 7.64785   8
   0 -10  -4-5.59734 7.35044  10
   0 -10  -4 4.66547 8.98171   4
   0 -10  -4 17.4150 9.78794   9
   0 -10  -4-4.84762 7.30520   2
   0 -10  -5 2259.67 68.4885   9
   0 -10  -5 2201.27 60.4551  11
   0 -10  -5 2292.21 64.9576  10
   0 -10  -5 2214.79 65.3772   8
   0 -10  -5 2364.24 68.0914   4
   0 -10  -5 2136.25 62.0384   7
   0 -10  -5 2248.11 65.3625   2
   0 -10  -6 393.749 19.6917   8
   0 -10  -6 371.672 20.8980   9
   0 -10  -6 391.214 14.6849  11
   0 -10  -6 384.834 18.9770  10
   0 -10  -6 352.635 16.3529   7
   0 -10  -6 390.731 18.6377   2
   0 -10  -6 397.680 20.7929   4
   0 -10  -7 496.945 23.9746   4
   0 -10  -7 463.033 19.6555   7
   0 -10  -7 497.857 16.8999  11
   0 -10  -7 455.703 23.9488   9
   0 -10  -7 501.207 17.3619  11
   0 -10  -7 518.896 23.0524   8
   0 -10  -7 506.373 22.6874  10
   0 -10  -7 521.025 21.9573   2
   0 -10  -8 153.968 14.0354   4
   0 -10  -8 171.451 13.8463  10
   0 -10  -8 175.118 12.5607   1
   0 -10  -8 155.791 13.4331   8
   0 -10  -8 158.636 7.92510  11
   0 -10  -8 143.040 11.6719   2
   0 -10  -8 165.532 8.37560  11
   0 -10  -8 163.951 11.7573   7
   0 -10  -9 990.665 32.2891   3
   0 -10  -9 985.024 37.0159   8
   0 -10  -9 1061.70 36.9635  10
   0 -10  -9 1001.67 28.2047  11
   0 -10  -9 1050.64 35.4093   1
   0 -10  -9 1063.92 34.5675   2
   0 -10  -9 976.982 33.5301   7
   0 -10  -9 970.096 27.8501  11
   0 -10 -10 6.28985 5.87368   3
   0 -10 -10 0.82053 7.26288   1
   0 -10 -10 0.89687 6.98377  12
   0 -10 -10 2.96335 6.64247   7
   0 -10 -10-0.57871 2.49734  11
   0 -10 -10 3.22749 8.56346   8
   0 -10 -10 1.98063 9.02855  10
   0 -10 -10-0.20488 2.49694  11
   0 -10 -10 3.64227 6.27741   2
   0 -10 -11 14.1233 7.31038   7
   0 -10 -11 24.1060 7.08340   2
   0 -10 -11 27.3842 8.75881  12
   0 -10 -11 17.2747 7.51117   1
   0 -10 -11 24.8830 6.62783   3
   0 -10 -11 22.6599 9.02815   8
   0 -10 -11 15.6991 1.80762  11
   0 -10 -12 471.373 20.3010   3
   0 -10 -12 484.512 24.7008   8
   0 -10 -12 485.498 20.3303   2
   0 -10 -12 519.735 22.4812   1
   0 -10 -12 427.452 20.8618   7
   0 -10 -13 12.6034 6.43304   2
   0 -10 -13 0.86365 8.37509   1
   0 -10 -13-0.74579 6.68800   3
   0 -10 -13 1.25150 10.2789   8
   0 -10 -13 9.74127 8.10755   7
   0 -10 -14 52.7595 8.82046   3
   0 -10 -14 42.4147 9.80703   7
   0 -10 -14 73.5324 12.9830   8
   0 -10 -14 51.7354 7.50121   2
   0 -10 -14 63.6533 10.5064   1
   0 -10 -15 49.5509 7.73919   2
   0 -10 -15 57.6735 11.0544   7
   0 -10 -15 55.8956 9.65061   3
   0 -10 -15 35.7532 11.9721   8
   0 -10 -15 60.5669 10.4436   1
   0 -10 -16 559.191 26.9127   7
   0 -10 -16 573.851 21.9359   2
   0 -10 -16 625.062 26.4452   1
   0 -10 -16 621.538 31.5420   8
   0 -10 -17 54.7809 10.5966   1
   0 -10 -17 66.7695 12.4787   7
   0 -10 -17 70.6157 13.5707   6
   0 -10 -17 52.3805 13.2710   8
   0 -10 -18 60.0104 12.5771   7
   0 -10 -18 44.6353 11.1773   1
   0 -10 -18 53.1176 12.9739   6
   0 -10 -19 14.4079 9.98212   1
   0 -10 -19 12.6115 10.4647   6
   0 -10 -19 3.74078 11.2775   7
   0 -10 -20 425.729 24.9885   7
   0 -10 -20 410.779 24.1987   6
   0 -11  14 17.8981 11.1260   2
   0  11 -14 18.0232 14.5062   9
   0 -11  13 41.5116 11.6743   2
   0  11 -13 8.71654 13.2834   9
   0 -11  13 28.5027 11.8992   3
   0  11 -12 128.062 18.3406   9
   0 -11  12 101.371 14.0419   2
   0 -11  12 86.6311 11.0069  12
   0 -11  12 91.5673 15.1931   3
   0 -11  11 5.85123 7.98891  12
   0  11 -11 13.0093 12.2298   9
   0 -11  11 7.28440 12.0266   2
   0  11 -10 1.57022 13.4751   9
   0 -11  10 24.9590 10.8431   2
   0 -11  10 22.4090 11.2168   3
   0 -11  10 15.3338 7.89207  12
   0 -11   9 224.547 14.3527  12
   0 -11   9 217.678 17.3660   2
   0 -11   9 209.713 17.5837   3
   0 -11   8-1.49500 7.00761  12
   0 -11   8 3.34949 9.62132   3
   0 -11   8 1.13899 9.54116   2
   0 -11   7 60.5525 8.34495   7
   0 -11   7 46.2357 9.10111   5
   0 -11   7 59.0596 10.6888   3
   0 -11   7 69.1461 8.76433  12
   0 -11   7 62.4474 11.0252   2
   0 -11   6 43.2654 7.97039  12
   0 -11   6 45.7776 10.2115   2
   0 -11   6 54.2469 9.32707   5
   0 -11   6 62.1586 10.9210   3
   0 -11   5 2.85955 7.86785   3
   0 -11   5 6.39634 8.30144   2
   0 -11   5-0.80659 8.39518   5
   0 -11   5 2.74535 6.25759  12
   0 -11   4 382.422 20.9072   2
   0 -11   4 371.571 19.8159   3
   0 -11   4 379.301 17.5825  12
   0 -11   4 367.664 18.9856   4
   0 -11   4 409.098 20.3900  11
   0 -11   4 368.970 19.5065   5
   0 -11   3 2792.60 78.7475   5
   0 -11   3 2728.55 78.7206  11
   0 -11   3 2733.10 78.6094   3
   0 -11   3 2863.23 78.5743   4
   0 -11   3 2540.22 79.9071   2
   0 -11   2 65.3152 9.93610   4
   0 -11   2 73.8383 11.0056  11
   0 -11   2 75.8127 10.0542   3
   0 -11   2 55.2528 10.4803   5
   0 -11   1 116.028 12.4303   5
   0 -11   1 84.3526 10.2252   3
   0 -11   1 105.310 11.1152  11
   0 -11   1 103.004 11.3585   4
   0 -11   0 447.950 20.2353   3
   0 -11   0 480.973 22.5350   4
   0 -11   0 476.354 20.6631  11
   0 -11   0 478.888 22.9916   5
   0 -11  -1-4.95192 8.72856   5
   0 -11  -1-0.67649 6.34252  11
   0 -11  -1 1.91120 7.60697   2
   0 -11  -1 8.30211 8.97716   4
   0 -11  -1 13.2089 6.98142   3
   0 -11  -2 75.2626 10.5200   2
   0 -11  -2 68.5574 11.3793   5
   0 -11  -2 87.9818 8.87303  11
   0 -11  -2 81.1464 11.0976   4
   0 -11  -2 88.0333 9.36095   3
   0 -11  -3 28.7616 10.0073   4
   0 -11  -3 23.0257 8.65160   2
   0 -11  -3 23.6137 6.87004   3
   0 -11  -3 17.0412 9.80460   5
   0 -11  -3 20.5570 6.61642  11
   0 -11  -4 485.161 18.6406  11
   0 -11  -4 467.477 23.3187   4
   0 -11  -4 461.783 24.0560   5
   0 -11  -4 425.043 21.5643   2
   0 -11  -5 0.89148 7.50402   2
   0 -11  -5-8.01868 10.0064   5
   0 -11  -5-1.60476 7.49287  10
   0 -11  -5-2.11310 9.22919   4
   0 -11  -5 1.19383 5.93279   7
   0 -11  -5-3.41753 8.10222   8
   0 -11  -5 4.46475 5.37011  11
   0 -11  -6 1928.11 56.2876   7
   0 -11  -6 1896.55 59.2340   2
   0 -11  -6 2031.67 60.4139   8
   0 -11  -6 1930.02 53.9262  11
   0 -11  -6 2029.99 59.5719  10
   0 -11  -7 135.292 13.3572   8
   0 -11  -7 145.985 8.88505  11
   0 -11  -7 154.429 13.5806  10
   0 -11  -7 148.701 11.0761   7
   0 -11  -7 176.290 13.3594   2
   0 -11  -7 154.596 9.05388  11
   0 -11  -8 877.447 34.0601   8
   0 -11  -8 838.612 25.8256  11
   0 -11  -8 847.639 31.5790   2
   0 -11  -8 848.705 30.0537   7
   0 -11  -8 893.646 26.4622  11
   0 -11  -8 903.757 33.6247  10
   0 -11  -9 494.635 24.3202   8
   0 -11  -9 473.617 20.6943   7
   0 -11  -9 493.806 23.6134  10
   0 -11  -9 433.308 21.0192   2
   0 -11  -9 488.894 22.5610   1
   0 -11  -9 474.769 15.6365  11
   0 -11  -9 481.434 15.8094  11
   0 -11 -10 4.50607 7.58686   1
   0 -11 -10 9.13043 7.16152   7
   0 -11 -10 6.82597 9.43783   8
   0 -11 -10 0.81891 7.05787   2
   0 -11 -10 4.78531 2.88621  11
   0 -11 -10 4.58969 6.31242   3
   0 -11 -11 70.6318 12.2154   8
   0 -11 -11 54.8249 9.98079   1
   0 -11 -11 67.0671 9.46667   2
   0 -11 -11 80.3063 10.0586   7
   0 -11 -11 68.9773 8.87836   3
   0 -11 -12 77.1364 10.3884   7
   0 -11 -12 80.0905 9.31236   3
   0 -11 -12 68.3752 11.2232   1
   0 -11 -12 91.9874 14.1992   8
   0 -11 -12 79.1040 9.83193   2
   0 -11 -13 812.159 35.2820   8
   0 -11 -13 771.852 28.6080   2
   0 -11 -13 771.435 30.6933   1
   0 -11 -13 745.935 29.9340   7
   0 -11 -14 506.491 23.8176   1
   0 -11 -14 535.565 28.1722   8
   0 -11 -14 514.411 24.5119   7
   0 -11 -14 506.879 21.5402   2
   0 -11 -15 1713.46 54.9236   1
   0 -11 -15 1673.71 60.0498   8
   0 -11 -15 1719.23 51.2728   2
   0 -11 -15 1715.93 55.6079   7
   0 -11 -16 269.711 17.6681   1
   0 -11 -16 259.610 18.0594   7
   0 -11 -16 209.166 20.1785   8
   0 -11 -17 702.364 33.8437   6
   0 -11 -17 758.632 30.8948   1
   0 -11 -17 707.300 34.9865   8
   0 -11 -18 463.473 28.7257   8
   0 -11 -18 434.538 24.3937   7
   0 -11 -18 466.069 26.7822   6
   0 -11 -18 480.416 23.7858   1
   0 -11 -19-5.07173 12.6359   8
   0 -11 -19-1.25182 9.74767   7
   0 -11 -19 6.91644 11.6438   6
   0 -12  12 5.35970 11.4938   2
   0  12 -12-1.81977 13.9295   9
   0 -12  12 2.83924 11.8343   3
   0 -12  11-1.31838 11.0977   2
   0  12 -11 10.6076 13.3745   9
   0  12 -10 364.075 25.8934   9
   0 -12  10 347.739 22.7811   3
   0 -12  10 287.565 21.1333   2
   0 -12   9-4.77493 7.46179  12
   0 -12   9-13.9930 11.5027   2
   0  12  -9 10.0196 13.0770   9
   0 -12   8 110.877 14.0143   3
   0  12  -8 81.2902 15.9465   9
   0 -12   8 72.1706 9.18152  12
   0 -12   8 77.2696 13.2840   2
   0 -12   7 37.7475 8.12231  12
   0 -12   7 10.0984 9.59819   3
   0  12  -7 25.2747 12.4520   9
   0 -12   7 18.3389 10.1588   2
   0 -12   6 2.39327 9.32644   2
   0 -12   6 15.9351 8.34533   5
   0 -12   6 18.0140 9.82577   3
   0 -12   6 24.9656 7.62865  12
   0 -12   5 16.8296 9.25765   5
   0 -12   5 14.3458 7.61689  12
   0 -12   5 17.6012 9.74289   2
   0 -12   5 23.3651 10.0710   3
   0 -12   4 229.732 16.5346   3
   0 -12   4 247.718 16.7842   5
   0 -12   4 226.526 17.2232   2
   0 -12   3 627.127 27.0745   5
   0 -12   3 603.372 28.3740   2
   0 -12   3 643.678 27.0345   3
   0 -12   2 228.833 16.4990   5
   0 -12   2 221.554 16.7412   4
   0 -12   2 214.068 15.1042   3
   0 -12   2 228.135 15.8864  11
   0 -12   1-1.01481 9.09911   5
   0 -12   1-3.77669 9.41676   4
   0 -12   1-4.15522 8.94383  11
   0 -12   1-1.66202 7.60743   3
   0 -12   0 562.789 25.2483   4
   0 -12   0 557.789 25.9266   5
   0 -12   0 526.230 25.6368   2
   0 -12   0 499.364 22.7024   3
   0 -12   0 534.295 23.0394  11
   0 -12  -1 696.908 26.9090  11
   0 -12  -1 751.781 30.8915   2
   0 -12  -1 723.713 31.1280   5
   0 -12  -1 699.885 27.1639   3
   0 -12  -2 286.985 15.5689   3
   0 -12  -2 309.317 18.6191   2
   0 -12  -2 274.609 15.4460  11
   0 -12  -2 269.445 18.8734   5
   0 -12  -3 35.7627 7.42653  11
   0 -12  -3 47.9688 9.78128   2
   0 -12  -3 61.6343 8.72760   3
   0 -12  -3 44.9614 11.0735   5
   0 -12  -4 8.35949 9.24934   5
   0 -12  -4 13.2637 6.77211  11
   0 -12  -4 2.77930 6.90949   3
   0 -12  -4 13.0588 8.49892   2
   0 -12  -5 70.1720 11.3415   2
   0 -12  -5 66.3693 8.08286  11
   0 -12  -5 58.4348 12.6135   5
   0 -12  -5 42.7385 7.65798   7
   0 -12  -5 74.0939 9.03941   3
   0 -12  -6 102.903 8.54890  11
   0 -12  -6 92.3456 11.3887   2
   0 -12  -6 90.1175 9.55794   7
   0 -12  -7 438.612 17.0081  11
   0 -12  -7 470.369 22.7513  10
   0 -12  -7 409.116 18.7944   7
   0 -12  -7 462.211 25.7877   5
   0 -12  -7 428.582 22.4239   8
   0 -12  -7 440.805 16.6933  11
   0 -12  -7 422.223 21.5818   2
   0 -12  -8 84.2433 9.40758   7
   0 -12  -8 96.6436 10.9844   2
   0 -12  -8 66.0308 11.1857  10
   0 -12  -8 99.8148 7.43267  11
   0 -12  -8 99.7663 12.6302   8
   0 -12  -9 59.1777 10.5363   2
   0 -12  -9 55.0311 10.2692   1
   0 -12  -9 47.1479 5.14625  11
   0 -12  -9 48.4594 8.26746   7
   0 -12  -9 54.8181 11.6100   8
   0 -12 -10 324.004 18.6946   2
   0 -12 -10 318.838 17.2556   7
   0 -12 -10 353.764 21.7912   8
   0 -12 -10 378.204 20.3329   1
   0 -12 -11 36.6859 11.6102   8
   0 -12 -11 34.3003 9.94194   1
   0 -12 -11 35.5761 9.32321   2
   0 -12 -11 31.7790 8.41488   7
   0 -12 -12 1080.45 41.9850   8
   0 -12 -12 1026.81 36.6474   2
   0 -12 -12 995.204 36.1670   7
   0 -12 -12 1082.07 38.7476   1
   0 -12 -13 52.5533 13.4923   8
   0 -12 -13 37.1291 10.2565   1
   0 -12 -13 36.8985 8.80770   2
   0 -12 -13 37.4220 9.63652   7
   0 -12 -14 854.107 32.3955   2
   0 -12 -14 887.597 39.2113   8
   0 -12 -14 949.452 35.0061   7
   0 -12 -14 905.038 34.9087   1
   0 -12 -15 148.299 14.6776   1
   0 -12 -15 167.485 18.3626   8
   0 -12 -15 158.217 14.5424   7
   0 -12 -16 68.6914 12.3224   1
   0 -12 -16 69.1393 15.6762   8
   0 -12 -16 89.7690 12.3021   7
   0 -12 -17 285.806 18.7997   1
   0 -12 -17 261.090 18.9674   7
   0 -12 -17 301.891 23.7784   8
   0 -13  10 1.35555 11.3557   3
   0 -13  10 6.98278 10.9360   2
   0  13 -10 1.86445 13.5916   9
   0  13  -9 101.493 18.4755   9
   0 -13   9 75.5642 14.0914   2
   0 -13   9 119.660 14.7167   3
   0 -13   8 37.2273 12.0467   3
   0  13  -8 35.2447 15.4734   9
   0 -13   8 9.45236 10.4723   2
   0 -13   7 2.66929 11.0716   2
   0  13  -7 6.87520 12.5301   9
   0 -13   7 4.72200 8.93106   3
   0 -13   6 12.3918 9.61989   3
   0 -13   6 6.54536 10.6432   2
   0  13  -6 10.0877 13.0193   9
   0 -13   6 3.80700 7.02855  12
   0 -13   5 463.774 23.5293   3
   0 -13   5 439.445 20.1512  12
   0 -13   5 438.415 24.8203   2
   0  13  -5 447.279 29.0506   9
   0  13  -4 1.61979 13.7649   9
   0 -13   4 5.24497 7.44720  12
   0 -13   4-2.00108 9.66627   5
   0 -13   4-7.59755 11.1103   2
   0 -13   3 157.566 14.0388   3
   0 -13   2 208.887 15.1570   3
   0 -13   1 60.2659 12.2383   2
   0 -13   1 63.7564 11.9268   5
   0 -13   1 62.5545 10.0928   3
   0 -13   0 11.9421 7.80961   3
   0 -13   0-3.43134 10.1688   5
   0 -13   0 3.55169 10.2029   2
   0 -13  -1-10.6251 11.3220   5
   0 -13  -1 0.81800 7.51846   3
   0 -13  -1 8.80680 8.66671  11
   0 -13  -1 2.32587 9.59886   2
   0 -13  -2 321.308 20.0710   2
   0 -13  -2 286.051 16.3239   3
   0 -13  -2 300.174 16.2543  11
   0 -13  -2 305.453 20.4426   5
   0 -13  -3 26.6924 8.15081  11
   0 -13  -3 32.5709 8.11343   3
   0 -13  -3 32.6151 12.1858   5
   0 -13  -3 31.5591 10.7545   2
   0 -13  -4 748.160 27.2714   3
   0 -13  -4 744.962 33.9131   5
   0 -13  -4 681.419 25.3198   7
   0 -13  -4 706.286 30.8443   2
   0 -13  -5 559.450 26.5000   2
   0 -13  -5 552.107 21.8515   7
   0 -13  -5 591.055 29.5029   5
   0 -13  -6 141.663 16.0755   5
   0 -13  -6 104.245 10.4347   3
   0 -13  -6 106.463 13.2560   2
   0 -13  -6 101.046 9.93032   7
   0 -13  -6 112.285 9.31495  11
   0 -13  -7 58.8346 7.42860  11
   0 -13  -7 54.1560 8.47936   7
   0 -13  -7 43.3199 10.7581   2
   0 -13  -7 44.1162 13.2477   5
   0 -13  -8 183.830 17.8662   5
   0 -13  -8 182.790 15.2947   2
   0 -13  -8 166.283 15.5057   8
   0 -13  -9 17.3675 9.73140   2
   0 -13  -9 2.22253 7.47287   7
   0 -13  -9 44.4270 12.4234   8
   0 -13  -9 37.8007 13.0347   5
   0 -13  -9 3.21339 9.40508   1
   0 -13 -10 15.5419 12.7001   5
   0 -13 -10 3.02096 9.29377   2
   0 -13 -10-5.03072 10.4851   8
   0 -13 -10 3.88771 7.31878   7
   0 -13 -10 18.1942 10.3783   1
   0 -13 -11 21.1191 11.7484   8
   0 -13 -11 23.3751 10.7566   1
   0 -13 -11 18.6842 8.87338   2
   0 -13 -11 30.2630 8.53255   7
   0 -13 -12 507.149 24.5324   1
   0 -13 -12 493.857 22.7899   7
   0 -13 -12 458.312 23.1139   2
   0 -13 -12 495.926 27.7519   8
   0 -13 -13 340.734 19.0580   2
   0 -13 -13 361.806 24.0988   8
   0 -13 -13 327.955 20.3660   1
   0 -13 -13 361.367 19.7771   7
   0 -13 -14 109.058 12.1761   2
   0 -13 -14 111.905 14.1713   1
   0 -13 -14 147.310 13.2964   7
   0 -13 -14 147.740 17.8635   8
   0 -13 -15 368.361 21.5549   7
   0 -13 -15 421.000 26.8567   8
   0 -13 -15 417.409 22.6825   1
   0  14  -7 7.48826 14.8222   9
   0 -14   6 1.42272 10.6990   2
   0  14  -6 14.6945 13.4758   9
   0 -14   6 1.17957 9.83360   3
   0  14  -5 7.21290 14.2777   9
   0 -14   5 20.3100 10.9030   3
   0 -14   5-1.40354 11.5868   2
   0 -14   4 20.4346 10.1676   3
   0  14  -4 12.4350 14.2964   9
   0 -14   4 11.0453 12.3325   2
   0  14  -3 119.630 18.5499   9
   0 -14   3 100.355 12.7871   3
   0  14  -2 19.1473 14.1540   9
   0 -14   2 9.94633 8.88610   3
   0 -14   2 15.0892 10.9702   5
   0 -14   1 100.733 12.0503   3
   0 -14   1 120.466 14.5058   5
   0 -14   1 124.678 15.6912   2
   0  14  -1 134.570 18.4546   9
   0 -14   0 344.869 22.6103   2
   0  14   0 368.138 26.0607   9
   0 -14   0 305.854 18.2587   3
   0 -14   0 363.873 22.3035   5
   0 -14  -1-7.64029 12.7437   5
   0 -14  -1-1.27112 10.7001   2
   0 -14  -2 244.420 15.6778   3
   0 -14  -2 261.537 19.3262   2
   0 -14  -2 281.011 20.8680   5
   0 -14  -3 63.4701 14.5716   5
   0 -14  -3 59.1797 11.9234   2
   0 -14  -3 65.5068 9.79458   3
   0 -14  -4 10.9211 11.5943   2
   0 -14  -4 1.56367 7.27264   3
   0 -14  -4-5.55232 11.5713   5
   0 -14  -5 350.332 17.7192   3
   0 -14  -5 356.895 22.1132   2
   0 -14  -5 332.012 23.4304   5
   0 -14  -6 144.875 17.1179   5
   0 -14  -6 180.344 16.5313   2
   0 -14  -7 23.1190 9.83486   2
   0 -14  -7 15.0531 12.0557   5
   0 -14  -7 19.3106 7.67169   3
   0 -14  -8 66.1285 12.0136   2
   0 -14  -8 75.9094 15.5877   5
   0 -14  -8 71.0490 12.3431   1
   0 -14  -8 61.3906 8.95270   3
   0 -14  -9 131.113 14.7008   1
   0 -14  -9 132.562 17.7910   5
   0 -14  -9 137.915 14.6463   2
   0 -14 -10 534.186 30.9373   5
   0 -14 -10 597.589 28.6776   1
   0 -14 -10 628.963 28.3099   2
   0 -14 -11 66.1611 15.7533   5
   0 -14 -11 78.8474 12.2848   2
   0 -14 -11 95.0376 15.3955   8
   0 -14 -11 53.7917 12.4773   1
   0 -14 -12 68.2642 12.5637   1
   0 -14 -12 79.2107 14.4060   8
   0 -14 -12 62.6529 15.6226   5
   0 -14 -12 58.9260 11.9243   2
   0  15  -2 127.692 19.2803   9
   0 -15   2 106.597 17.0499   2
   0  15  -1 11.3382 14.2268   9
   0 -15   1 42.5920 13.0148   2
   0 -15   0 110.191 15.4251   5
   0 -15   0 69.9616 14.3383   2
   0  15   0 123.246 19.3937   9
   0 -15  -1 64.9478 14.1812   5
   0 -15  -1 71.6895 13.9901   2
   0  15   1 68.8670 15.6807   9
   0 -15  -2 9.81570 11.8654   5
   0  15   2 9.23303 13.2924   9
   0 -15  -2 23.0922 11.2177   2
   0 -15  -3 57.8396 14.2291   5
   0  15   3 33.0253 15.4219   9
   0 -15  -3 61.5168 13.3524   2
   0 -15  -4 35.6866 12.6406   2
   0  15   4 18.2925 14.5710   9
   0 -15  -4 11.8773 13.0957   5
   0 -15  -5 48.7574 13.7548   5
   0  15   5 81.9454 16.8807   9
   0 -15  -5 71.6464 13.5671   2
   0 -15  -6-2.55913 10.5092   2
   0 -15  -6 6.25813 12.3193   5
   0  15   6 14.4770 13.1073   9
   0 -15  -7 17.6258 10.7046   2
   0 -15  -7 9.60210 12.9471   5
   0 -15  -8 3.72234 10.9374   2
   0 -15  -8 26.2328 14.8880   5
   0 -15  -8 7.53541 10.1066   1
   1 -15  -7 3.93079 11.0826   2
   1 -15  -7 6.38365 12.5665   5
   1 -15  -6 17.2612 11.9200   2
  -1  15   6 23.3889 12.7885   9
   1 -15  -6 35.6266 13.8423   5
   1 -15  -5 22.5851 13.0412   5
  -1  15   5 3.61413 12.9240   9
   1 -15  -5 25.5308 11.4804   2
   1 -15  -4 26.3577 13.5835   5
   1 -15  -4 35.4248 12.3376   2
  -1  15   4 18.1761 14.2484   9
  -1  15   3 219.528 22.2510   9
   1 -15  -3 218.407 19.4811   2
   1 -15  -3 192.772 15.3138   3
   1 -15  -3 210.308 19.9556   5
   1 -15  -2 36.3578 10.3210   3
   1 -15  -2 27.9918 12.7314   2
  -1  15   2 29.3175 14.6061   9
   1 -15  -2 31.6919 13.0902   5
  -1  15   1 156.045 20.8729   9
   1 -15  -1 169.745 17.3021   2
   1 -15  -1 181.266 18.2169   5
   1 -15   0 41.5974 13.3081   2
  -1  15   0 18.6435 14.4524   9
   1 -15   0 26.1970 9.88627   3
   1 -15   1 22.8698 10.2718   3
   1 -15   1 27.6712 13.3494   2
  -1  15  -1 41.3872 15.9259   9
   1 -14 -12 179.695 15.9093   2
   1 -14 -12 197.950 17.7737   1
   1 -14 -11 11.3584 10.1421   2
   1 -14 -11 1.22372 10.8328   1
   1 -14 -10 22.1385 10.7988   1
   1 -14 -10 11.5799 9.84868   2
   1 -14  -9 22.4364 10.9929   2
   1 -14  -9 16.2313 13.4713   5
   1 -14  -9 14.8157 11.0787   1
   1 -14  -8 19.1067 10.6287   2
   1 -14  -8 16.0493 10.9400   1
   1 -14  -8 33.1268 13.4785   5
   1 -14  -7 155.655 18.4071   5
   1 -14  -7 163.029 16.1114   2
   1 -14  -6 347.313 18.9715   3
   1 -14  -6 360.562 21.7175   2
   1 -14  -6 334.099 24.0083   5
  -1  14   6 344.754 24.9318   9
  -1  14   5 317.459 25.4289   9
   1 -14  -5 380.036 24.6618   5
   1 -14  -5 325.753 21.1623   2
  -1  14   4 3.34932 12.2872   9
   1 -14  -4 15.0981 11.7964   2
   1 -14  -4 4.11726 11.4980   5
   1 -14  -3 47.0363 10.0859   3
   1 -14  -3 33.2769 13.0991   5
   1 -14  -3 57.3342 12.7181   2
  -1  14   3 58.7398 14.9661   9
  -1  14   2 16.8912 13.1596   9
   1 -14  -2 28.3449 11.2624   2
   1 -14  -2 23.2156 11.4734   5
   1 -14  -2 9.35807 7.85049   3
  -1  14   1 11.8771 13.2121   9
   1 -14  -1-5.23700 10.3653   2
   1 -14  -1-1.24847 11.4750   5
   1 -14  -1 2.89387 8.27440   3
   1 -14   0 12.9751 9.64691   3
   1 -14   0 10.6171 11.2285   2
  -1  14   0 8.53290 12.5234   9
   1 -14   0 14.4446 11.0228   5
   1 -14   1 162.815 17.7963   2
   1 -14   1 159.135 14.1265   3
  -1  14  -1 182.406 19.9056   9
   1 -14   1 178.619 15.9657   5
   1 -14   2 66.7822 11.6982   3
  -1  14  -2 60.7308 15.3056   9
  -1  14  -3 158.133 20.8682   9
  -1  14  -4 472.088 30.6389   9
   1 -14   4 455.704 24.6621   3
   1 -14   4 435.658 21.9692  12
   1 -14   4 478.211 27.0975   2
   1 -14   5 314.824 23.6277   2
  -1  14  -5 371.873 27.6195   9
   1 -14   5 352.528 22.4316   3
  -1  14  -6 85.8996 16.9392   9
   1 -14   6 92.4493 15.5613   2
   1 -13 -15-5.96329 11.1811   1
   1 -13 -15 1.62938 12.4721   8
   1 -13 -14-5.72795 8.26440   2
   1 -13 -14 8.24650 10.5628   1
   1 -13 -14 7.83174 12.2652   8
   1 -13 -13 527.593 29.1232   8
   1 -13 -13 487.466 24.1527   2
   1 -13 -13 480.442 25.9192   1
   1 -13 -13 518.844 22.9958   7
   1 -13 -12 234.453 18.2523   1
   1 -13 -12 246.020 17.1140   2
   1 -13 -12 282.501 21.6921   8
   1 -13 -11 430.207 23.7334   1
   1 -13 -11 413.120 25.0929   8
   1 -13 -11 416.105 22.3062   2
   1 -13 -10 189.708 15.5524   2
   1 -13 -10 198.904 16.8330   1
   1 -13 -10 178.627 12.7364   7
   1 -13  -9 58.3241 11.6876   2
   1 -13  -9 51.5948 8.97283   7
   1 -13  -8 310.579 19.9009   1
   1 -13  -8 256.665 13.8352   7
   1 -13  -8 262.297 13.3998  11
   1 -13  -8 282.474 18.5488   2
   1 -13  -7 11.5809 6.48424  11
   1 -13  -7 4.94173 6.50705   7
   1 -13  -7 2.21101 9.35176   2
   1 -13  -6 54.3442 8.38461  11
   1 -13  -6 45.7950 11.0418   2
   1 -13  -6 71.0750 14.0680   5
   1 -13  -6 63.0238 7.66663   7
  -1  13   6 70.3662 14.5777   9
   1 -13  -5 761.841 34.0702   5
   1 -13  -5 729.725 31.5468   2
   1 -13  -5 707.659 24.0156   7
  -1  13   5 705.293 34.6554   9
   1 -13  -5 687.450 27.9383   3
   1 -13  -4-3.45651 10.1984   2
  -1  13   4 7.64796 12.3702   9
   1 -13  -4 6.45327 11.7667   5
   1 -13  -4-1.68708 7.90799   3
  -1  13   3 136.040 17.2544   9
   1 -13  -3 115.334 14.8380   5
   1 -13  -3 112.945 13.8592   2
   1 -13  -3 98.6221 7.93010   7
   1 -13  -3 104.220 10.8568  11
   1 -13  -3 90.8393 10.8625   3
   1 -13  -2 150.981 9.14950   7
   1 -13  -2 178.280 16.5497   5
   1 -13  -2 188.631 13.8213   3
   1 -13  -2 160.202 13.1061  11
  -1  13   2 161.162 17.6556   9
   1 -13  -2 195.451 16.9109   2
   1 -13  -1 265.237 19.0877   5
   1 -13  -1 249.579 18.7393   2
   1 -13  -1 230.395 15.7938   3
   1 -13  -1 231.857 11.1664   7
   1 -13   0 3.35154 9.62726   5
   1 -13   0-1.21708 9.94486   2
   1 -13   0 4.69381 8.08976   3
  -1  13   0-4.64438 10.9178   9
   1 -13   1 82.7625 12.3440   5
   1 -13   1 70.1601 11.3915   3
  -1  13  -1 84.2085 14.0519   9
   1 -13   2 4.04533 9.22015   3
  -1  13  -2-7.87965 10.9605   9
   1 -13   2 3.07730 10.0892   5
   1 -13   3 11.6405 10.1863   3
   1 -13   3-7.64276 10.4082   2
   1 -13   3-4.91315 9.59664   5
  -1  13  -3-1.58789 11.5753   9
   1 -13   4 3.88344 10.8969   2
  -1  13  -4 9.67648 12.3453   9
   1 -13   4 3.50125 8.30157  12
   1 -13   5 72.4252 13.8368   2
  -1  13  -5 75.6508 16.7139   9
   1 -13   5 116.380 13.9557   3
   1 -13   5 90.7911 11.2151  12
   1 -13   6 233.450 15.9625  12
   1 -13   6 257.179 19.2658   3
   1 -13   6 234.596 19.6904   2
  -1  13  -6 231.226 22.2879   9
  -1  13  -7 18.8111 12.8673   9
   1 -13   7 25.9286 12.6014   2
   1 -13   7 13.6221 10.3834   3
   1 -13   7 18.0209 8.42617  12
   1 -13   8 31.2142 12.0347   3
  -1  13  -8 38.5250 14.9074   9
   1 -13   8 40.2608 12.6359   2
   1 -13   9 46.4567 12.7793   2
  -1  13  -9 46.7750 15.8257   9
   1 -12 -17 25.4462 11.3503   1
   1 -12 -17 21.9161 13.9264   8
   1 -12 -17 21.7614 10.4114   7
   1 -12 -16 152.643 18.0542   8
   1 -12 -16 122.017 14.5833   1
   1 -12 -16 148.245 14.1266   7
   1 -12 -15 29.2420 11.0358   1
   1 -12 -15 16.3408 9.36878   7
   1 -12 -15 25.1799 8.38743   2
   1 -12 -15 14.0542 11.8249   8
   1 -12 -14 10.7953 8.81917   7
   1 -12 -14 17.3743 8.95780   2
   1 -12 -14 1.10634 10.0467   1
   1 -12 -14-4.49952 12.7471   8
   1 -12 -13 460.790 23.7610   1
   1 -12 -13 455.525 26.5389   8
   1 -12 -13 439.087 22.0888   2
   1 -12 -13 445.410 21.2766   7
   1 -12 -12 91.7132 10.9405   7
   1 -12 -12 65.0444 13.8475   8
   1 -12 -12 80.4086 10.8592   2
   1 -12 -12 79.0123 12.4625   1
   1 -12 -11 624.139 27.2059   2
   1 -12 -11 652.650 25.7144   7
   1 -12 -11 640.997 28.6804   1
   1 -12 -10 36.5859 9.69079   2
   1 -12 -10 47.7953 8.51546   3
   1 -12 -10 23.6435 5.09231  11
   1 -12 -10 19.0261 9.09137   1
   1 -12 -10 19.3479 8.05327   7
   1 -12 -10 26.6157 11.6213   8
   1 -12  -9 53.0029 10.2885   2
   1 -12  -9 64.3672 11.6841   1
   1 -12  -9 49.2933 6.48715  11
   1 -12  -9 48.0869 8.08381   7
   1 -12  -9 39.8453 11.5152   8
   1 -12  -8 6.29737 9.17135   1
   1 -12  -8 8.91485 8.88462   2
   1 -12  -8 11.9084 5.75460  11
  -1  12   7 40.7503 12.1962   9
   1 -12  -7 39.0392 7.03638   7
   1 -12  -7 37.1504 9.34421   2
   1 -12  -7 34.9686 6.99347  11
   1 -12  -7 32.6767 6.60115  11
   1 -12  -6 27.7976 7.09130  11
   1 -12  -6 34.3594 6.80047  11
  -1  12   6 40.5157 11.8991   9
   1 -12  -6 36.0505 6.85132   7
   1 -12  -6 27.4611 8.76050   2
   1 -12  -5 31.0048 9.64927   2
  -1  12   5 37.5811 12.7687   9
   1 -12  -5 29.4796 6.36337   7
   1 -12  -5 41.8483 7.72128  11
   1 -12  -4 446.979 24.2687   5
   1 -12  -4 393.986 21.4282   2
  -1  12   4 404.235 24.2972   9
   1 -12  -4 409.841 18.1102  11
   1 -12  -4 390.224 15.9928   7
  -1  12   3 34.6578 11.9119   9
   1 -12  -3 33.0344 8.59672   3
   1 -12  -3 27.6087 9.54638   2
   1 -12  -3 31.3632 8.18495  11
   1 -12  -3 23.5828 5.70866   7
   1 -12  -3 31.3325 10.7744   5
   1 -12  -2 2.46395 7.76190   3
   1 -12  -2 8.69103 7.54083  11
   1 -12  -2 9.68406 8.23887   2
   1 -12  -2 6.65168 9.64291   5
  -1  12   2 8.30114 10.0228   9
   1 -12  -2 11.4952 5.25188   7
   1 -12  -1 1.53853 7.88110  11
   1 -12  -1 7.45064 9.04647   5
  -1  12   1-8.32673 11.1659   9
   1 -12  -1 16.4039 9.55406   2
   1 -12  -1 16.0045 8.28660   3
  -1  12   0 514.362 27.5344   9
   1 -12   0 481.515 22.5037  11
   1 -12   0 480.249 22.8360   3
   1 -12   0 527.834 25.1151   5
   1 -12   0 540.553 24.3847   4
   1 -12   1 289.050 17.4517   3
   1 -12   1 338.312 19.3955   5
   1 -12   1 301.660 17.9779   4
   1 -12   1 293.585 17.5220  11
  -1  12  -1 279.743 21.3239   9
  -1  12  -2 29.6976 12.3770   9
   1 -12   2 41.6546 10.0058   3
   1 -12   2 22.8030 9.91859   5
   1 -12   3 84.3708 11.4477   5
  -1  12  -3 106.176 15.2783   9
   1 -12   3 102.828 12.8016   2
   1 -12   3 77.0034 11.3276   3
   1 -12   4 5.93824 9.14776   2
   1 -12   4 11.4022 9.41552   3
  -1  12  -4 7.31855 11.0764   9
   1 -12   4 19.9399 9.14024   5
  -1  12  -5 358.220 24.0092   9
   1 -12   5 338.927 21.3647   2
   1 -12   5 341.410 18.4106   5
   1 -12   5 295.146 17.3881  12
   1 -12   5 344.272 20.4577   3
   1 -12   6 1.23003 10.0507   2
  -1  12  -6-10.6869 11.7538   9
   1 -12   6 10.1132 8.23076  12
   1 -12   6 2.26994 9.41483   3
   1 -12   7-2.36425 9.61036   3
  -1  12  -7 1.56863 10.3585   9
   1 -12   7-17.5492 11.2872   2
   1 -12   7 1.74478 7.62126  12
   1 -12   8 56.4887 10.0380  12
  -1  12  -8 47.0032 14.1714   9
   1 -12   8 69.0898 12.1387   3
   1 -12   8 68.6604 13.1068   2
   1 -12   9 115.290 14.8153   2
   1 -12   9 103.430 14.5935   3
  -1  12  -9 74.7402 15.0198   9
  -1  12 -10 11.9628 13.1599   9
   1 -12  10 10.8262 11.0046   3
   1 -12  10 23.7059 12.2535   2
   1 -12  10 5.65345 8.38093  12
   1 -12  11 48.1719 12.7639   2
  -1  12 -11 29.9343 13.8888   9
   1 -12  11 22.6791 12.6276   3
   1 -12  12 9.54591 11.5892   2
  -1  12 -12-18.1219 15.3276   9
   1 -11 -18 80.3184 15.7205   8
   1 -11 -18 80.7689 13.3982   6
   1 -11 -18 75.2123 12.3517   7
   1 -11 -18 53.5607 11.7992   1
   1 -11 -17 628.761 28.2833   7
   1 -11 -17 556.454 31.8635   8
   1 -11 -17 626.088 28.7031   1
   1 -11 -16 77.7346 11.9341   1
   1 -11 -16 69.8731 14.8146   8
   1 -11 -16 60.7101 9.36524   2
   1 -11 -16 64.5324 11.3342   7
   1 -11 -15 75.9660 9.97917   2
   1 -11 -15 68.0709 10.9246   7
   1 -11 -15 64.4246 11.9454   1
   1 -11 -15 65.5833 14.8602   8
   1 -11 -14 31.4510 8.56475   2
   1 -11 -14 55.7472 13.4343   8
   1 -11 -14 39.3813 10.7945   1
   1 -11 -14 40.4282 10.1311   7
   1 -11 -13 700.581 27.7469   2
   1 -11 -13 736.229 28.5243   7
   1 -11 -13 691.952 28.4469   3
   1 -11 -13 792.125 31.2745   1
   1 -11 -13 751.198 33.7846   8
   1 -11 -12 645.959 20.2220  11
   1 -11 -12 736.377 27.5042   3
   1 -11 -12 754.427 29.9424   1
   1 -11 -12 746.194 27.9354   2
   1 -11 -12 688.974 26.8894   7
   1 -11 -12 694.084 32.3126   8
   1 -11 -11 707.726 21.9945  11
   1 -11 -11 777.776 27.7887   7
   1 -11 -11 717.961 29.7025   1
   1 -11 -11 700.012 28.1631   2
   1 -11 -11 682.579 31.8395   8
   1 -11 -11 765.362 27.9174   3
   1 -11 -10 13.1408 9.61484   8
   1 -11 -10 21.7795 8.51289   2
   1 -11 -10 3.68073 6.23264   3
   1 -11 -10 9.72816 8.46447   1
   1 -11 -10 13.7018 7.22505   7
   1 -11 -10 12.3461 4.50515  11
   1 -11  -9 6.99361 6.74190   7
   1 -11  -9-2.66423 7.92968   2
   1 -11  -9-1.93917 8.91250   1
   1 -11  -9 7.31530 4.92293  11
   1 -11  -9 6.90266 4.91522  11
   1 -11  -9 18.2561 9.83327   8
   1 -11  -9-6.36370 10.0586  10
   1 -11  -8 170.853 14.4769  10
   1 -11  -8 141.726 8.98732  11
   1 -11  -8 157.598 9.54691  11
   1 -11  -8 162.971 13.1692   2
   1 -11  -8 183.374 15.3916   8
   1 -11  -8 139.440 10.4243   7
   1 -11  -8 148.053 13.7007   1
   1 -11  -7 1557.62 49.4708   2
   1 -11  -7 1560.44 51.2241   8
   1 -11  -7 1478.81 45.0180   7
   1 -11  -7 1543.74 44.7615  11
   1 -11  -7 1556.62 50.3706  10
   1 -11  -6 354.729 14.6744  11
   1 -11  -6 315.616 18.3183   2
   1 -11  -6 327.557 14.9936  11
   1 -11  -6 300.717 14.2898   7
  -1  11   6 282.208 20.4393   9
   1 -11  -5 27.0799 8.77945   2
  -1  11   5 13.8224 10.2893   9
   1 -11  -5 34.5330 6.66930  11
   1 -11  -5 26.3526 6.01173   7
   1 -11  -4 6.61966 8.40682   2
   1 -11  -4-7.51030 6.53820  11
   1 -11  -4 1.38363 5.09320   7
   1 -11  -4-1.01846 9.32316   4
  -1  11   4 16.1561 9.99817   9
   1 -11  -3 899.271 33.8268   4
   1 -11  -3 914.078 33.4390   2
   1 -11  -3 853.402 28.8320  11
   1 -11  -3 827.545 26.4856   7
   1 -11  -2 16.2429 9.10203   4
   1 -11  -2 19.4672 9.16724   2
   1 -11  -2 1.03059 8.80636   5
   1 -11  -2 15.2590 7.04970   3
  -1  11   2 17.3668 9.50189   9
   1 -11  -2 17.8157 7.61371  11
  -1  11   1 197.262 16.6952   9
   1 -11  -1 174.080 12.9192   3
   1 -11  -1 209.006 15.0621   4
   1 -11  -1 165.873 14.2388   2
   1 -11  -1 181.712 12.4047  11
   1 -11  -1 208.538 15.3499   5
  -1  11   0 31.1788 10.6040   9
   1 -11   0 17.8091 8.99591   5
   1 -11   0 8.88903 7.59548  11
   1 -11   0 11.2632 7.66610   3
   1 -11   0 10.5446 8.91938   4
   1 -11   1 6.25820 7.58609  11
   1 -11   1 4.21803 7.72341   4
   1 -11   1 9.23407 7.33385   3
  -1  11  -1 12.5312 10.4469   9
   1 -11   1-4.51336 8.29757   5
   1 -11   2 42.9653 9.18598   4
  -1  11  -2 46.9087 11.3962   9
   1 -11   2 36.3857 9.51708  11
   1 -11   2 21.8720 9.64557   2
   1 -11   2 23.6798 8.10167   3
   1 -11   2 34.6240 9.29596   5
   1 -11   3 822.223 30.3186   5
   1 -11   3 764.602 29.2912   4
   1 -11   3 810.903 30.9428  11
   1 -11   3 746.679 31.6805   2
   1 -11   3 775.220 30.9092   3
  -1  11  -3 782.966 34.5027   9
   1 -11   4-3.75226 7.71177   4
   1 -11   4 2.33737 7.69025   5
   1 -11   4-2.15132 8.51599   2
   1 -11   4-0.96062 8.00788   3
  -1  11  -4 1.31682 10.0208   9
   1 -11   5 28.0716 7.90063  12
   1 -11   5 27.3584 8.88644   3
   1 -11   5 33.9481 6.30096   7
   1 -11   5 26.2385 9.41118   2
  -1  11  -5 44.5965 12.2447   9
   1 -11   5 39.2908 8.81133   5
   1 -11   6 1.11681 8.79387   2
   1 -11   6-3.57606 7.30240   5
   1 -11   6 5.33469 8.44720   3
   1 -11   6-5.54152 5.61011   7
  -1  11  -6-1.39394 9.96441   9
   1 -11   6-5.66563 7.55854  12
   1 -11   7 18.9539 10.1279   3
   1 -11   7 11.6495 7.07830  12
   1 -11   7 13.5910 8.82488   2
  -1  11  -7 8.58632 10.5034   9
   1 -11   8 48.8595 10.0052   3
  -1  11  -8 55.9690 13.1488   9
   1 -11   8 49.7289 11.1562   2
   1 -11   8 46.6886 9.02267  12
   1 -11   9 28.1805 11.2015   3
  -1  11  -9 41.0021 13.4093   9
   1 -11   9 37.7675 10.8363   2
   1 -11   9 32.8623 9.07676  12
  -1  11 -10 3.12746 11.9700   9
   1 -11  10-7.22047 10.3709   2
   1 -11  10-6.43482 10.9372   3
   1 -11  10-4.59713 7.85080  12
   1 -11  11 347.912 22.5464   2
   1 -11  11 355.796 19.8363  12
   1 -11  11 363.321 23.8544   3
  -1  11 -11 380.886 26.2509   9
   1 -11  12 329.505 19.5168  12
  -1  11 -12 347.894 25.5009   9
   1 -11  12 302.992 22.0726   3
   1 -11  12 351.220 22.3501   2
  -1  11 -13 58.9451 15.6539   9
   1 -11  13 58.9749 14.4977   3
   1 -11  13 42.0203 12.2676   2
   1 -11  13 41.7060 10.6184  12
   1 -11  14 18.0683 11.3788   2
  -1  11 -14 7.16768 14.4200   9
   1 -10 -20 10.7739 10.0339   6
   1 -10 -20 15.4696 10.2118   7
   1 -10 -20 16.4907 10.4771   1
   1 -10 -19 63.4943 12.9526   7
   1 -10 -19 49.7341 11.3805   6
   1 -10 -19 71.2617 12.0482   1
   1 -10 -18 419.149 23.0156   1
   1 -10 -18 400.243 23.7098   7
   1 -10 -18 447.935 24.7563   6
   1 -10 -17 112.953 12.9299   7
   1 -10 -17 104.998 17.0739   8
   1 -10 -17 111.469 13.1571   1
   1 -10 -16 31.5900 10.6809   1
   1 -10 -16 36.8751 8.04715   2
   1 -10 -16 57.8442 14.5673   8
   1 -10 -15 414.085 21.4080   7
   1 -10 -15 373.299 18.2878   2
   1 -10 -15 393.728 24.8877   8
   1 -10 -15 406.590 21.5844   1
   1 -10 -14 259.765 20.1329   8
   1 -10 -14 249.678 16.7836   1
   1 -10 -14 240.271 14.0903   2
   1 -10 -14 270.456 16.5918   7
   1 -10 -14 263.402 15.9714   3
   1 -10 -13 49.4252 8.46847   2
   1 -10 -13 45.9531 9.00386   7
   1 -10 -13 43.7090 4.05002  11
   1 -10 -13 48.3134 3.77540  11
   1 -10 -13 35.0670 9.48180   1
   1 -10 -13 41.2605 8.49427   3
   1 -10 -13 23.3832 10.5069   8
   1 -10 -12 157.583 13.3687   1
   1 -10 -12 155.286 15.7974   8
   1 -10 -12 150.720 11.7457   2
   1 -10 -12 168.243 7.35220  11
   1 -10 -12 166.609 7.68981  11
   1 -10 -12 174.725 12.5340   3
   1 -10 -12 166.189 12.5362   7
   1 -10 -11 112.588 10.4356   3
   1 -10 -11 102.434 10.3721   2
   1 -10 -11 105.254 6.21963  11
   1 -10 -11 110.449 11.8699   1
   1 -10 -11 109.276 6.59945  11
   1 -10 -11 124.090 13.8710   8
   1 -10 -11 99.0717 10.0607   7
   1 -10 -10 108.275 7.10161  11
   1 -10 -10 103.212 10.2689   2
   1 -10 -10 123.959 13.1650  10
   1 -10 -10 117.616 11.5114   1
   1 -10 -10 120.442 10.0716   3
   1 -10 -10 106.976 6.80655  11
   1 -10 -10 128.326 13.6161   8
   1 -10 -10 122.034 10.4324   7
   1 -10  -9 1234.34 36.6664  11
   1 -10  -9 1366.69 42.9959   2
   1 -10  -9 1401.23 44.3047   1
   1 -10  -9 1269.86 45.2256   8
   1 -10  -9 1304.51 40.6752   7
   1 -10  -9 1420.47 45.6567  10
   1 -10  -9 1336.07 37.6293  11
   1 -10  -8 61.3380 6.32514  11
   1 -10  -8 71.6989 6.86866  11
   1 -10  -8 44.8470 10.0016   8
   1 -10  -8 62.3353 11.0491  10
   1 -10  -8 71.8881 10.0919   1
   1 -10  -8 54.7856 11.2083   4
   1 -10  -8 65.1103 9.80429   2
   1 -10  -8 63.2250 7.87129   7
   1 -10  -7 708.734 27.3514   2
   1 -10  -7 702.118 28.5540  10
   1 -10  -7 706.820 23.7136  11
   1 -10  -7 754.538 30.1346   4
   1 -10  -7 718.285 29.3646   8
   1 -10  -7 680.698 29.9187   9
   1 -10  -7 682.927 24.2517   7
   1 -10  -7 684.254 22.7584  11
   1 -10  -6 1979.01 60.4417   8
   1 -10  -6 1983.13 59.3931   2
   1 -10  -6 2026.62 59.9209  10
   1 -10  -6 1943.88 55.0241   7
   1 -10  -6 1988.44 55.3033  11
   1 -10  -6 1972.97 54.3158  11
   1 -10  -6 1877.16 61.9665   9
   1 -10  -6 1994.16 61.2548   4
   1 -10  -5 42.5108 9.80458   9
   1 -10  -5 46.7089 9.49003   4
   1 -10  -5 34.4048 8.30888   2
   1 -10  -5 36.2808 6.16215   7
   1 -10  -5 40.6837 6.41781  11
   1 -10  -4 29.5435 9.70790   4
   1 -10  -4 33.7324 5.77618   7
   1 -10  -4 34.7883 6.92490  11
   1 -10  -4 50.1584 9.05512   2
   1 -10  -4 31.6539 9.61161   9
   1 -10  -3 436.776 16.4978   7
   1 -10  -3 474.462 18.6024  11
   1 -10  -3 454.730 22.8078   9
   1 -10  -3 445.852 21.3060   2
   1 -10  -3 460.928 21.9666   4
   1 -10  -2 875.444 34.7129   9
   1 -10  -2 939.544 33.6992   2
   1 -10  -2 965.768 34.1720   4
   1 -10  -2 901.460 30.2753  11
  -1  10   1 1067.71 41.2069   9
   1 -10  -1 1159.10 40.1255   5
   1 -10  -1 1206.79 41.6189   9
   1 -10  -1 1134.89 37.5439   3
   1 -10  -1 1158.30 36.7758  11
   1 -10  -1 1229.14 39.9465   4
   1 -10   0 448.369 19.6389   3
   1 -10   0 420.989 18.8612  11
   1 -10   0 405.811 19.8788   4
   1 -10   0 455.940 21.2222   5
   1 -10   0 433.445 22.4143   9
  -1  10   0 414.691 22.2994   9
   1 -10   1 22.7701 7.58519  11
   1 -10   1 21.3869 7.58347   3
   1 -10   1 30.0637 8.25782   5
  -1  10  -1 25.6558 8.98915   9
   1 -10   1 10.7245 7.33784   4
  -1  10  -2 257.631 17.9179   9
   1 -10   2 245.134 15.1192   3
   1 -10   2 249.182 14.8712   4
   1 -10   2 292.261 15.9527  11
   1 -10   2 295.368 15.9959   5
   1 -10   2 243.816 15.9173   2
   1 -10   3 791.828 28.3796   5
   1 -10   3 781.190 29.0221  11
  -1  10  -3 732.780 32.0656   9
   1 -10   3 750.128 27.6928   4
   1 -10   3 740.101 29.0071   3
   1 -10   3 752.215 30.1417   2
   1 -10   4 508.898 21.6449   4
   1 -10   4 501.916 23.2134   3
   1 -10   4 586.576 22.6521   5
  -1  10  -4 553.722 26.7666   9
   1 -10   4 544.792 23.6857  11
   1 -10   4 548.673 24.6883   2
   1 -10   5 39.8306 7.66893   4
   1 -10   5 27.6167 7.49984   5
  -1  10  -5 19.5451 9.70254   9
   1 -10   5 47.1489 9.34955  11
   1 -10   5 29.0252 8.70989   3
   1 -10   5 41.3580 9.40589   2
   1 -10   5 37.7184 8.13204  12
   1 -10   5 23.7895 5.81659   7
  -1  10  -6 94.1400 12.8491   9
   1 -10   6 73.9764 7.95283   7
   1 -10   6 75.2564 9.53261  12
   1 -10   6 65.5054 11.2191   2
   1 -10   6 91.4049 8.91511   4
   1 -10   6 101.138 9.78029   5
   1 -10   6 84.1174 11.0538   3
  -1  10  -7 11.6353 10.4585   9
   1 -10   7 7.21556 8.38372   2
   1 -10   7 5.51952 7.07473  12
   1 -10   7 15.6504 8.39799   3
   1 -10   7 19.0785 6.29901   7
   1 -10   7 5.95111 6.17997   5
   1 -10   8 9.91580 7.80755  12
   1 -10   8 5.26785 8.43239   2
   1 -10   8 2.18861 8.47427   3
   1 -10   8 1.14071 6.08529   7
  -1  10  -8 17.3380 10.3276   9
   1 -10   9 286.450 18.9454   3
   1 -10   9 221.093 14.7227  12
   1 -10   9 241.293 13.5858   7
  -1  10  -9 272.058 20.6384   9
   1 -10   9 244.663 17.6511   2
   1 -10  10 321.717 16.8560   7
   1 -10  10 342.397 21.7596   3
  -1  10 -10 372.736 23.7946   9
   1 -10  10 353.199 20.9693   2
   1 -10  10 324.047 18.8548  12
   1 -10  11 78.5881 11.3294  12
   1 -10  11 79.6718 12.4726   2
  -1  10 -11 71.3467 14.7975   9
   1 -10  11 86.9913 14.3752   3
   1 -10  12 14.8801 10.9432   2
  -1  10 -12 18.5455 12.3735   9
   1 -10  12 8.70563 8.11189  12
   1 -10  12 29.6578 12.1950   3
   1 -10  13 206.225 17.6387   2
   1 -10  13 188.680 15.3462  12
  -1  10 -13 248.941 21.3518   9
   1 -10  13 203.181 18.8039   3
   1 -10  14 15.3973 11.3234   2
   1 -10  14 27.9783 12.0997   3
  -1  10 -14 23.3753 13.7179   9
   1 -10  14 6.28037 9.27326  12
   1 -10  15 73.4550 11.4599  12
  -1  10 -15 90.1715 16.9129   9
   1 -10  15 65.7861 14.3477   3
   1 -10  15 75.7277 13.6179   2
   1  -9 -21 610.899 29.2087   1
   1  -9 -20 91.8419 14.2122   1
   1  -9 -20 109.458 17.0584   8
   1  -9 -19 936.040 41.9425   8
   1  -9 -19 963.021 39.3599   7
   1  -9 -19 949.151 37.3436   1
   1  -9 -19 996.007 37.7885   6
   1  -9 -18 166.457 14.6733   1
   1  -9 -18 160.040 14.5911   6
   1  -9 -18 174.055 15.9247   7
   1  -9 -17 185.694 15.7085   7
   1  -9 -17 191.664 15.8826   1
   1  -9 -17 167.984 16.1331   6
   1  -9 -16 1105.48 39.3893   1
   1  -9 -16 1076.01 34.4206   2
   1  -9 -16 1097.90 39.6666   7
   1  -9 -15 296.413 10.2406  11
   1  -9 -15 327.027 17.9933   3
   1  -9 -15 341.939 19.0267   7
   1  -9 -15 336.785 18.8065   1
   1  -9 -15 347.048 15.5196   2
   1  -9 -14 472.718 25.4573   8
   1  -9 -14 476.001 21.8010   7
   1  -9 -14 459.242 19.2526   2
   1  -9 -14 482.039 21.5475   3
   1  -9 -14 515.242 22.8207   1
   1  -9 -14 427.030 14.1572  11
   1  -9 -13 319.981 16.9198   7
   1  -9 -13 300.968 10.4655  11
   1  -9 -13 287.281 10.8212  11
   1  -9 -13 312.892 19.8174   8
   1  -9 -13 273.953 16.6175   1
   1  -9 -13 330.157 15.5397   2
   1  -9 -13 296.775 16.4677   3
   1  -9 -12 1581.46 47.3302   2
   1  -9 -12 1530.26 41.5846  11
   1  -9 -12 1642.97 50.2146   1
   1  -9 -12 1610.12 48.5557   3
   1  -9 -12 1668.43 54.0019   8
   1  -9 -12 1531.41 42.1155  11
   1  -9 -12 1553.01 48.5561   7
   1  -9 -11 822.333 24.7710  11
   1  -9 -11 847.022 29.8915   7
   1  -9 -11 830.761 24.3637  11
   1  -9 -11 846.725 29.5256   3
   1  -9 -11 883.454 31.5931   1
   1  -9 -11 898.938 29.8681   2
   1  -9 -11 852.325 33.9114   8
   1  -9 -11 834.888 33.1762  10
   1  -9 -10 128.679 13.2227   9
   1  -9 -10 130.548 11.6458   1
   1  -9 -10 142.414 13.4185   4
   1  -9 -10 153.172 10.9179   7
   1  -9 -10 153.821 10.8925   3
   1  -9 -10 151.069 7.89562  11
   1  -9 -10 122.704 13.2047   8
   1  -9 -10 140.651 7.30202  11
   1  -9 -10 133.032 13.1862  10
   1  -9 -10 142.217 10.9185   2
   1  -9  -9 4446.01 116.336   1
   1  -9  -9 4340.35 118.727   4
   1  -9  -9 4174.77 109.088  11
   1  -9  -9 4280.21 109.794  11
   1  -9  -9 4247.04 113.159   7
   1  -9  -9 4412.55 118.835   8
   1  -9  -9 4398.09 114.882   2
   1  -9  -9 4270.41 117.411  10
   1  -9  -9 4341.17 119.430   9
   1  -9  -8 6579.14 170.710   8
   1  -9  -8 6481.54 167.272   2
   1  -9  -8 6370.72 168.189   1
   1  -9  -8 6587.61 162.856  11
   1  -9  -8 6402.72 170.462   4
   1  -9  -8 6347.26 171.195   9
   1  -9  -8 6352.77 161.949  11
   1  -9  -8 6430.53 165.038   7
   1  -9  -8 6466.93 169.770  10
   1  -9  -7 9.72651 5.06980  11
   1  -9  -7 17.8350 5.09251  11
   1  -9  -7 14.7177 8.42531   9
   1  -9  -7 20.8427 5.89415   7
   1  -9  -7 17.9763 8.56457   8
   1  -9  -7 8.33513 8.55532   4
   1  -9  -7 10.7819 8.69487  10
   1  -9  -7 28.2528 7.62049   2
   1  -9  -6 2842.18 81.2634   8
   1  -9  -6 2804.09 76.4370   7
   1  -9  -6 2885.62 79.9423   2
   1  -9  -6 2762.96 82.6324   9
   1  -9  -6 2922.21 76.3683  11
   1  -9  -6 2813.42 81.8917   4
   1  -9  -6 2882.76 75.4608  11
   1  -9  -6 2909.60 80.7759  10
   1  -9  -5 227.377 15.1268   9
   1  -9  -5 206.346 10.7676   7
   1  -9  -5 195.632 10.7322  11
   1  -9  -5 190.580 13.1630   2
   1  -9  -5 240.767 14.5650   8
   1  -9  -5 211.365 13.7908  10
   1  -9  -5 218.171 14.8171   4
   1  -9  -4 516.538 22.0311   2
  -1   9   4 509.731 21.0430   8
   1  -9  -4 553.194 24.2517   9
   1  -9  -4 530.139 18.5729   7
   1  -9  -4 539.098 23.6146   4
   1  -9  -4 518.856 18.9511  11
  -1   9   3 2174.16 61.8757   8
   1  -9  -3 2182.75 64.8855   4
   1  -9  -3 2222.82 60.7777  11
   1  -9  -3 2205.84 66.1971   9
   1  -9  -3 2261.27 64.5495   2
   1  -9  -2 72.3195 8.97713   2
   1  -9  -2 56.6749 8.96300   4
   1  -9  -2 67.0357 9.93226   9
   1  -9  -2 64.3365 7.46603  11
  -1   9   2 55.6470 7.24048   8
   1  -9  -1 9.01435 7.24201   4
  -1   9   1 16.3682 5.38434   8
   1  -9  -1 21.5501 7.78359   9
   1  -9  -1 19.1623 6.32302  11
   1  -9   0 337.168 17.5070   5
   1  -9   0 361.153 17.3833   4
  -1   9   0 374.735 14.8420   8
   1  -9   0 376.059 16.3841  11
   1  -9   0 358.986 19.0577   9
   1  -9   0 351.174 16.3869   3
  -1   9  -1 1494.73 42.2639   8
   1  -9   1 1491.15 46.1386   5
   1  -9   1 1508.65 45.1395  11
   1  -9   1 1496.15 45.7422   3
   1  -9   1 1529.38 45.9073   4
   1  -9   1 1452.39 47.2419   2
   1  -9   2 1031.78 32.8805   4
   1  -9   2 952.226 33.1240   3
   1  -9   2 1004.61 33.1613   5
  -1   9  -2 966.695 28.8297   8
   1  -9   2 920.017 34.0186   2
   1  -9   2 995.530 33.0294  11
   1  -9   3 36.8192 7.66343  11
  -1   9  -3 31.9267 8.63461   9
   1  -9   3 43.2594 8.03563   2
  -1   9  -3 39.5855 4.74965   8
   1  -9   3 44.2353 7.74250   5
   1  -9   3 34.9887 7.03695   4
   1  -9   3 31.5821 7.27985   3
  -1   9  -4 314.581 11.1507   8
  -1   9  -4 292.003 18.3930   9
   1  -9   4 304.365 16.3137  11
   1  -9   4 294.032 14.4411   4
   1  -9   4 291.198 16.4511   3
   1  -9   4 327.092 17.2835   2
   1  -9   5 164.227 12.6579  11
  -1   9  -5 148.592 14.1987   9
  -1   9  -5 124.243 6.05219   8
   1  -9   5 143.488 8.91405   7
   1  -9   5 151.313 12.2177   3
   1  -9   5 157.648 12.6224   2
   1  -9   6 446.519 17.0400   7
  -1   9  -6 453.444 23.2430   9
   1  -9   6 419.580 19.1233  12
   1  -9   6 459.532 21.3287  11
   1  -9   6 463.966 21.8494   3
   1  -9   7 202.551 14.9849   2
   1  -9   7 237.005 15.9748  11
  -1   9  -7 245.221 17.6291   9
   1  -9   7 213.572 15.4827   3
   1  -9   7 239.684 14.1877  12
   1  -9   7 234.346 12.1815   7
   1  -9   8 164.018 10.7185   7
   1  -9   8 145.252 12.0542  12
   1  -9   8 152.401 13.4928   3
  -1   9  -8 157.997 15.3893   9
   1  -9   8 140.778 13.1486   2
   1  -9   9 157.456 10.9487   7
  -1   9  -9 178.267 16.3243   9
   1  -9   9 155.100 12.7716  12
   1  -9   9 117.910 13.4969   3
   1  -9   9 137.340 13.6022   2
   1  -9  10 12.8793 8.41558  12
   1  -9  10-7.98606 9.46381   3
   1  -9  10 7.15669 7.04304   7
   1  -9  10-0.99648 9.41405   2
  -1   9 -10-7.85479 11.2815   9
  -1   9 -11 43.7854 12.5427   9
   1  -9  11 59.0589 10.5537  12
   1  -9  11 72.3886 9.49770   7
   1  -9  11 40.7470 11.0083   2
   1  -9  11 41.0695 11.7427   3
   1  -9  12 3.01021 8.00336   7
   1  -9  12 1.04032 9.97724   2
   1  -9  12 6.61587 8.47441  12
   1  -9  12 6.38676 10.6484   3
  -1   9 -12-4.29700 11.3399   9
  -1   9 -13 279.884 21.4649   9
   1  -9  13 228.394 19.2831   3
   1  -9  13 257.229 18.2843   2
   1  -9  13 285.707 17.6233  12
   1  -9  14-10.8255 10.2659   2
   1  -9  14 3.10458 8.58433  12
  -1   9 -14 9.35478 12.4770   9
  -1   9 -15 37.3284 13.8211   9
   1  -9  15 38.1949 12.9206   3
   1  -9  15 35.3138 11.2657   2
   1  -9  16 41.2200 11.1259  12
  -1   9 -16 50.7453 15.3328   9
   1  -9  16 44.8146 12.5228   2
  -1   9 -17-1.75801 13.5368   9
   1  -9  17 11.5610 10.1017  12
   1  -9  17 25.5688 13.8990   3
   1  -9  17 6.80407 11.1566   2
   1  -8 -21-1.64986 13.2080   8
   1  -8 -21 29.4423 11.8653   1
   1  -8 -20 577.112 26.5509   6
   1  -8 -20 614.340 30.3908   7
   1  -8 -20 615.598 32.9504   8
   1  -8 -20 647.142 28.9110   1
   1  -8 -19 82.0587 12.1694   1
   1  -8 -19 54.7177 12.3541   7
   1  -8 -19 96.9502 12.0066   6
   1  -8 -19 73.0727 14.0061   8
   1  -8 -18 503.294 28.6494   8
   1  -8 -18 517.891 24.6623   6
   1  -8 -18 552.747 26.0449   1
   1  -8 -18 558.360 26.9841   7
   1  -8 -17 41.8699 9.94734   7
   1  -8 -17 40.0246 10.2943   6
   1  -8 -17 41.9958 9.84732   1
   1  -8 -17 40.5730 11.6968   8
   1  -8 -17 33.7475 4.16117  11
   1  -8 -16 34.6000 4.00814  11
   1  -8 -16 59.8398 9.81144   1
   1  -8 -16 31.6085 8.66950   3
   1  -8 -16 63.1861 10.3865   7
   1  -8 -16 53.5721 12.1999   8
   1  -8 -15 179.426 13.9291   3
   1  -8 -15 201.605 14.9357   7
   1  -8 -15 177.890 10.6499   2
   1  -8 -15 176.699 13.7222   1
   1  -8 -15 186.354 8.16564  11
   1  -8 -14 486.193 15.8139  11
   1  -8 -14 480.010 22.0700   1
   1  -8 -14 469.419 21.4984   3
   1  -8 -14 495.016 22.5393   7
   1  -8 -14 516.257 19.3147   2
   1  -8 -13 165.097 7.89130  11
   1  -8 -13 146.362 12.1543   3
   1  -8 -13 179.808 12.7824   7
   1  -8 -13 174.533 10.7953   2
   1  -8 -13 204.057 13.6052   1
   1  -8 -12 135.845 11.2113   1
   1  -8 -12 122.637 10.3578   3
   1  -8 -12 111.258 9.00570   2
   1  -8 -12 141.167 12.3816  12
   1  -8 -12 127.844 12.3148  10
   1  -8 -12 121.152 12.5587   9
   1  -8 -12 125.496 10.7565   7
   1  -8 -12 113.791 6.66179  11
   1  -8 -11 136.487 10.5681   3
   1  -8 -11 140.507 10.7927   7
   1  -8 -11 161.126 13.9671   8
   1  -8 -11 149.475 12.3601  12
   1  -8 -11 126.295 7.07572  11
   1  -8 -11 135.120 12.7189  10
   1  -8 -11 170.358 10.5075   2
   1  -8 -11 128.948 12.5899   9
   1  -8 -11 139.711 11.1367   1
   1  -8 -10 772.922 27.0073   7
   1  -8 -10 741.073 27.8437   1
   1  -8 -10 805.947 23.2016  11
   1  -8 -10 712.947 26.1076   2
   1  -8 -10 751.139 29.8879  10
   1  -8 -10 746.896 26.9978   3
   1  -8 -10 719.050 29.9791   8
   1  -8 -10 749.458 30.5255   9
   1  -8  -9 1173.81 37.7324   2
   1  -8  -9 1237.32 34.2797  11
   1  -8  -9 1246.89 41.8162   8
   1  -8  -9 1138.94 41.2691   9
   1  -8  -9 1201.27 37.6309   7
   1  -8  -9 1245.24 39.4397   1
   1  -8  -9 1193.31 40.8114  10
   1  -8  -8 77.0073 10.2610   9
   1  -8  -8 77.4622 10.0377  10
   1  -8  -8 73.6129 7.78805   7
   1  -8  -8 80.9151 6.19970  11
   1  -8  -8 75.2743 9.43670   4
   1  -8  -8 72.3755 9.56411   8
   1  -8  -8 60.9141 8.56422   1
   1  -8  -8 80.0967 8.20499   2
   1  -8  -7 982.139 29.0745  11
   1  -8  -7 973.246 30.5051   7
   1  -8  -7 973.526 28.3389  11
   1  -8  -7 953.761 34.8304   9
   1  -8  -7 963.409 32.0978   2
   1  -8  -7 965.711 34.5355   4
   1  -8  -7 986.978 33.9141  10
   1  -8  -7 984.256 34.6110   8
   1  -8  -6 46.9665 8.68676  10
   1  -8  -6 41.8392 8.53963   4
   1  -8  -6 62.4813 6.33130  11
   1  -8  -6 59.6993 9.80416   9
   1  -8  -6 60.2831 9.12800   8
   1  -8  -6 46.7096 5.52859  11
  -1   8   6 46.7115 8.33916   8
   1  -8  -6 43.3686 6.27568   7
   1  -8  -6 45.1199 7.75029   2
  -1   8   5 4879.93 128.351   8
   1  -8  -5 4849.98 131.168   9
   1  -8  -5 4921.89 124.874  11
   1  -8  -5 4771.74 128.518   2
   1  -8  -5 4928.80 130.361   8
   1  -8  -5 4900.90 125.463   7
   1  -8  -5 4999.52 129.473  10
   1  -8  -5 4985.67 130.622   4
   1  -8  -4 3.98432 5.80491   2
   1  -8  -4 11.2113 6.73350   4
   1  -8  -4 14.6430 7.23530   9
   1  -8  -4 8.51598 4.50132   7
   1  -8  -4 15.4761 6.56577  10
  -1   8   4-1.17050 6.37595   8
   1  -8  -4 13.7977 4.95062  11
   1  -8  -4 8.96776 6.78863   8
   1  -8  -3 2358.79 65.1733   4
  -1   8   3 2226.14 62.3613   8
   1  -8  -3 2218.54 60.8193  11
   1  -8  -3 2192.70 63.7467   2
   1  -8  -3 2289.17 65.7826   9
   1  -8  -2 805.345 26.0049  11
   1  -8  -2 869.118 30.2321   9
   1  -8  -2 813.180 28.8874   4
  -1   8   2 788.817 26.2893   8
   1  -8  -1 95.1813 7.72214  11
  -1   8   1 87.9999 7.18668   8
   1  -8  -1 108.214 9.50410   4
   1  -8  -1 80.2120 9.24775   9
   1  -8   0 258.593 13.4990   4
   1  -8   0 261.111 13.0998   3
   1  -8   0 240.708 12.3706  11
   1  -8   0 266.233 15.0477   9
  -1   8   0 248.467 11.2766   8
  -1   8  -1 477.660 16.1036   8
   1  -8   1 427.094 17.7696  11
   1  -8   1 441.357 19.4083   2
   1  -8   1 433.089 18.2658   3
   1  -8   2 691.106 25.1398   3
   1  -8   2 657.854 25.5891   2
  -1   8  -2 715.640 21.5496   8
   1  -8   2 702.048 24.8575  11
  -1   8  -3 843.106 23.9924   8
   1  -8   3 817.159 29.4087   2
   1  -8   3 775.811 28.0859  11
   1  -8   3 777.277 28.4487   3
  -1   8  -4 1021.79 28.3295   8
   1  -8   4 1009.39 34.0170  11
   1  -8   4 1049.24 34.4969   3
   1  -8   4 954.287 34.3117   2
   1  -8   5 178.592 12.7860   2
   1  -8   5 197.870 13.0224  11
  -1   8  -5 169.947 7.29660   8
   1  -8   5 194.113 13.0985   3
   1  -8   6 38.1593 8.62976  11
   1  -8   6 33.7563 6.42086   7
   1  -8   6 26.2142 6.76470  12
   1  -8   6 27.7278 7.78700   3
   1  -8   6 35.7300 8.34857   2
  -1   8  -6 27.0841 9.02261   9
  -1   8  -6 27.8576 2.99590   8
   1  -8   7 808.883 29.7320  11
  -1   8  -7 810.978 31.9366   9
   1  -8   7 820.809 30.4075   3
   1  -8   7 821.747 29.6865   2
   1  -8   7 824.530 28.0002  12
   1  -8   7 847.388 25.8414   7
   1  -8   8 1563.20 49.5396   2
   1  -8   8 1529.38 50.5560   3
   1  -8   8 1551.17 45.4460   7
   1  -8   8 1648.52 48.5228  12
  -1   8  -8 1466.40 51.7611   9
   1  -8   9 2163.48 65.2691   3
  -1   8  -9 2062.01 66.7842   9
   1  -8   9 2123.30 63.6527   2
   1  -8   9 2133.74 62.4911  12
   1  -8   9 2106.02 59.7551   7
  -1   8 -10 17.9803 10.6586   9
   1  -8  10 9.62545 9.09152   3
   1  -8  10 12.0219 7.62560   7
   1  -8  10 4.12787 7.59161  12
   1  -8  10 8.11049 8.45136   2
  -1   8 -11 7.53083 10.3673   9
   1  -8  11 23.8214 9.46425   3
   1  -8  11 8.94273 7.28191   7
   1  -8  11 19.2651 8.62198  12
   1  -8  11 23.9789 9.39338   2
   1  -8  12 45.0516 9.85788  12
   1  -8  12 38.6246 11.5580   3
   1  -8  12 65.0686 10.4893   2
   1  -8  12 50.2108 9.32796   7
  -1   8 -12 59.2331 11.7185   9
   1  -8  13 196.160 17.5639   3
  -1   8 -13 254.257 19.9521   9
   1  -8  13 250.590 16.5213   2
   1  -8  13 208.925 14.6522   7
   1  -8  14 89.6336 11.9838  12
   1  -8  14 97.3352 12.1919   2
   1  -8  14 71.0012 13.0904   3
  -1   8 -14 118.687 15.1851   9
   1  -8  15 57.5947 12.8508   3
  -1   8 -15 46.9562 13.8502   9
   1  -8  15 35.0798 10.0182   2
   1  -8  15 41.6343 10.6635  12
  -1   8 -16 28.4951 13.5944   9
   1  -8  16 21.4234 10.1947   2
   1  -8  16 29.8856 9.73314  12
   1  -8  17 47.6847 14.0611   3
  -1   8 -17 79.2950 15.6322   9
   1  -8  17 62.3651 12.4993  12
   1  -8  17 77.7818 11.8808   2
   1  -8  18 252.628 18.8140  12
   1  -8  18 257.330 21.7251   3
   1  -7 -22 127.951 17.7679   8
   1  -7 -22 104.718 14.5464   1
   1  -7 -21 16.7526 10.6344   1
   1  -7 -21 3.15537 11.9379   8
   1  -7 -20 178.060 15.3788   1
   1  -7 -20 172.219 13.0613   6
   1  -7 -20 145.873 17.7654   8
   1  -7 -19 210.612 15.1335   6
   1  -7 -19 243.039 19.6438   8
   1  -7 -19 236.631 18.4053   7
   1  -7 -19 233.981 17.6398   1
   1  -7 -18 1290.91 42.5443   6
   1  -7 -18 1228.96 35.9171  11
   1  -7 -18 1309.17 44.6281   1
   1  -7 -18 1252.79 45.7221   7
   1  -7 -17 12.7754 9.02014   7
   1  -7 -17 26.5194 8.77869   6
   1  -7 -17 26.6589 10.9600   8
   1  -7 -17 18.1091 9.01998   1
   1  -7 -17 23.2121 4.71113  11
   1  -7 -16 50.5575 9.59470   6
   1  -7 -16 49.4814 11.3237   8
   1  -7 -16 46.8310 9.33696   3
   1  -7 -16 25.2607 8.11711   1
   1  -7 -16 40.1021 5.09385  11
   1  -7 -16 46.6227 9.28172   7
   1  -7 -15 60.6516 9.64547   3
   1  -7 -15 47.3586 5.27570  11
   1  -7 -15 52.0250 10.0107   8
   1  -7 -15 49.7350 9.03522   1
   1  -7 -15 47.0798 9.25559   7
   1  -7 -14 838.479 25.1496  11
   1  -7 -14 885.955 31.1658   1
   1  -7 -14 886.773 31.1481   3
   1  -7 -14 829.100 27.0482   2
   1  -7 -14 814.806 34.6086   8
   1  -7 -14 824.771 34.0559   9
   1  -7 -14 842.674 31.3529   7
   1  -7 -13 2180.83 57.5709  11
   1  -7 -13 2143.97 63.5622   7
   1  -7 -13 2164.98 63.1667   3
   1  -7 -13 2274.37 65.8069  12
   1  -7 -13 2149.43 63.4006   1
   1  -7 -13 2132.98 67.3286   9
   1  -7 -13 2159.07 59.9040   2
   1  -7 -12 397.894 18.4187   3
   1  -7 -12 437.334 20.4386  12
   1  -7 -12 433.601 19.2165   1
   1  -7 -12 402.448 21.2783   9
   1  -7 -12 395.629 14.2980  11
   1  -7 -12 425.932 16.6789   2
   1  -7 -12 416.824 18.9962   7
   1  -7 -11 90.6920 8.01780   2
   1  -7 -11 91.7046 11.5580   9
   1  -7 -11 74.2501 8.63870   3
   1  -7 -11 79.9353 5.99463  11
   1  -7 -11 70.3223 8.84046   1
   1  -7 -11 84.6538 8.86126   7
   1  -7 -11 80.2472 9.95109  12
   1  -7 -10 11343.3 280.101   2
   1  -7 -10 11406.0 281.294   3
   1  -7 -10 10979.7 281.150   7
   1  -7 -10 11068.2 276.768  11
   1  -7 -10 11331.5 282.302   1
   1  -7 -10 11185.3 284.645  10
   1  -7 -10 11017.5 285.457   9
   1  -7  -9 296.299 13.7722   2
   1  -7  -9 291.279 14.2367   7
   1  -7  -9 294.377 16.8057   9
   1  -7  -9 320.228 14.6246   3
   1  -7  -9 308.118 11.6112  11
   1  -7  -9 301.059 14.9888   1
   1  -7  -8 2288.34 66.1252   9
   1  -7  -8 2270.65 62.1720   2
   1  -7  -8 2179.51 63.0614   1
   1  -7  -8 2238.08 61.7885   7
   1  -7  -8 2216.41 64.9422  10
   1  -7  -8 2194.36 65.4614   8
   1  -7  -8 2252.77 59.1004  11
   1  -7  -7 3925.40 102.748  10
   1  -7  -7 3793.26 103.131   8
   1  -7  -7 3634.66 103.172   9
   1  -7  -7 3786.05 97.2991  11
   1  -7  -7 3809.08 100.242   2
   1  -7  -7 3885.00 99.3414   7
   1  -7  -7 3806.00 101.312   1
  -1   7   7 3715.45 101.830   8
   1  -7  -6 1346.89 38.8561  11
   1  -7  -6 1434.00 40.0603   7
   1  -7  -6 1374.53 41.5106   2
  -1   7   6 1462.72 42.8836   8
   1  -7  -6 1381.45 42.8239  10
   1  -7  -6 1422.87 44.2300   9
   1  -7  -6 1378.54 43.5281   8
   1  -7  -5 2280.32 63.2869  10
   1  -7  -5 2169.04 59.1476  11
  -1   7   5 2290.85 62.7300   8
   1  -7  -5 2161.58 62.1966   2
   1  -7  -5 2283.46 64.7391   9
   1  -7  -5 2283.16 64.1255   4
   1  -7  -5 2227.84 63.7775   8
   1  -7  -5 2285.23 60.1225   7
   1  -7  -4 2.85419 5.20252   9
  -1   7   4 3.23015 4.88898   8
   1  -7  -4 2.49998 5.08171   8
   1  -7  -4 4.07708 5.20102  10
   1  -7  -4 5.65554 3.10300   7
   1  -7  -4 0.65911 4.71246   4
   1  -7  -4 2.88230 4.54003   2
   1  -7  -4 6.64909 3.55085  11
   1  -7  -3 1.63651 4.82850  10
   1  -7  -3-2.32569 4.26552   8
   1  -7  -3 1.39348 4.67206   9
  -1   7   3 5.95420 4.75855   8
   1  -7  -3-2.53233 4.78923   4
   1  -7  -3 1.50279 3.38283  11
   1  -7  -3-1.16790 4.36464   2
  -1   7   2 2779.02 72.6279   8
   1  -7  -2 2716.47 75.5498   9
   1  -7  -2 2653.52 71.6169  11
   1  -7  -1 1391.61 40.5132  11
  -1   7   1 1384.88 40.2856   8
   1  -7   0 1029.78 30.7726  11
  -1   7   0 1067.28 29.7265   8
   1  -7   0 1084.94 33.8851   9
   1  -7   1 72.3232 7.00606   3
   1  -7   1 67.0614 6.81073  11
  -1   7  -1 65.7553 5.44060   8
   1  -7   1 71.7243 7.90494   9
   1  -7   1 43.2702 6.31440   2
   1  -7   2 20.9715 5.48691  11
  -1   7  -2 24.2710 3.91751   8
   1  -7   2 26.3424 5.69390   2
   1  -7   2 27.3364 5.46442   3
   1  -7   3 149.237 10.0019  11
   1  -7   3 149.533 10.5034   2
  -1   7  -3 161.820 7.42639   8
   1  -7   3 159.010 10.2831   3
   1  -7   4 15.5934 6.48383   2
  -1   7  -4 11.2831 3.47429  10
   1  -7   4 12.0299 5.05017   4
   1  -7   4 17.5076 5.13789   5
  -1   7  -4 11.1540 3.31261   8
   1  -7   4 2.66972 5.43288   3
   1  -7   4 11.1159 6.72955  11
  -1   7  -5 510.239 15.6927   8
   1  -7   5 514.706 18.3577   5
   1  -7   5 496.676 20.9390   2
   1  -7   5 532.644 18.4613   4
   1  -7   5 536.893 21.5971   3
   1  -7   5 494.670 20.8428  11
  -1   7  -5 522.075 15.8608  10
  -1   7  -6 396.591 12.7345  10
   1  -7   6 400.439 18.9603   3
   1  -7   6 424.239 15.6533   7
   1  -7   6 441.789 15.5430   4
   1  -7   6 430.061 18.7421   2
   1  -7   6 427.028 15.5517   5
   1  -7   6 392.992 17.3054  12
  -1   7  -6 389.565 12.6998   8
   1  -7   7 136.067 11.5614   3
   1  -7   7 155.345 11.7593   2
   1  -7   7 133.564 10.3841  12
   1  -7   7 155.496 8.48444   4
   1  -7   7 144.439 9.45365   7
  -1   7  -7 133.614 6.13447  10
   1  -7   7 156.395 8.73124   5
  -1   7  -7 135.637 6.04391   8
   1  -7   8 172.091 12.5230   2
   1  -7   8 185.642 13.3682   3
   1  -7   8 172.382 10.6663   7
   1  -7   8 172.048 11.8307  12
  -1   7  -8 170.584 6.76872   8
  -1   7  -8 167.610 6.82416  10
   1  -7   9 132.106 10.2126   7
   1  -7   9 131.321 12.5509   3
   1  -7   9 145.524 13.1693   1
   1  -7   9 155.113 12.2064   2
  -1   7  -9 144.294 13.6166   9
   1  -7   9 143.069 11.4051  12
   1  -7   9 139.631 12.9315  11
  -1   7  -9 159.294 12.4603  11
   1  -7  10 487.659 23.4261   1
   1  -7  10 464.823 22.7286  11
   1  -7  10 535.162 24.1926   3
  -1   7 -10 543.055 25.7930   9
   1  -7  10 519.218 22.0163  12
   1  -7  10 513.679 22.4436   2
   1  -7  10 513.149 20.4184   7
  -1   7 -10 487.238 22.7970  11
   1  -7  11 360.557 18.3530   2
   1  -7  11 321.129 19.0637  11
   1  -7  11 360.854 17.0062   7
   1  -7  11 355.448 19.6701   1
   1  -7  11 339.391 20.2977   3
   1  -7  11 329.639 17.8159  12
  -1   7 -11 371.078 19.2865  11
   1  -7  12 5.96864 7.83775   2
  -1   7 -12 6.30895 2.99581   8
   1  -7  12-1.13738 8.13087   3
  -1   7 -12 4.86102 8.60603  11
   1  -7  12-3.57073 7.83321  12
   1  -7  12 3.60870 7.58305   7
   1  -7  13 3.61669 9.06576   3
   1  -7  13 2.61861 8.08749   2
   1  -7  13 10.0843 7.68361   7
   1  -7  13-0.94539 7.76437  12
  -1   7 -13-3.06049 8.75101  11
   1  -7  14 241.316 15.5673   7
   1  -7  14 210.040 17.6462   3
   1  -7  14 261.767 16.0587   2
   1  -7  14 242.601 16.6140  12
   1  -7  15 127.957 12.6378   2
   1  -7  15 124.381 15.6378   3
   1  -7  15 123.580 13.2657  12
   1  -7  16 70.1276 10.8903   2
   1  -7  16 69.0388 13.4792   3
   1  -7  16 79.9066 12.1846  12
   1  -7  17 1081.30 41.0778  12
   1  -7  17 1135.37 45.1510   3
   1  -7  17 1067.67 38.5557   2
   1  -7  18 23.2426 12.8627   3
   1  -7  18 18.0327 10.3236  12
   1  -7  19 42.5226 11.4440  12
   1  -7  19 37.2320 12.6430   3
   1  -6 -23 4.89430 13.1261   8
   1  -6 -23 9.34623 11.4111   1
   1  -6 -22 789.433 37.3180   8
   1  -6 -22 701.536 31.6323   1
   1  -6 -21 411.320 26.3995   8
   1  -6 -21 335.961 20.8892   1
   1  -6 -20 469.606 27.4287   8
   1  -6 -20 436.817 23.6922   1
   1  -6 -20 465.004 20.3690   6
   1  -6 -19 915.772 28.5914  11
   1  -6 -19 876.924 31.4913   6
   1  -6 -19 1000.28 35.9373   1
   1  -6 -19 832.009 37.5829   8
   1  -6 -19 939.235 37.5890   7
   1  -6 -18 149.679 13.4071   1
   1  -6 -18 150.023 15.9265   8
   1  -6 -18 168.239 12.1917   6
   1  -6 -18 139.786 14.1595   7
   1  -6 -18 146.518 9.06734  11
   1  -6 -17 134.784 11.3285   6
   1  -6 -17 123.046 12.3949   1
   1  -6 -17 138.354 8.66937  11
   1  -6 -17 127.527 13.0713   7
   1  -6 -16 174.645 12.1924   6
   1  -6 -16 183.308 13.7200   1
   1  -6 -16 180.799 9.47861  11
   1  -6 -16 164.151 13.8952   7
   1  -6 -16 156.204 12.7616   3
   1  -6 -16 151.786 14.5295   8
   1  -6 -15 629.071 25.7834   1
   1  -6 -15 681.052 21.4930  11
   1  -6 -15 677.075 25.3247   6
   1  -6 -15 664.199 27.1194   7
   1  -6 -15 645.938 25.9945   3
   1  -6 -15 613.517 28.9026   8
   1  -6 -14 764.968 28.6545   1
   1  -6 -14 774.939 30.9826  10
   1  -6 -14 800.766 29.3939   3
   1  -6 -14 806.079 29.8605   7
   1  -6 -14 788.649 31.8597   9
   1  -6 -14 800.248 32.0517   8
   1  -6 -14 788.562 24.3336  11
   1  -6 -13 3.06493 7.73046   9
   1  -6 -13 13.2581 6.90517   7
   1  -6 -13 3.66821 6.82623   1
   1  -6 -13 9.74569 4.17437  11
   1  -6 -13 14.9090 6.88125   3
   1  -6 -13-5.13231 7.72056   8
   1  -6 -13 3.49936 4.46903   2
   1  -6 -13 11.4029 8.00038  10
   1  -6 -12 101.225 9.86649   1
   1  -6 -12 137.596 12.1889  10
   1  -6 -12 101.894 11.6625   9
   1  -6 -12 110.550 12.3707   8
   1  -6 -12 114.057 6.94910  11
   1  -6 -12 119.484 10.3709   7
   1  -6 -12 96.0495 7.48861   2
   1  -6 -12 99.3484 10.0666   3
   1  -6 -11 240.277 15.5157   8
   1  -6 -11 221.327 10.8979   2
   1  -6 -11 226.562 9.75792  11
   1  -6 -11 218.762 13.0025   1
   1  -6 -11 236.776 13.1901   7
   1  -6 -11 214.330 14.5019   9
   1  -6 -11 229.552 13.1530   3
   1  -6 -10 26.0380 4.11292  11
   1  -6 -10 41.9892 6.61020   3
   1  -6 -10 40.7023 6.85808   1
   1  -6 -10 32.2356 6.62566   7
   1  -6 -10 31.4151 7.77620   9
   1  -6 -10 24.4088 4.76269   2
   1  -6  -9 2421.40 66.8163   1
   1  -6  -9 2439.37 62.8311  11
   1  -6  -9 2446.17 66.2776   3
   1  -6  -9 2301.71 69.0831   9
   1  -6  -9 2379.48 64.9860   2
   1  -6  -9 2378.44 66.1843   7
   1  -6  -8 1295.66 38.1453   7
   1  -6  -8 1271.55 37.6220   2
   1  -6  -8 1266.93 40.9964   9
   1  -6  -8 1292.68 35.4102  11
   1  -6  -8 1290.36 38.9163   1
   1  -6  -7 4264.59 110.809   2
   1  -6  -7 4204.79 111.687   1
   1  -6  -7 4253.39 113.201  10
   1  -6  -7 4221.90 113.760   9
   1  -6  -7 4248.50 108.251  11
   1  -6  -7 4412.98 110.441   7
  -1   6   7 4236.17 112.649   8
   1  -6  -6 11.9200 4.30115   2
   1  -6  -6 20.8281 5.46812   9
   1  -6  -6 9.11822 5.22089  10
   1  -6  -6 12.4172 4.39665   1
  -1   6   6 10.9811 5.31857   8
   1  -6  -6 9.17143 5.30446   8
   1  -6  -6 8.13594 2.77019  11
   1  -6  -6 10.3962 3.78658   7
   1  -6  -5 1429.91 41.6227  10
   1  -6  -5 1401.58 40.3543   2
   1  -6  -5 1371.79 38.2685  11
  -1   6   5 1408.90 41.2152   8
   1  -6  -5 1426.83 42.2168   8
   1  -6  -5 1328.36 38.5190   7
   1  -6  -4 133.829 8.78678   8
   1  -6  -4 118.720 8.35631  10
   1  -6  -4 121.428 7.93291   2
  -1   6   4 119.652 8.22648   8
   1  -6  -4 117.010 6.42301   7
   1  -6  -3 2842.18 72.8501  11
   1  -6  -3 2747.66 74.9389  10
   1  -6  -3 2781.62 75.5091   8
  -1   6   3 2813.24 74.6081   8
   1  -6  -2 362.596 14.1271  10
   1  -6  -2 351.210 12.9139  11
  -1   6   2 350.367 13.6549   8
   1  -6  -2 346.234 14.3037   8
   1  -6  -1 95.1361 6.24772  11
  -1   6   1 115.958 6.80835   8
   1  -6   0 1359.17 37.7313  11
   1  -6   0 1256.39 38.3012   4
   1  -6   0 1361.81 39.3855   2
  -1   6   0 1300.59 36.7337   8
   1  -6   1 2734.57 74.7261  11
  -1   6  -1 2784.18 73.0847   8
  -1   6  -1 2790.85 73.4028  10
   1  -6   1 2953.14 75.4846   4
   1  -6   1 2862.32 76.4787   2
   1  -6   1 2887.90 75.7374   3
   1  -6   2 2493.67 65.7292   4
   1  -6   2 2477.26 65.9314   5
  -1   6  -2 2426.05 63.5686  10
   1  -6   2 2342.55 67.0272   2
   1  -6   2 2426.53 66.0830  11
  -1   6  -2 2441.03 63.4717   8
   1  -6   2 2495.40 66.8141   3
   1  -6   3 754.305 23.3432   4
   1  -6   3 718.359 24.4668  11
  -1   6  -3 669.632 21.6370  10
   1  -6   3 812.544 23.7885   5
   1  -6   3 707.431 25.1880   2
  -1   6  -3 761.563 21.5896   8
   1  -6   3 752.672 25.2061   3
   1  -6   4 1120.66 32.0424   4
  -1   6  -4 1042.09 30.0712   8
  -1   6  -4 1116.24 30.1341  10
   1  -6   4 1156.74 34.8214   2
   1  -6   4 1069.41 34.5949   3
   1  -6   4 1120.60 32.1529   5
   1  -6   5 5407.29 137.870  12
   1  -6   5 5306.62 135.133   7
   1  -6   5 5438.89 135.177   5
   1  -6   5 5120.73 138.892   3
  -1   6  -5 5291.89 133.296   8
  -1   6  -5 5308.97 133.309  10
   1  -6   5 5539.91 135.257   4
   1  -6   5 5224.49 138.625   2
   1  -6   6 1540.54 41.4161   5
   1  -6   6 1565.63 41.3563   4
   1  -6   6 1442.38 44.1993  12
   1  -6   6 1500.26 42.2006   7
   1  -6   6 1457.37 45.8042   3
   1  -6   6 1438.92 44.9684   2
  -1   6  -6 1502.58 45.2349  11
   1  -6   7 3136.20 92.0550   2
  -1   6  -7 3449.62 92.8003  11
   1  -6   7 3355.31 93.7723   3
   1  -6   7 3629.96 87.8144   4
   1  -6   7 3312.87 91.6237  12
   1  -6   7 3445.95 87.9079   5
   1  -6   7 3401.88 89.6546   7
   1  -6   8 451.629 19.4469  11
  -1   6  -8 430.343 18.9484  11
   1  -6   8 420.183 19.9210   3
   1  -6   8 449.456 17.0558   7
   1  -6   8 412.102 18.0166  12
   1  -6   8 415.794 18.5811   2
   1  -6   9 205.563 12.7748  12
   1  -6   9 196.617 12.8913   2
   1  -6   9 231.491 14.2492  11
   1  -6   9 206.471 14.0546   3
  -1   6  -9 206.404 13.2589   3
   1  -6   9 245.373 12.3392   7
  -1   6  -9 242.750 13.9667  11
   1  -6   9 227.973 14.6573   1
   1  -6  10 506.926 22.6413   1
   1  -6  10 540.114 20.1990   7
   1  -6  10 521.916 21.7129  12
   1  -6  10 528.273 21.5194   2
  -1   6 -10 491.270 21.9908   3
   1  -6  10 554.648 22.7804  11
  -1   6 -11 589.161 24.0993   3
   1  -6  11 544.895 23.5793  11
  -1   6 -11 513.711 17.1196   8
   1  -6  11 551.067 24.3147   1
  -1   6 -11 546.340 23.3673  11
   1  -6  11 567.268 23.3311  12
   1  -6  11 524.878 22.1389   2
   1  -6  11 521.507 21.3054   7
  -1   6 -12 20.6370 7.63845   3
   1  -6  12 25.7010 8.41477  11
   1  -6  12 16.4605 6.98452  12
   1  -6  12 18.1613 8.58240   1
  -1   6 -12 20.5967 4.51411   8
   1  -6  12 8.35691 7.02558   2
   1  -6  12 20.4282 7.63889   7
   1  -6  13 122.219 11.3942   7
   1  -6  13 116.096 11.7417  12
   1  -6  13 116.181 12.7618   1
   1  -6  13 109.198 10.9945   2
  -1   6 -13 111.708 7.39737   8
   1  -6  14 255.420 16.3757  12
  -1   6 -14 231.029 10.9988   8
   1  -6  14 254.769 15.6344   7
   1  -6  14 240.739 14.9427   2
   1  -6  15 129.583 13.3378  12
   1  -6  15 156.834 13.3631   7
  -1   6 -15 132.326 13.8265  11
   1  -6  15 136.587 12.4682   2
  -1   6 -16 76.3273 12.8504  11
   1  -6  16 78.8960 12.0330  12
   1  -6  16 87.3905 10.9991   2
   1  -6  17 33.0238 10.6539  12
  -1   6 -17 27.3623 10.8312  11
   1  -6  17 21.9364 8.80527   2
  -1   6 -18 68.9872 12.5441  11
   1  -6  18 76.5926 12.7735  12
   1  -6  19 33.7003 11.1263  12
   1  -6  20-7.80412 11.5644  12
   1  -5 -23 53.0632 14.1643   8
   1  -5 -23 92.4109 14.0378   1
   1  -5 -22 727.706 35.8687   8
   1  -5 -22 747.209 32.1484   1
   1  -5 -21 85.1735 15.1526   8
   1  -5 -21 84.4531 8.75289  11
   1  -5 -21 69.7551 12.2281   1
   1  -5 -20 134.982 10.3058   6
   1  -5 -20 119.469 13.4575   1
   1  -5 -20 136.270 10.0409  11
   1  -5 -20 139.700 16.7036   8
   1  -5 -19 16.3689 6.73121   6
   1  -5 -19 19.1050 9.37302   1
   1  -5 -19 29.9082 6.71320  11
   1  -5 -18 1246.00 42.4414   1
   1  -5 -18 1243.78 44.6045   7
  -1   5  18 1218.75 41.1386   1
   1  -5 -18 1270.27 45.9337   8
   1  -5 -18 1202.79 38.3231   6
   1  -5 -18 1220.33 37.0694  11
   1  -5 -17 89.2272 7.84853  11
   1  -5 -17 70.3501 10.3125   1
   1  -5 -17 96.1045 11.3667   3
   1  -5 -17 90.0361 12.0773   7
   1  -5 -17 65.9331 12.1213   8
   1  -5 -17 77.0252 8.47379   6
   1  -5 -16 2.26937 7.60883   8
   1  -5 -16-1.80821 6.92056   3
   1  -5 -16 11.3283 7.15668   1
   1  -5 -16 5.20555 4.48790  11
   1  -5 -16-2.92434 7.15142   7
  -1   5  16 1.41396 3.95798   2
   1  -5 -16-3.13321 5.73650   6
  -1   5  15 811.346 24.8019   2
   1  -5 -15 832.891 32.4000  10
   1  -5 -15 749.210 30.5299   7
   1  -5 -15 868.971 31.0191   3
   1  -5 -15 784.398 32.1779   8
   1  -5 -15 816.778 25.8337  11
   1  -5 -15 783.378 31.5273  12
   1  -5 -15 841.746 28.1868   6
   1  -5 -15 806.763 29.9325   1
   1  -5 -14 600.891 24.2007   3
   1  -5 -14 572.173 21.9954   6
  -1   5  14 597.251 19.3525   2
   1  -5 -14 559.409 24.1768   7
   1  -5 -14 570.976 26.0082   8
   1  -5 -14 587.348 19.8884  11
   1  -5 -14 553.771 24.7418  12
   1  -5 -14 603.913 25.7962  10
   1  -5 -14 573.839 23.3294   1
  -1   5  13 3432.57 91.9225   2
   1  -5 -13 3875.10 100.012  10
   1  -5 -13 3466.39 96.6290   3
   1  -5 -13 3631.12 97.4927   7
  -1   5  13 3518.08 91.9349  11
   1  -5 -13 3607.22 98.5492  12
   1  -5 -13 3503.61 100.359   8
   1  -5 -13 3573.65 92.2422  11
   1  -5 -13 3604.75 96.5510   1
   1  -5 -12 524.144 24.0354  10
   1  -5 -12 569.493 23.6664  12
   1  -5 -12 593.110 19.2431  11
   1  -5 -12 610.643 22.8550   3
   1  -5 -12 601.304 22.9458   7
   1  -5 -12 599.072 19.4759   2
   1  -5 -12 574.405 24.6696   8
   1  -5 -12 541.916 24.3067   9
   1  -5 -12 593.255 22.5461   1
  -1   5  12 580.441 19.1994   2
  -1   5  12 578.704 18.9270  11
   1  -5 -11 199.116 9.00133  11
   1  -5 -11 184.855 13.1402  10
   1  -5 -11 183.641 11.2815   1
   1  -5 -11 190.123 12.7177   9
   1  -5 -11 188.431 12.8656   8
  -1   5  11 194.333 8.85367  11
   1  -5 -11 199.155 11.7735   3
   1  -5 -11 190.713 11.7909   7
  -1   5  11 182.820 9.14383   2
   1  -5 -11 193.439 9.42927   2
   1  -5 -10 55.8920 6.76372   7
   1  -5 -10 59.5885 4.99343  11
   1  -5 -10 47.3738 6.75978   3
   1  -5 -10 55.1135 5.16632   2
   1  -5 -10 43.1136 7.34700   9
   1  -5 -10 48.7618 6.69404   1
   1  -5 -10 50.7635 7.92322  10
  -1   5  10 50.5100 5.35854   2
   1  -5 -10 55.5670 7.66467   8
  -1   5   9 2952.55 79.9124   2
   1  -5  -9 3047.07 84.9109   8
   1  -5  -9 3080.68 84.7346   9
   1  -5  -9 3009.09 80.0144   2
   1  -5  -9 3122.69 78.8769  11
   1  -5  -9 3089.37 82.2536   1
   1  -5  -9 3099.29 82.2107   7
   1  -5  -9 3082.74 84.1784  10
   1  -5  -9 3109.38 82.0700   3
   1  -5  -8 10660.4 265.210   7
   1  -5  -8 10728.5 268.104   9
  -1   5   8 10461.2 267.175   8
   1  -5  -8 10984.3 265.959   1
   1  -5  -8 10711.3 265.204   3
  -1   5   8 10377.5 263.671   2
   1  -5  -8 10571.3 262.346  11
   1  -5  -8 10505.5 263.922   2
   1  -5  -7 11.8392 3.91082   7
   1  -5  -7 11.8558 3.44670   2
   1  -5  -7 12.9137 2.74139  11
   1  -5  -7 5.84198 3.62603   1
  -1   5   7 10.2696 3.57886   2
  -1   5   7 10.3567 4.63634   8
   1  -5  -6 85.3054 6.59893   1
  -1   5   6 93.2150 6.01866   2
   1  -5  -6 84.5362 6.05425   2
   1  -5  -6 88.9731 6.00943   7
  -1   5   6 90.7279 7.28181   8
   1  -5  -6 83.0071 5.00727  11
   1  -5  -5 413.026 15.3277   2
   1  -5  -5 436.346 14.7136   7
   1  -5  -5 421.042 14.0487  11
  -1   5   5 446.072 16.7168   8
  -1   5   5 434.635 15.3222   2
  -1   5   4 7398.19 188.999   2
  -1   5   4 7734.29 190.189   8
   1  -5  -4 7538.05 190.407  10
   1  -5  -4 7249.99 189.213   2
   1  -5  -4 7745.30 187.816   7
  -1   5   3 104.682 6.60561   8
  -1   5   3 106.947 6.58055   2
   1  -5  -3 82.8595 6.43083   8
   1  -5  -3 88.0605 4.96280   7
   1  -5  -3 85.8033 6.46767  10
  -1   5   2 241.329 10.4275   8
   1  -5  -2 248.605 10.9856   8
   1  -5  -2 254.595 10.9832  10
   1  -5  -2 252.566 11.7151   9
  -1   5   2 299.458 11.3750   2
   1  -5  -1 904.748 27.8409   9
   1  -5  -1 904.559 27.2021   4
   1  -5  -1 854.087 25.5872  11
  -1   5   1 885.436 25.9985   8
  -1   5   0 4729.54 117.205   8
   1  -5   0 4814.90 119.996   9
   1  -5   0 4661.95 118.587   4
   1  -5   0 4526.70 119.143   2
   1  -5   0 4545.82 117.673  11
  -1   5   0 4571.05 117.350  10
   1  -5   1 224.128 10.3368  11
   1  -5   1 234.068 11.4679   9
   1  -5   1 262.195 11.4013   2
  -1   5  -1 241.621 9.61542  10
  -1   5  -1 252.143 9.58945   8
   1  -5   1 250.615 10.6073   4
   1  -5   2 12894.9 315.751   2
  -1   5  -2 12760.4 312.489   8
   1  -5   2 13224.7 314.050   4
  -1   5  -2 13017.3 312.585  10
  -1   5  -3 3816.79 96.1026   8
   1  -5   3 3858.32 97.1897   4
   1  -5   3 3960.48 99.7412   2
   1  -5   3 3831.20 97.4038   5
  -1   5  -3 3662.74 96.0029  10
   1  -5   4 2344.97 62.7813   4
   1  -5   4 2475.55 63.0337   5
   1  -5   4 2416.64 65.7536   2
   1  -5   5 246.766 12.5202   2
  -1   5  -5 221.989 12.2048  11
   1  -5   5 249.062 10.0684   4
   1  -5   5 263.044 10.1838   5
   1  -5   5 252.381 12.2654  12
   1  -5   6 1928.84 49.7529   5
   1  -5   6 1826.68 53.3304   2
   1  -5   6 1963.88 49.7724   4
   1  -5   6 1945.29 51.4626   7
   1  -5   6 1865.16 53.0663  12
   1  -5   7 234.887 11.1012   7
   1  -5   7 233.698 12.2116  12
  -1   5  -7 232.609 12.7763   3
   1  -5   7 258.767 12.7197   2
   1  -5   7 241.055 13.2068  11
  -1   5  -7 278.181 13.5502  11
  -1   5  -8 23.3980 6.00666   3
   1  -5   8 30.3168 6.60290  11
   1  -5   8 25.0578 5.66471   2
   1  -5   8 25.3755 5.22710   7
   1  -5   8 26.5317 5.95049  12
  -1   5  -8 24.6907 6.33133  11
  -1   5  -9 193.470 12.2481   3
   1  -5   9 197.073 12.5375   1
   1  -5   9 195.736 10.9655   7
   1  -5   9 225.680 11.9973   2
   1  -5   9 196.915 12.5474  11
  -1   5  -9 189.993 12.1333  11
   1  -5   9 200.712 12.0835  12
  -1   5 -10 679.595 26.0861   3
   1  -5  10 669.508 26.0853  11
   1  -5  10 697.620 25.0228   2
   1  -5  10 710.391 26.7423   1
   1  -5  10 682.757 25.6741  12
  -1   5 -10 663.717 25.5409  11
   1  -5  10 702.043 24.4321   7
   1  -5  11 89.7056 9.87804  12
  -1   5 -11 82.9345 9.78448   3
   1  -5  11 79.0202 8.53053   2
   1  -5  11 85.7544 10.1751   1
   1  -5  11 74.6282 8.50215   7
   1  -5  11 76.9731 9.86974  11
   1  -5  12 718.342 27.8616  11
   1  -5  12 702.449 26.0119   7
   1  -5  12 728.921 28.4936   1
  -1   5 -12 682.835 22.4237   8
   1  -5  12 740.891 26.1264   2
   1  -5  12 661.841 27.0202  12
  -1   5 -12 687.056 27.6202   3
   1  -5  13 1112.64 37.9986   7
   1  -5  13 1213.56 37.9648   2
   1  -5  13 1144.53 35.7925   6
  -1   5 -13 1148.40 40.2050   3
   1  -5  13 1171.54 40.3233  11
   1  -5  13 1135.77 39.7622  12
   1  -5  13 1247.90 41.3474   1
   1  -5  14 356.259 19.4577   1
   1  -5  14 311.347 15.0987   6
   1  -5  14 319.979 17.4792   7
   1  -5  14 318.692 16.4035   2
  -1   5 -14 325.118 18.6041  11
   1  -5  14 316.012 18.3794  12
   1  -5  15 760.288 29.8927   7
   1  -5  15 820.051 28.5466   2
  -1   5 -15 743.492 30.6605  11
   1  -5  15 737.480 30.7726  12
   1  -5  16 65.2160 9.28068   2
  -1   5 -16 88.2373 11.8065  11
   1  -5  16 82.2453 12.0697  12
   1  -5  17 63.7326 12.6490   3
   1  -5  17 58.0686 9.45162   2
  -1   5 -17 64.8871 12.5340  11
   1  -5  17 56.4786 11.9209  12
   1  -5  18 196.148 16.5799  12
   1  -5  18 170.058 17.5034   3
  -1   5 -18 186.988 16.0549  11
   1  -5  18 178.059 13.0404   2
   1  -5  19 108.255 15.1684   3
  -1   5 -19 91.7510 13.0864  11
   1  -5  19 124.361 14.6760  12
   1  -5  20 123.899 17.1948   3
   1  -5  21 209.750 19.0338  12
   1  -4 -23 1614.32 55.8985   1
   1  -4 -23 1731.60 60.5664   8
   1  -4 -22 10.0631 13.5294   8
   1  -4 -22 15.9538 11.2480   1
   1  -4 -22-4.03910 7.65941  11
   1  -4 -21 1086.92 43.0633   8
   1  -4 -21 1009.45 39.2331   1
   1  -4 -21 1076.94 34.7548  11
   1  -4 -20 291.421 20.6986   8
   1  -4 -20 309.388 15.3457  11
   1  -4 -20 286.654 18.7212   1
  -1   4  19 9.82882 8.06644   1
   1  -4 -19 30.9432 10.0061   1
   1  -4 -19 21.7871 6.89207  11
   1  -4 -19 33.8719 11.2155   8
   1  -4 -19 27.8124 5.88328   6
   1  -4 -18 201.995 11.0842   6
   1  -4 -18 212.091 17.0311   8
  -1   4  18 205.814 14.2797   1
   1  -4 -18 200.812 14.7292   1
   1  -4 -18 209.359 12.2814  11
   1  -4 -17 813.048 26.5013  11
   1  -4 -17 790.123 30.9247   3
   1  -4 -17 740.905 25.6152   6
   1  -4 -17 765.003 32.2374   8
  -1   4  17 751.853 26.1263  11
   1  -4 -17 836.727 32.5662   7
   1  -4 -17 795.141 30.2682   1
  -1   4  16 723.570 27.0225   1
   1  -4 -16 714.506 29.1588   7
   1  -4 -16 786.159 30.5980  10
   1  -4 -16 707.504 27.8708   1
  -1   4  16 710.538 22.1560   2
   1  -4 -16 728.406 24.6099  11
   1  -4 -16 688.894 24.0660   6
   1  -4 -16 657.368 28.6222  12
   1  -4 -16 753.554 28.9958   3
  -1   4  16 716.163 28.8277   7
   1  -4 -16 753.216 30.6438   8
   1  -4 -15 15.2118 8.12795   8
   1  -4 -15 6.63257 7.98827  10
  -1   4  15 21.3545 6.81601   1
   1  -4 -15 16.5519 5.29997   6
   1  -4 -15 20.2754 7.84012   3
  -1   4  15 26.5630 4.46136   2
   1  -4 -15 11.2501 6.54791   1
   1  -4 -15 23.9654 5.37617  11
   1  -4 -15 1.79826 6.93680   7
   1  -4 -15 21.3404 7.51714  12
  -1   4  15 25.8267 7.89350   7
   1  -4 -14 169.406 9.52798  11
  -1   4  14 156.156 8.22984   2
   1  -4 -14 132.705 12.1173  12
  -1   4  14 123.421 11.4578   7
  -1   4  14 155.853 11.3890   1
   1  -4 -14 134.135 12.9873   8
   1  -4 -14 165.908 12.1980   1
   1  -4 -14 166.238 10.0184   6
   1  -4 -14 144.046 12.1147   7
   1  -4 -14 145.758 11.6348   3
   1  -4 -14 142.273 12.5530  10
   1  -4 -13 925.214 29.8876   6
  -1   4  13 940.245 32.8470   7
  -1   4  13 959.060 31.7264   1
   1  -4 -13 994.853 34.8102   8
   1  -4 -13 953.324 29.0749  11
   1  -4 -13 1011.45 34.5966  10
   1  -4 -13 987.352 32.9096   3
  -1   4  13 953.281 28.0763   2
   1  -4 -13 939.318 32.1985   1
   1  -4 -13 970.427 33.1767   7
   1  -4 -13 881.452 33.1242  12
   1  -4 -12 559.232 22.1879   7
  -1   4  12 602.865 22.7548   7
   1  -4 -12 567.727 22.1996   3
  -1   4  12 512.919 20.8879   1
   1  -4 -12 556.100 22.5971  12
  -1   4  12 573.841 18.5134   2
   1  -4 -12 582.327 19.2345  11
   1  -4 -12 551.197 21.5789   1
  -1   4  12 575.846 18.8733  11
   1  -4 -12 591.939 24.2820   8
   1  -4 -11 1411.52 45.1049   8
  -1   4  11 1422.84 43.1913   7
   1  -4 -11 1327.20 43.6409  12
   1  -4 -11 1438.97 42.9739   3
  -1   4  11 1450.46 39.4822  11
   1  -4 -11 1453.38 43.3733   7
   1  -4 -11 1401.64 39.2911   2
   1  -4 -11 1457.19 42.8421   1
   1  -4 -11 1413.93 39.8010  11
  -1   4  11 1423.33 39.3677   2
  -1   4  10 126.336 6.97552   2
   1  -4 -10 136.757 9.50598  12
   1  -4 -10 130.163 7.06600   2
   1  -4 -10 137.441 8.68086   1
  -1   4  10 131.550 7.02361  11
   1  -4 -10 133.523 9.08606   3
   1  -4 -10 135.167 8.96032   7
  -1   4  10 120.631 8.90163   7
   1  -4 -10 142.158 7.18251  11
   1  -4  -9 170.825 8.05748   2
  -1   4   9 168.455 8.07036   2
  -1   4   9 174.840 9.83247   7
   1  -4  -9 178.308 8.03329  11
   1  -4  -9 173.909 10.4198  12
   1  -4  -9 165.123 9.53758   7
   1  -4  -9 188.190 10.0169   3
   1  -4  -9 172.459 9.51505   1
  -1   4   9 175.805 7.83629  11
  -1   4   8 452.490 17.3411   7
   1  -4  -8 489.224 17.7425   1
  -1   4   8 490.227 16.0007   2
   1  -4  -8 498.571 15.5098  11
   1  -4  -8 477.013 15.9389   2
   1  -4  -8 491.135 17.5636   7
   1  -4  -8 509.185 17.8398   3
  -1   4   8 448.910 18.6770   8
  -1   4   8 476.107 15.3092  11
   1  -4  -7 2098.52 56.8362   2
   1  -4  -7 2162.32 58.3987   1
   1  -4  -7 2084.53 55.9159  11
   1  -4  -7 2245.06 58.2554   3
  -1   4   7 2141.47 56.7525   2
   1  -4  -7 2178.70 58.1170   7
  -1   4   7 2211.58 59.7457   8
  -1   4   7 2123.84 57.8649   7
  -1   4   6 3895.42 97.6573   2
   1  -4  -6 3620.02 96.6437  11
   1  -4  -6 3581.76 98.5433   1
   1  -4  -6 4030.01 98.4120   7
   1  -4  -6 3854.37 97.8489   2
  -1   4   6 4124.54 100.500   8
  -1   4   5 18494.2 455.779   2
  -1   4   5 18250.4 457.594   8
   1  -4  -5 19163.2 458.390   9
   1  -4  -5 18536.9 455.655   7
   1  -4  -5 18433.0 454.668  11
   1  -4  -5 18465.7 456.058   2
  -1   4   4 128.118 7.60880   8
   1  -4  -4 152.074 6.46310  11
   1  -4  -4 144.875 8.13630   9
   1  -4  -4 156.019 6.67080   7
  -1   4   4 145.451 7.03212   2
  -1   4   3 147.511 7.07493   2
   1  -4  -3 133.706 6.04766   7
   1  -4  -3 170.651 8.19754   9
  -1   4   3 129.356 7.22650   8
  -1   4   2 6809.75 171.707   8
  -1   4   2 6732.60 171.660   2
   1  -4  -2 7085.87 172.877   9
   1  -4  -1 1003.56 29.5630   2
   1  -4  -1 1066.85 30.1412   9
  -1   4   1 1000.80 28.6957   8
  -1   4   1 1009.65 28.8393  10
  -1   4   0 598.643 17.9953   8
  -1   4   0 595.209 17.9670  10
   1  -4   0 613.957 18.7472   4
   1  -4   0 643.524 19.6996   9
  -1   4  -1 198.697 8.00564   8
   1  -4   1 213.011 8.60623   4
   1  -4   1 229.016 9.86730   9
   1  -4   1 170.296 8.95010   2
  -1   4  -1 185.038 7.78965  10
   1  -4   2 1817.60 52.2485   2
   1  -4   2 2002.15 50.8771   4
   1  -4   3 9088.94 232.199   2
   1  -4   3 9475.97 230.055   4
   1  -4   3 9260.30 230.058   5
   1  -4   4 618.922 17.3634   4
   1  -4   4 579.896 19.7043   2
  -1   4  -4 602.182 19.7698  11
   1  -4   4 610.270 17.7273   7
   1  -4   5 3402.83 90.7127   2
  -1   4  -5 3319.71 90.7738   3
   1  -4   5 3810.97 87.5546   4
   1  -4   5 3367.95 90.6364  12
  -1   4  -5 3460.98 90.9848  11
   1  -4   5 3167.72 87.4997   5
   1  -4   5 3647.73 88.9600   7
   1  -4   6 5671.99 141.927   7
  -1   4  -6 5764.36 144.185  11
   1  -4   6 5672.27 143.490   2
  -1   4  -6 5694.34 144.168   3
   1  -4   6 5737.06 143.793  12
  -1   4  -6 5448.66 139.472   4
  -1   4  -7 26.0424 5.98123  11
  -1   4  -7 26.8807 2.74833   4
   1  -4   7 29.8689 5.34630  12
   1  -4   7 29.1889 5.15954   7
  -1   4  -7 35.3748 5.86569   3
   1  -4   8 1506.15 42.3715  12
   1  -4   8 1451.33 42.4978   1
  -1   4  -8 1343.29 41.7873  11
  -1   4  -8 1311.96 41.8406   3
   1  -4   8 1408.81 40.4118   7
  -1   4  -8 1390.98 36.4069   4
   1  -4   9 68.2104 7.65997  11
  -1   4  -9 76.1083 7.89871   3
   1  -4   9 86.1130 8.10531   1
  -1   4  -9 76.2448 3.85571   4
   1  -4   9 73.9583 7.68699  12
   1  -4   9 91.0401 7.47803   7
  -1   4 -10 3.50683 5.84807   3
   1  -4  10 6.95705 5.44916  12
  -1   4 -10 4.64679 1.84383   4
   1  -4  10 15.6644 6.08187  11
   1  -4  10 9.26499 5.79504   1
   1  -4  10 4.49077 5.56148   7
   1  -4  10-0.81086 5.79758   3
   1  -4  11 1554.24 49.1325   3
   1  -4  11 1597.96 47.4254  11
   1  -4  11 1652.21 48.0915   1
  -1   4 -11 1726.72 48.5806   3
   1  -4  11 1587.57 46.0812   7
   1  -4  11 1636.28 47.9931  12
   1  -4  12 184.062 12.3498   7
   1  -4  12 190.249 14.1861   3
   1  -4  12 181.404 13.0911   1
   1  -4  12 204.543 13.4575  11
   1  -4  12 218.257 11.0262   6
  -1   4 -12 169.868 6.39537   4
   1  -4  12 238.623 14.2312  12
  -1   4 -12 161.856 12.6145   3
   1  -4  13 786.981 29.0646  11
  -1   4 -13 831.444 29.9000   3
   1  -4  13 811.778 29.6542   1
  -1   4 -13 811.734 29.0633  11
   1  -4  13 821.084 29.8067  12
   1  -4  13 826.887 28.3145   7
   1  -4  13 839.184 25.6951   6
   1  -4  13 796.546 31.1107   3
   1  -4  14 412.501 20.1332   1
   1  -4  14 424.839 20.0585  11
  -1   4 -14 429.967 19.8216  11
  -1   4 -14 465.590 20.8135   3
   1  -4  14 435.154 19.4984   7
   1  -4  14 417.116 16.4648   6
   1  -4  14 415.023 20.2764  12
   1  -4  14 401.736 17.1915   2
   1  -4  14 462.874 22.2359   3
  -1   4 -15 10.7490 7.92983  11
   1  -4  15 2.56746 8.08620   7
   1  -4  15 4.44746 6.38129   2
   1  -4  15 5.58896 8.66562  11
   1  -4  15-1.15055 7.94659   3
   1  -4  15 6.65784 8.98639   1
   1  -4  15 7.92447 8.80695  12
   1  -4  15 7.97372 6.15990   6
  -1   4 -16 547.734 25.1477  11
   1  -4  16 552.802 26.0368  12
   1  -4  16 581.771 27.7905   3
  -1   4 -16 584.191 22.0571   8
   1  -4  16 530.922 21.6479   2
  -1   4 -17 68.2041 10.9540  11
  -1   4 -17 68.5248 9.15435   8
   1  -4  17 68.7399 12.0115   3
   1  -4  17 57.0125 11.7277  12
   1  -4  17 46.3278 8.58998   2
   1  -4  18 45.5165 7.99834   2
   1  -4  18 24.7356 10.1110  12
  -1   4 -18 55.9542 11.3623  11
   1  -4  18 47.9716 11.8033   3
   1  -4  19 31.7553 11.3754   3
  -1   4 -19 10.8462 10.3357  11
   1  -4  19 18.6050 10.6993  12
   1  -4  20 52.8215 12.8727   3
  -1   4 -20 73.5654 12.3995  11
   1  -4  20 79.5135 13.5836  12
   1  -4  21 191.916 19.1245   3
   1  -4  21 186.158 18.3482  12
  -1   4 -21 240.368 18.7234  11
   1  -4  22 132.554 16.3522  12
   1  -4  22 106.846 17.0360   3
   1  -3 -23 45.9661 11.9875   1
   1  -3 -23 66.9671 14.9806   8
   1  -3 -22 9.03682 7.71705  11
   1  -3 -22 3.41657 10.1268   1
   1  -3 -22 19.1362 12.2056   8
   1  -3 -21 39.3335 12.0374   8
   1  -3 -21 40.6743 8.46484  11
   1  -3 -21 32.1001 10.6945   1
   1  -3 -20 597.898 27.4460   1
   1  -3 -20 599.519 29.5995   8
   1  -3 -20 595.692 23.5721  11
   1  -3 -19 51.7576 8.51416  11
   1  -3 -19 54.9914 10.6164   1
   1  -3 -19 54.8390 12.0815   8
  -1   3  19 53.3367 10.2235   1
   1  -3 -18 42.9730 11.1406   8
   1  -3 -18 33.8978 7.03154  11
   1  -3 -18 20.9082 9.03429   1
  -1   3  18 12.6432 7.83452   1
  -1   3  18 26.1534 6.95352  11
   1  -3 -18 24.8503 4.83413   6
   1  -3 -17 3.07768 4.10354   6
   1  -3 -17-2.14243 8.52674   8
   1  -3 -17-4.84354 8.49957   3
  -1   3  17 3.97630 7.42641   1
   1  -3 -17-5.01250 9.32505  10
   1  -3 -17-6.11789 6.64186  11
   1  -3 -17-2.70253 7.32318   1
  -1   3  17 2.40398 5.63420  11
  -1   3  16 146.389 9.84756  11
  -1   3  16 135.322 12.5630   7
   1  -3 -16 134.954 8.33546   6
   1  -3 -16 140.860 13.0487   8
  -1   3  16 132.443 11.4720   1
   1  -3 -16 156.306 10.3718  11
   1  -3 -16 137.922 12.4067   3
   1  -3 -16 134.263 12.0320   1
   1  -3 -16 126.095 13.0405  10
  -1   3  16 142.729 7.86213   2
   1  -3 -16 126.667 12.3377  12
   1  -3 -15 102.056 8.76023  11
   1  -3 -15 119.581 11.4695   3
  -1   3  15 109.641 11.1453   7
   1  -3 -15 109.535 11.2281  12
   1  -3 -15 120.627 11.0849   1
  -1   3  15 124.932 10.7237   1
   1  -3 -15 80.4972 10.7160   8
   1  -3 -15 93.0082 7.37047   6
  -1   3  15 107.161 6.84782   2
   1  -3 -14 149.606 12.0054   3
   1  -3 -14 171.760 13.1479   8
   1  -3 -14 163.078 12.0520   1
   1  -3 -14 180.578 12.8734  12
  -1   3  14 144.284 10.9236   1
   1  -3 -14 173.638 10.1064  11
   1  -3 -14 144.890 8.65257   6
  -1   3  14 170.355 8.29963   2
  -1   3  14 153.508 12.2983   7
  -1   3  13 1831.40 50.5342   2
  -1   3  13 1859.63 54.3213   1
   1  -3 -13 1888.70 52.3770  11
   1  -3 -13 1936.28 57.4666   8
  -1   3  13 1924.92 55.9823   7
   1  -3 -13 1868.71 55.6739   3
   1  -3 -13 1909.32 55.4345   1
   1  -3 -13 1896.69 51.6133   6
   1  -3 -13 1901.82 56.5333  12
  -1   3  12 216.848 12.6243   7
   1  -3 -12 197.820 10.0321  11
   1  -3 -12 212.574 12.2254   1
   1  -3 -12 221.026 12.5319   3
  -1   3  12 207.728 11.7558   1
   1  -3 -12 214.104 9.94461   6
  -1   3  12 207.526 9.12733   2
   1  -3 -12 196.307 12.1397  12
   1  -3 -12 220.648 13.4229   8
   1  -3 -11 109.499 6.85441   6
   1  -3 -11 96.4641 8.82574   8
  -1   3  11 120.906 6.43683   2
   1  -3 -11 111.157 9.12397  12
  -1   3  11 102.192 6.67646  11
   1  -3 -11 100.677 8.20134   1
   1  -3 -11 99.3042 8.32485   3
  -1   3  11 101.022 8.66164   7
   1  -3 -11 97.8502 6.82439  11
   1  -3 -10 7191.30 179.255  11
   1  -3 -10 7498.98 182.884  12
   1  -3 -10 7082.87 181.838   3
  -1   3  10 7167.20 178.881  11
  -1   3  10 7250.16 181.862   7
  -1   3  10 6873.48 178.185   2
   1  -3 -10 7169.98 181.536   1
  -1   3   9-0.61534 2.91785  11
   1  -3  -9 3.56896 3.76416   3
   1  -3  -9 5.80724 4.09318   1
  -1   3   9-1.99382 3.94636   7
   1  -3  -9 1.97773 2.74796  11
  -1   3   9 2.57071 2.50640   2
   1  -3  -9 1.15817 2.50673   2
   1  -3  -9-0.55683 4.18733  12
  -1   3   8 5065.86 129.300   8
   1  -3  -8 5112.64 128.062   1
   1  -3  -8 4937.12 128.220   3
  -1   3   8 5126.30 128.203   7
  -1   3   8 4919.55 125.676   2
   1  -3  -8 5209.10 129.161  12
  -1   3   8 4860.35 125.659  11
   1  -3  -8 5165.67 125.846   2
  -1   3   8 4869.20 127.445   1
   1  -3  -8 4871.15 125.936  11
  -1   3   7 91.6717 6.40343   1
  -1   3   7 101.203 7.30551   8
   1  -3  -7 78.3044 6.06711   7
  -1   3   7 90.9557 5.08043  11
   1  -3  -7 89.1154 5.20159   2
   1  -3  -7 96.3521 5.31325  11
   1  -3  -7 80.4142 6.12916   1
  -1   3   7 88.1679 6.34074   7
  -1   3   7 82.3901 5.10407   2
  -1   3   6 8884.13 221.669   8
  -1   3   6 8951.17 220.132   7
  -1   3   6 8698.12 219.003   2
   1  -3  -6 8910.67 218.579  11
   1  -3  -6 8455.15 219.927   7
  -1   3   6 8938.81 218.482  11
   1  -3  -6 8959.11 218.997   2
  -1   3   5 1410.86 38.7121   7
   1  -3  -5 1371.00 38.2790   2
  -1   3   5 1418.38 37.6469  11
  -1   3   5 1504.19 40.3980   8
  -1   3   5 1447.77 38.3815   2
   1  -3  -5 1461.25 37.8134  11
   1  -3  -5 1398.44 38.6767   7
  -1   3   4 8064.06 193.849   8
  -1   3   4 7760.41 192.252   2
  -1   3   4 7813.36 192.026   7
   1  -3  -4 7466.53 191.819   7
   1  -3  -4 7748.55 191.533  11
  -1   3   3 4503.26 108.605   2
   1  -3  -3 4260.65 107.419   7
  -1   3   3 4511.72 109.503   8
  -1   3   2 7940.27 195.382   8
  -1   3   2 8050.25 195.742  10
   1  -3  -2 7731.95 193.327   7
  -1   3   1 2839.51 72.3543  10
   1  -3  -1 2770.26 72.7316   2
   1  -3  -1 2906.34 73.1625   9
  -1   3   1 2807.42 72.3770   8
   1  -3   0 10149.5 249.953   2
  -1   3   0 10254.1 249.033   8
  -1   3   0 9865.44 248.974  10
   1  -3   0 10131.0 249.947   9
   1  -3   1 18556.2 445.023   9
   1  -3   1 17544.3 444.580   2
   1  -3   1 18185.2 443.629   4
   1  -3   2 11540.0 283.692   4
   1  -3   2 11534.3 285.346   2
  -1   3  -3 12237.9 335.979  11
   1  -3   3 12826.5 335.974   2
   1  -3   3 13871.7 333.865   5
   1  -3   3 14053.8 334.210   7
   1  -3   3 14093.7 333.884   4
   1  -3   4 16886.6 425.602   2
  -1   3  -4 16817.4 425.940  11
   1  -3   4 17356.6 422.886   5
   1  -3   4 17796.2 423.037   4
  -1   3  -4 17270.2 426.179   3
   1  -3   4 17362.3 424.255   7
   1  -3   4 16538.4 426.568   3
  -1   3  -5 2304.64 58.9912   3
  -1   3  -5 2163.11 54.7485   4
   1  -3   5 2190.25 56.9086   7
   1  -3   5 2052.45 58.0967  12
  -1   3  -5 2192.30 58.5114  11
  -1   3  -6 2319.57 60.3004  11
   1  -3   6 2202.89 60.1470  12
   1  -3   6 2318.48 58.8693   7
  -1   3  -6 2234.93 60.4128   3
  -1   3  -6 2152.30 55.6756   4
  -1   3  -7 9022.39 221.376   4
   1  -3   7 9494.03 225.449   7
   1  -3   7 9498.53 227.114  12
  -1   3  -7 9883.81 227.304   3
  -1   3  -7 8791.99 221.297   5
  -1   3  -7 8165.22 225.832  11
  -1   3  -8 14.5726 4.83628   3
   1  -3   8 22.3444 4.90755  12
   1  -3   8 11.4642 4.26703   7
  -1   3  -8 9.01164 1.70490   4
  -1   3  -8 9.14433 1.69810   5
  -1   3  -9 1122.42 32.2034  12
  -1   3  -9 954.789 25.9485   4
   1  -3   9 1017.24 32.0652  12
   1  -3   9 1076.85 31.1027   7
  -1   3  -9 941.062 25.8494   5
   1  -3   9 1021.11 31.7908  11
  -1   3  -9 1000.22 32.0944   3
  -1   3 -10 103.393 4.84763   4
   1  -3  10 131.913 10.2398   3
  -1   3 -10 117.161 4.88553   5
   1  -3  10 121.567 9.31641   1
  -1   3 -10 121.818 9.37204   3
   1  -3  10 138.005 8.09974   6
   1  -3  10 141.771 10.0487  12
  -1   3 -10 126.892 9.00886  12
   1  -3  10 111.048 8.68416   7
   1  -3  10 112.996 9.13332  11
   1  -3  11 2250.72 61.2866  12
  -1   3 -11 2027.56 52.9210   5
  -1   3 -11 2048.27 59.4649  11
  -1   3 -11 2212.54 60.2204  12
   1  -3  11 2092.15 60.1904   1
   1  -3  11 2159.95 56.8704   6
   1  -3  11 2190.65 60.1411  11
  -1   3 -11 2130.04 60.4638   3
   1  -3  11 2113.14 59.0779   7
   1  -3  11 2143.15 62.1195   3
  -1   3 -11 1983.42 53.0661   4
   1  -3  12 1265.29 41.0053  12
  -1   3 -12 1240.83 33.3324   4
  -1   3 -12 1220.40 33.1759   5
  -1   3 -12 1232.79 40.0158  12
   1  -3  12 1324.73 37.1359   6
   1  -3  12 1303.34 40.6785   1
   1  -3  12 1253.43 42.4014   3
  -1   3 -12 1322.77 40.4839  11
  -1   3 -12 1269.97 40.9662   3
   1  -3  12 1305.47 39.9900   7
   1  -3  12 1290.94 40.3769  11
  -1   3 -13 891.812 24.8396   5
  -1   3 -13 879.151 24.9354   4
   1  -3  13 962.260 33.4944  12
   1  -3  13 928.988 31.9310   7
   1  -3  13 876.896 28.3994   6
   1  -3  13 952.952 32.4579  11
  -1   3 -13 1005.60 33.0162  12
  -1   3 -13 962.650 32.3087  11
   1  -3  13 956.898 34.1555   3
  -1   3 -13 893.753 32.9808   3
   1  -3  13 924.705 32.5130   1
   1  -3  14 41.0018 8.88662   3
   1  -3  14 49.2265 8.60119  12
  -1   3 -14 37.7178 8.13322  11
  -1   3 -14 36.8078 8.72665  12
  -1   3 -14 37.1346 3.56294   5
   1  -3  14 32.1479 8.24397   7
  -1   3 -14 41.4290 3.61688   4
   1  -3  14 41.3839 8.72278   1
  -1   3 -14 35.4025 8.38591   3
   1  -3  14 36.3809 8.95595  11
   1  -3  14 52.2933 7.02848   6
   1  -3  15 19.8472 8.25336  11
  -1   3 -15 11.2810 7.95975   3
  -1   3 -15 29.6432 7.55018   8
   1  -3  15 17.6644 8.47850   1
  -1   3 -15 16.3695 3.06196   4
  -1   3 -15 27.0223 8.42962  12
   1  -3  15 11.7290 7.91332  12
   1  -3  15 20.8244 8.29965   3
  -1   3 -15 11.6168 7.63570  11
   1  -3  15 12.7712 5.61559   6
  -1   3 -15 10.6568 2.90806   5
   1  -3  15 19.1048 6.18875   2
   1  -3  15 15.2474 7.73163   7
  -1   3 -16 368.076 12.4457   5
  -1   3 -16 427.564 20.9862  12
   1  -3  16 461.619 21.5591  11
   1  -3  16 478.091 22.6466  12
   1  -3  16 396.022 20.2387   7
   1  -3  16 483.625 21.9921   1
   1  -3  16 387.650 22.5227   3
   1  -3  16 460.973 17.5994   2
  -1   3 -16 445.871 19.0652   8
  -1   3 -16 452.308 20.8914  11
  -1   3 -16 373.330 12.5395   4
  -1   3 -17 556.091 22.1462   8
   1  -3  17 616.264 26.8471  12
  -1   3 -17 596.758 24.7429  11
   1  -3  17 584.247 27.6031   3
   1  -3  17 588.628 20.7756   2
  -1   3 -18 27.1205 8.80786   8
   1  -3  18 46.8078 11.0670  12
   1  -3  18 22.3156 11.2195   3
   1  -3  18 22.4738 7.40187   2
  -1   3 -18 25.9841 9.74234  11
  -1   3 -18 18.6061 2.67912   4
  -1   3 -19 2.01814 8.37043  11
   1  -3  19-4.14201 10.4447   3
   1  -3  19-2.46912 8.99965  12
   1  -3  20 93.9930 14.5031   3
  -1   3 -20 69.6622 12.2580  11
   1  -3  21 30.4078 11.5819   3
  -1   3 -21 22.0106 10.7226  11
   1  -3  21 12.3180 11.6428  12
  -1   3 -22 471.608 25.1761  11
   1  -3  22 446.530 27.8911   3
   1  -2 -24 15.4162 13.0416   8
   1  -2 -23 35.1915 9.54478  11
   1  -2 -23 36.9589 11.6345   1
   1  -2 -23 35.1588 12.8531   8
   1  -2 -22 145.370 15.0966   1
   1  -2 -22 155.590 16.4872   8
   1  -2 -22 145.392 12.5530  11
   1  -2 -21 201.444 17.5881   8
   1  -2 -21 224.641 14.4643  11
   1  -2 -21 222.392 17.4154   1
   1  -2 -20 581.402 23.5060  11
   1  -2 -20 538.355 27.0590   8
   1  -2 -20 513.519 25.3517   1
   1  -2 -19 12.3681 9.73901   8
   1  -2 -19 13.2771 9.35492   1
   1  -2 -19 13.9755 7.13955  11
   1  -2 -18 60.0332 11.2660  10
  -1   2  18 60.1062 8.73621  11
   1  -2 -18 67.1795 8.82282  11
   1  -2 -18 52.2284 11.3939   8
   1  -2 -18 65.3406 10.7395   1
  -1   2  18 49.6152 10.0093   1
  -1   2  17 1192.68 37.8346  11
   1  -2 -17 1245.74 41.8360  10
   1  -2 -17 1184.62 41.9418   8
   1  -2 -17 1232.88 38.1198  11
   1  -2 -17 1185.19 40.5356   1
  -1   2  17 1150.77 39.6324   1
  -1   2  17 1214.24 42.0510   3
  -1   2  17 1144.72 33.9799   2
   1  -2 -16 463.410 22.4936   8
   1  -2 -16 449.499 21.8898  12
  -1   2  16 405.338 21.1179   7
   1  -2 -16 461.978 22.3035  10
   1  -2 -16 479.611 19.5397  11
  -1   2  16 457.521 19.2286  11
  -1   2  16 457.372 21.9112   3
  -1   2  16 451.036 16.1116   2
   1  -2 -16 447.587 21.7156   3
  -1   2  16 495.721 21.5261   1
   1  -2 -16 437.868 21.0291   1
   1  -2 -15 1530.54 49.9212   8
   1  -2 -15 1640.81 50.2914  12
  -1   2  15 1584.56 49.7339   3
  -1   2  15 1565.93 46.1093  11
   1  -2 -15 1592.33 49.5901   3
  -1   2  15 1539.90 49.0991   7
  -1   2  15 1535.88 43.1282   2
   1  -2 -15 1522.51 42.2350   6
   1  -2 -15 1521.81 48.5346   1
  -1   2  15 1613.67 48.2502   1
   1  -2 -15 1636.17 46.6005  11
   1  -2 -14 923.237 32.4018   1
  -1   2  14 995.205 33.4158   7
   1  -2 -14 880.030 26.8259   6
   1  -2 -14 968.193 33.5833  12
  -1   2  14 919.183 27.4946   2
  -1   2  14 980.810 33.4469   3
   1  -2 -14 915.059 33.1902   8
   1  -2 -14 989.008 30.6051  11
   1  -2 -14 911.344 32.6200   3
  -1   2  14 929.522 31.6967   1
  -1   2  13 759.785 28.0405   3
  -1   2  13 762.654 23.2074   2
   1  -2 -13 762.559 28.0753   3
  -1   2  13 759.938 27.8271   7
   1  -2 -13 802.828 25.7214  11
  -1   2  13 784.499 27.1050   1
   1  -2 -13 761.984 22.8966   6
   1  -2 -13 733.265 27.1432   1
   1  -2 -13 775.533 28.7900   8
   1  -2 -13 742.313 27.9032  12
   1  -2 -12 1649.88 49.9609   8
  -1   2  12 1603.30 44.6939   2
   1  -2 -12 1664.84 49.5613   3
   1  -2 -12 1643.66 46.8924  11
  -1   2  12 1732.57 49.9822   3
   1  -2 -12 1689.69 49.1727   1
   1  -2 -12 1623.00 49.6524  12
   1  -2 -12 1697.12 44.6588   6
  -1   2  12 1632.43 48.2792   1
  -1   2  12 1637.55 49.1091   7
   1  -2 -11 2365.58 65.3450  12
  -1   2  11 2406.03 64.7669   7
  -1   2  11 2291.35 64.7768   3
  -1   2  11 2254.55 60.4781   2
   1  -2 -11 2418.08 60.6373   6
   1  -2 -11 2173.14 64.2468   3
   1  -2 -11 2297.07 62.3456  11
   1  -2 -11 2239.95 64.1637   1
   1  -2 -10 172.083 10.0852  12
   1  -2 -10 151.756 7.26485   6
  -1   2  10 176.219 8.57213  11
   1  -2 -10 160.021 8.47266  11
  -1   2  10 186.331 10.2994   7
   1  -2 -10 154.229 9.46759   1
  -1   2  10 165.660 7.44833   2
   1  -2  -9 2855.55 76.2113   6
  -1   2   9 2972.32 77.2187  11
   1  -2  -9 3066.41 77.6801  11
   1  -2  -9 3013.98 79.2068   1
  -1   2   9 2975.01 76.3202   2
   1  -2  -9 2983.42 79.8401  12
  -1   2   9 3032.56 79.3399   7
  -1   2   8 4940.92 123.334  11
   1  -2  -8 4912.67 123.534  11
   1  -2  -8 4947.58 125.743  12
  -1   2   8 4724.13 122.466   2
   1  -2  -8 4799.47 124.938   1
  -1   2   8 4970.79 124.736   1
  -1   2   8 4991.54 125.173   7
  -1   2   7 24541.8 605.090   7
  -1   2   7 24037.5 604.695   1
  -1   2   7 24434.2 602.994   2
  -1   2   7 24508.1 603.459  11
   1  -2  -7 25554.1 603.277   2
   1  -2  -7 25264.4 605.892  12
   1  -2  -7 24025.9 603.675  11
  -1   2   6 566.376 18.0507   7
  -1   2   6 571.415 17.9780   1
  -1   2   6 565.498 18.8813   8
   1  -2  -6 572.440 17.0917  11
  -1   2   6 561.727 16.8646  11
   1  -2  -6 562.403 16.7840   2
  -1   2   6 573.266 16.7494   2
  -1   2   5 1.97680 2.13752   1
  -1   2   5 2.97000 1.91842   7
   1  -2  -5 0.20790 1.62951  11
  -1   2   5 1.40548 1.55628  11
   1  -2  -5 4.15611 1.78394   2
  -1   2   5 1.73271 2.57531   8
  -1   2   4 6027.27 152.931   2
  -1   2   4 6280.02 154.452   8
  -1   2   4 6269.42 153.316   7
  -1   2   4 6133.07 152.674  11
  -1   2   3 108.511 5.42476   8
  -1   2   3 103.883 4.67011   2
  -1   2   3 105.081 4.45456   7
   1  -2  -3 85.9859 4.77850   1
  -1   2   3 91.1674 4.28955  11
  -1   2   2 9933.81 238.818   7
  -1   2   2 10399.9 240.686  10
  -1   2   2 10096.9 240.571   8
   1  -2  -1 84.0874 4.29886   2
  -1   2   1 90.4063 4.55519   8
  -1   2   1 92.7209 4.52918  10
   1  -2   0 10526.0 259.197   2
   1  -2   1 9181.88 226.581   2
   1  -2   2 4999.94 125.005   2
   1  -2   2 5010.39 123.437   4
   1  -2   3 15067.5 377.253   5
  -1   2  -3 15295.3 380.179   3
   1  -2   3 16950.8 379.650   2
   1  -2   3 15870.4 377.286   4
  -1   2  -3 13855.7 379.773  11
   1  -2   4 24308.2 609.105   7
   1  -2   4 25066.1 609.819   2
  -1   2  -4 24938.5 610.811   3
  -1   2  -4 25457.3 610.528  11
   1  -2   5 2433.51 63.8886   7
  -1   2  -5 2317.50 64.6920  11
   1  -2   6 15533.4 355.380  11
  -1   2  -6 13994.8 350.733   5
   1  -2   6 14995.9 354.525   7
   1  -2   6 15693.9 355.561   1
  -1   2  -6 14904.8 355.897   3
  -1   2  -6 16051.3 355.883  12
  -1   2  -6 13661.9 350.775   4
  -1   2  -7 2695.63 69.9616   4
  -1   2  -7 3121.78 75.7699   3
   1  -2   7 3162.50 75.0758   1
  -1   2  -7 2632.59 69.8479   5
  -1   2  -7 3190.00 75.3294  12
   1  -2   7 2964.40 74.7034  11
   1  -2   7 2980.09 74.1637   7
  -1   2  -8 38.4162 2.62733   5
   1  -2   8 33.5204 4.75923   7
  -1   2  -8 48.4666 5.68670   3
   1  -2   8 49.0689 4.74740   6
  -1   2  -8 51.5987 5.63178  12
  -1   2  -8 32.7402 2.63503   4
   1  -2   9 1868.40 54.8699  12
   1  -2   9 1882.60 53.6771   7
  -1   2  -9 1981.40 55.0829   3
   1  -2   9 1961.61 52.0816   6
  -1   2  -9 1965.20 54.5619  12
   1  -2  10 75.3230 7.88536  12
   1  -2  10 77.3044 7.21104   7
  -1   2 -10 88.2122 7.64485  12
  -1   2 -10 88.5013 8.02544   3
  -1   2 -10 76.0499 7.21553  11
   1  -2  10 87.0165 6.15006   6
  -1   2 -11 216.472 12.9907   3
  -1   2 -11 233.446 12.7757  12
   1  -2  11 226.785 12.3335  11
  -1   2 -11 224.930 12.1971  11
   1  -2  11 252.107 12.7173   7
   1  -2  11 212.679 12.9658  12
   1  -2  11 239.226 10.6768   6
   1  -2  11 229.461 12.6115   1
   1  -2  11 233.766 13.4675   3
   1  -2  12 1493.71 45.1029   1
   1  -2  12 1399.07 46.5175   3
   1  -2  12 1477.94 41.8427   6
   1  -2  12 1461.91 44.8083   7
   1  -2  12 1451.36 45.9356  12
  -1   2 -12 1555.54 46.2773   3
  -1   2 -12 1503.31 44.6266  11
  -1   2 -12 1483.02 45.4364  12
   1  -2  12 1450.04 44.6062  11
   1  -2  13 38.1332 7.78641  11
  -1   2 -13 45.2108 7.68222  11
   1  -2  13 23.7330 7.34200   7
  -1   2 -13 45.6455 8.00129  12
   1  -2  13 28.3953 7.17921  12
   1  -2  13 22.8606 7.10049   1
   1  -2  13 23.4874 7.79365   3
   1  -2  13 44.6631 6.06798   6
   1  -2  14 1337.58 39.3899   6
  -1   2 -14 1358.94 42.8115  11
   1  -2  14 1424.76 44.0781   7
  -1   2 -14 1354.57 44.1338  12
   1  -2  14 1359.09 43.1251  11
  -1   2 -14 1339.70 42.0365   8
   1  -2  14 1334.95 45.7756   3
   1  -2  14 1363.97 44.9418  12
   1  -2  14 1401.97 43.9067   1
  -1   2 -15-2.29006 6.90223  11
   1  -2  15 10.3351 7.90183  11
   1  -2  15 0.46387 5.65330   6
   1  -2  15 8.35058 7.99000   3
  -1   2 -15 2.56585 8.01819  12
   1  -2  15-0.96583 7.39303  12
  -1   2 -15 0.69881 6.55127   8
   1  -2  15 0.84370 7.40284   7
   1  -2  15 1.64915 8.28003   1
   1  -2  16 865.587 31.3294   1
   1  -2  16 807.920 25.9915   2
   1  -2  16 775.744 31.9919  12
  -1   2 -16 759.215 30.7853  12
   1  -2  16 828.429 33.5511   3
  -1   2 -16 812.334 30.2232  11
  -1   2 -16 800.097 29.2481   8
   1  -2  16 778.594 29.9951  11
   1  -2  16 809.709 26.1057   6
   1  -2  16 790.148 30.9099   7
   1  -2  17 137.789 12.9499  11
  -1   2 -17 132.489 12.1719   8
   1  -2  17 151.469 14.2739   3
  -1   2 -17 134.417 12.3125  11
   1  -2  17 148.775 13.3794   1
   1  -2  17 130.426 13.4582  12
  -1   2 -17 117.658 7.19842   5
   1  -2  17 164.371 9.53753   2
  -1   2 -17 112.835 7.14687   4
  -1   2 -18 78.5656 10.5093  11
   1  -2  18 75.1567 7.51863   2
  -1   2 -18 70.9378 5.93625   4
   1  -2  18 63.9001 12.2875  12
   1  -2  18 69.0414 12.8881   3
  -1   2 -18 60.0175 5.66105   4
  -1   2 -18 73.0475 10.5123   8
  -1   2 -18 76.2050 6.04557   5
   1  -2  19 97.5774 14.1141  12
  -1   2 -19 114.056 12.8864  11
  -1   2 -19 105.810 11.6487   8
  -1   2 -19 89.9350 6.38042   4
   1  -2  19 133.510 15.2729   3
  -1   2 -20 2.93735 9.07203  11
   1  -2  20-3.91574 11.2482  12
  -1   2 -20 8.34996 9.22167   8
   1  -2  20 5.58571 10.6269   3
  -1   2 -21 16.3749 11.0164  11
   1  -2  21 2.93271 10.4842   3
  -1   2 -22 24.5424 10.9047  11
   1  -2  22 13.8695 11.5981   3
   1  -2  23 4.84650 11.4712   3
   1  -1 -23 8.40553 8.62125  11
   1  -1 -23 8.93721 11.2537   8
   1  -1 -22 15.9585 10.9215   8
   1  -1 -22 18.8618 8.81371  11
  -1   1  21 14.6493 10.5559   3
   1  -1 -21 24.7102 10.5421   1
   1  -1 -21 38.7044 11.9463   8
   1  -1 -21 13.8288 8.54631  11
   1  -1 -20 37.7078 10.6945   1
   1  -1 -20 29.8186 9.12313  11
  -1   1  20 22.5987 10.5916   3
   1  -1 -20 25.7682 10.7280   8
   1  -1 -19 787.509 29.1743  11
  -1   1  19 782.857 32.8921   3
  -1   1  19 765.340 29.1383  11
   1  -1 -19 783.391 31.8745   1
   1  -1 -19 705.269 31.1081   8
   1  -1 -18 243.993 16.9063   8
  -1   1  18 288.675 18.7466   3
   1  -1 -18 260.946 15.1870  11
  -1   1  18 249.652 15.0592  11
   1  -1 -18 254.771 17.0028   1
  -1   1  18 256.824 16.7251   1
   1  -1 -18 237.293 16.5774  10
   1  -1 -17 410.848 20.9952   1
   1  -1 -17 411.516 18.9412  11
  -1   1  17 370.380 19.6564   1
   1  -1 -17 438.861 21.7244   8
  -1   1  17 454.380 22.5579   3
   1  -1 -17 423.207 20.9296  10
  -1   1  17 423.682 18.9572  11
   1  -1 -17 397.344 20.8800  12
   1  -1 -16 254.566 13.8945  11
  -1   1  16 239.298 15.0229   1
   1  -1 -16 227.717 14.9622   1
  -1   1  16 236.073 15.6341   7
  -1   1  16 236.797 16.2389   3
  -1   1  16 231.218 13.7819  11
   1  -1 -16 244.178 15.8794   8
   1  -1 -16 238.119 15.8529   3
   1  -1 -16 233.335 15.4411  12
   1  -1 -15 2498.17 70.3116  12
  -1   1  15 2354.83 69.2716   7
   1  -1 -15 2361.01 66.6801  11
   1  -1 -15 2328.36 69.3485   3
  -1   1  15 2263.63 67.9080   1
  -1   1  15 2409.08 66.7798  11
  -1   1  15 2357.29 63.2325   2
  -1   1  15 2419.26 70.5815   3
   1  -1 -15 2328.42 68.8231   1
   1  -1 -15 2424.22 69.4827   8
  -1   1  14 273.677 15.0896   1
   1  -1 -14 316.200 16.6356   8
  -1   1  14 276.159 15.5490   7
  -1   1  14 307.974 14.4940  11
   1  -1 -14 290.776 16.5047  12
   1  -1 -14 305.205 14.6312  11
  -1   1  14 284.775 16.3622   3
  -1   1  14 295.332 11.9110   2
   1  -1 -14 275.529 15.5809   1
   1  -1 -13 17.7243 6.52715   1
  -1   1  13 13.5384 6.51801   3
   1  -1 -13 8.74717 5.87624   8
  -1   1  13 9.61245 5.97266   1
   1  -1 -13 20.3834 6.01487  11
   1  -1 -13 17.7005 6.51048  12
  -1   1  13 18.8353 4.31563   2
  -1   1  13 14.1594 6.25050   7
  -1   1  12 1420.02 44.9713   3
  -1   1  12 1443.94 43.2697   1
   1  -1 -12 1485.90 44.6291   8
   1  -1 -12 1378.38 38.1763   6
  -1   1  12 1504.84 39.9853   2
   1  -1 -12 1496.88 42.6077  11
  -1   1  12 1438.19 44.0302   7
   1  -1 -12 1413.84 43.8192   1
   1  -1 -12 1521.56 44.6391  12
   1  -1 -11 1659.64 46.7940  11
   1  -1 -11 1638.45 48.5077  12
  -1   1  11 1661.10 48.2434   7
   1  -1 -11 1710.01 48.5046   1
  -1   1  11 1646.30 49.2250   3
   1  -1 -11 1640.20 43.1007   6
  -1   1  11 1628.15 44.4622   2
   1  -1 -10 1380.96 37.2436   6
   1  -1 -10 1427.01 41.9580  12
  -1   1  10 1373.76 40.1063  11
   1  -1 -10 1439.13 41.8608   1
  -1   1  10 1421.74 38.4914   2
   1  -1 -10 1409.30 40.3217  11
  -1   1  10 1501.72 41.9087   7
   1  -1  -9 1175.90 31.1879   6
   1  -1  -9 1159.43 33.8103  11
   1  -1  -9 1231.49 35.6254  12
   1  -1  -9 1175.12 35.1863   1
  -1   1   9 1165.05 33.7948  11
  -1   1   9 1183.01 32.3193   2
  -1   1   9 1121.76 34.7687   7
   1  -1  -8 8046.69 201.977   8
   1  -1  -8 7928.37 201.629  12
   1  -1  -8 7773.87 200.234  11
  -1   1   8 8228.41 201.546   7
  -1   1   8 7869.33 200.044  11
  -1   1   8 8018.56 198.848   2
  -1   1   8 8096.89 201.078   1
   1  -1  -8 8119.15 197.797   6
  -1   1   7 944.878 25.8913   2
  -1   1   7 933.241 26.7724  11
   1  -1  -7 860.195 27.7832   7
   1  -1  -7 938.087 24.9863   6
  -1   1   7 923.030 27.5296   1
   1  -1  -7 831.215 27.8007   3
   1  -1  -7 952.845 27.0380  11
   1  -1  -7 960.188 28.1058  12
   1  -1  -7 1012.49 28.5737   8
  -1   1   7 986.696 28.0464   7
  -1   1   6 9588.72 230.292   2
   1  -1  -6 9641.33 232.672   8
  -1   1   6 9443.63 231.988   7
  -1   1   6 9681.34 231.119  11
   1  -1  -6 9350.59 232.172  12
  -1   1   6 9637.52 231.863   1
   1  -1  -6 9292.97 232.294   3
  -1   1   5 11423.4 274.129   7
  -1   1   5 11052.2 272.742   2
   1  -1  -5 11261.8 274.502   3
  -1   1   5 10979.1 273.263  11
   1  -1  -5 10792.8 274.240  12
   1  -1  -4 377.727 12.9593   3
  -1   1   4 415.530 12.3254  11
  -1   1   4 423.471 12.7560   7
   1  -1  -4 374.539 12.7273   1
  -1   1   4 406.499 13.1558   8
  -1   1   4 402.366 12.0821   2
  -1   1   3 1909.56 49.3131  11
  -1   1   3 1909.94 49.4484   7
  -1   1   3 1925.48 50.2155   8
   1  -1  -3 2020.83 50.0209   1
  -1   1   3 1929.99 49.2894   2
   1  -1  -2 4165.56 110.268  11
  -1   1   2 4289.96 111.099  10
  -1   1   2 4564.55 110.137   7
   1  -1  -2 4520.70 110.474   2
   1  -1  -2 4770.50 110.945   1
  -1   1   2 4454.23 111.160   8
  -1   1   1 1837.97 46.5022  10
  -1   1   1 1775.87 45.8077   9
   1  -1  -1 1703.59 45.9587  11
  -1   1   1 1731.30 46.3961   8
   1  -1   0 263.005 8.06482   2
   1  -1   1 8502.95 208.934   2
  -1   1  -2 6717.21 189.033   3
  -1   1  -2 7429.02 188.132   7
  -1   1  -3 10210.3 242.779   3
  -1   1  -3 9642.60 242.191  11
  -1   1  -3 10119.6 241.853   7
  -1   1  -3 9511.96 242.672  12
   1  -1   3 9692.93 241.549   2
  -1   1  -4 7994.26 201.261   3
  -1   1  -4 7997.48 201.352  12
  -1   1  -4 8273.28 200.480   7
  -1   1  -5 12904.0 334.731   3
  -1   1  -5 14036.5 334.210   7
   1  -1   5 13181.6 333.684   6
   1  -1   5 13622.2 334.105  11
   1  -1   5 13943.6 334.265   1
  -1   1  -5 13656.5 334.968  12
   1  -1   6 3536.15 93.5767   1
   1  -1   6 3798.20 92.8224   6
   1  -1   6 3581.12 93.5185  11
  -1   1  -6 3747.50 94.5874  12
  -1   1  -6 3771.04 93.9035   7
  -1   1  -6 3508.73 94.3492   3
   1  -1   7 918.504 27.1676   1
  -1   1  -7 930.037 27.3378   7
   1  -1   7 906.721 27.1214  11
  -1   1  -7 896.806 27.7374  12
   1  -1   7 919.593 25.9735   6
  -1   1  -7 876.859 27.7667   3
   1  -1   8 1185.98 33.2667  11
  -1   1  -8 1074.52 32.6600  11
  -1   1  -8 1044.95 33.7672   3
  -1   1  -8 1155.57 34.1650  12
   1  -1   8 1189.43 31.9621   6
   1  -1   8 1133.60 33.2747   1
   1  -1   9 978.947 28.3306   6
  -1   1  -9 971.106 29.5839  11
   1  -1   9 961.025 29.8829   1
  -1   1  -9 1010.89 31.1162  12
  -1   1 -10 1772.51 50.5147  12
  -1   1 -10 1761.39 49.0137  11
   1  -1  10 1701.83 47.1405   6
   1  -1  11 2048.14 59.3648   3
   1  -1  11 1954.82 57.7440   7
  -1   1 -11 2099.36 58.8507  12
   1  -1  11 1995.41 54.9653   6
  -1   1 -11 2117.24 57.2589  11
  -1   1 -11 2085.34 58.4706   7
   1  -1  12 3.48819 5.23479  11
  -1   1 -12 3.50645 5.46095  12
  -1   1 -12-0.68778 5.44524   7
   1  -1  12 7.91210 5.34027   1
   1  -1  12 0.65796 5.82403   7
   1  -1  12-3.04097 5.54211  12
   1  -1  12 3.17126 3.91287   6
   1  -1  12 2.36781 5.21184   3
  -1   1 -12-2.26040 4.98030  11
  -1   1 -13 528.968 22.4509  12
   1  -1  13 562.554 22.4933   7
   1  -1  13 552.821 18.9044   6
   1  -1  13 594.308 23.8813   3
   1  -1  13 538.289 21.2806  11
   1  -1  13 535.655 21.5846   1
  -1   1 -13 543.073 20.9931  11
   1  -1  13 526.074 22.7922  12
   1  -1  14 1313.74 43.1725   3
   1  -1  14 1282.15 40.2852  11
  -1   1 -14 1288.34 41.7614  12
   1  -1  14 1261.52 42.3547  12
   1  -1  14 1266.08 41.5702   7
  -1   1 -14 1248.79 40.1959   8
   1  -1  14 1213.88 36.7185   6
   1  -1  14 1280.92 40.5248   1
  -1   1 -14 1288.43 39.8737  11
   1  -1  15 25.4807 5.73707   6
   1  -1  15 26.1544 7.85993  11
  -1   1 -15 36.9343 7.78025  11
  -1   1 -15 39.1650 9.26269  12
   1  -1  15 38.2914 8.51266   1
   1  -1  15 48.8238 9.37563   3
   1  -1  15 29.6518 8.28185  12
   1  -1  15 39.7052 8.85675   7
  -1   1 -15 28.5220 7.55437   8
   1  -1  16 86.0918 10.3129  11
  -1   1 -16 87.9576 10.8097  12
  -1   1 -16 78.4182 10.5356   3
  -1   1 -16 85.1132 10.0892   8
   1  -1  16 95.6959 10.7332   1
   1  -1  16 76.6621 10.2511  12
  -1   1 -16 102.107 10.3399  11
   1  -1  16 107.195 11.5272   3
   1  -1  16 87.2683 10.8052   7
   1  -1  17 231.429 14.9506  11
  -1   1 -17 228.558 14.3301  11
   1  -1  17 219.334 10.3983   2
  -1   1 -17 192.368 14.1553   8
   1  -1  17 188.763 15.3747  12
   1  -1  17 192.323 15.6838   3
   1  -1  17 233.571 15.0396   1
   1  -1  18 12.0164 9.56920   3
   1  -1  18 13.4722 5.22840   2
   1  -1  18 17.0074 9.11351   1
  -1   1 -18-0.82383 8.52502  11
   1  -1  18 14.8039 8.77842  11
   1  -1  18 16.3132 10.0454  12
  -1   1 -18 13.5142 8.64508   8
   1  -1  19 186.614 16.8607  12
  -1   1 -19 213.232 15.0392  11
  -1   1 -19 217.889 15.8395   8
  -1   1 -19 175.850 10.2974   4
   1  -1  19 197.294 16.7438   3
  -1   1 -20 1371.07 45.9692  11
  -1   1 -20 1406.87 47.5958   8
  -1   1 -21 212.035 16.5192   8
   1  -1  21 228.749 19.6309   3
  -1   1 -21 212.803 15.7221  11
  -1   1 -22 349.641 20.6119  11
   1  -1  22 459.498 26.1589   3
  -1   1 -23 44.1435 11.2067  11
   1  -1  23 54.5796 14.1486   3
  -1   0  23-4.52692 11.0703   3
   1   0 -23 3.02271 9.18586  11
   1   0 -22 65.8445 10.8851  11
  -1   0  22 96.3427 14.3652   3
   1   0 -21 69.7509 11.0765  11
   1   0 -21 58.4360 12.2095   8
   1   0 -20 1791.83 55.7796  11
   1   0 -20 1740.84 57.8855   8
  -1   0  20 1830.79 60.9030   3
   1   0 -19 577.819 27.0779   1
   1   0 -19 610.125 26.6071  10
  -1   0  19 631.561 29.1560   3
   1   0 -19 572.643 24.9812  11
  -1   0  19 566.545 25.6254  11
   1   0 -19 582.652 26.8075   8
   1   0 -18 223.782 15.6934  10
   1   0 -18 211.593 14.6107  11
   1   0 -18 223.631 15.9603   8
  -1   0  18 215.908 15.8628   1
   1   0 -18 219.788 16.1963   1
  -1   0  18 234.662 17.0717   3
  -1   0  18 241.173 15.3359  11
  -1   0  17 1753.75 56.2526   3
   1   0 -17 1596.49 53.2622  12
   1   0 -17 1723.09 54.0712   1
   1   0 -17 1689.52 51.7728  11
  -1   0  17 1694.93 51.8825  11
   1   0 -17 1676.89 53.0718   8
   1   0 -17 1660.69 52.2726  10
  -1   0  17 1720.55 53.3635   1
  -1   0  16 10.3921 7.60409  11
  -1   0  16 5.76968 7.29656   1
   1   0 -16 3.59872 9.06522  12
  -1   0  16 9.34545 8.04092   3
   1   0 -16 9.20074 8.34277   8
   1   0 -16-4.41162 7.38400  11
  -1   0  16 2.67723 7.83090   7
   1   0 -16 2.69385 7.30052   1
   1   0 -15 3838.66 105.179   8
  -1   0  15 3906.31 107.659   3
   1   0 -15 4048.08 106.371  12
  -1   0  15 3801.12 104.912   1
   1   0 -15 3865.61 106.103   1
   1   0 -15 3925.29 104.172  11
  -1   0  15 3866.08 104.100  11
  -1   0  15 3706.79 105.309   7
  -1   0  14 480.377 21.6916   3
   1   0 -14 440.296 20.3905   1
  -1   0  14 443.685 19.8568   1
   1   0 -14 425.702 20.1691  12
  -1   0  14 430.942 19.8320   7
  -1   0  14 421.358 18.9268  11
   1   0 -14 460.691 19.3052  11
   1   0 -14 460.519 20.0227   8
   1   0 -13 4306.17 113.336  11
   1   0 -13 4465.22 115.593   1
   1   0 -13 4366.37 114.593   8
  -1   0  13 4216.03 110.326   2
  -1   0  13 4263.84 114.742   7
   1   0 -13 4187.86 114.745  12
  -1   0  13 4359.93 114.493   1
  -1   0  13 4373.89 116.501   3
  -1   0  13 4281.46 113.569  11
  -1   0  12 45.7431 7.02673   1
  -1   0  12 64.2420 8.16770   3
  -1   0  12 50.0169 7.43147   7
   1   0 -12 66.1862 7.27962  11
   1   0 -12 54.2562 7.35461   1
   1   0 -12 48.3994 7.52084  12
  -1   0  11 114.122 9.13086   7
   1   0 -11 127.696 9.68923   3
   1   0 -11 132.894 8.70631  11
   1   0 -11 133.355 9.73807  12
   1   0 -11 132.161 9.27216   1
  -1   0  10 1380.99 42.2852   7
   1   0 -10 1494.71 42.8713  12
   1   0 -10 1466.43 41.9340  11
   1   0 -10 1430.28 42.8072   1
   1   0 -10 1465.47 43.2435   3
  -1   0   9 3307.18 91.9910   7
   1   0  -9 3702.78 92.6163  12
   1   0  -9 3497.35 91.9547   8
   1   0  -9 3355.96 91.4168  11
  -1   0   9 3547.92 91.6719  11
   1   0  -9 3685.52 93.0986   3
   1   0  -8 589.079 20.2485  11
  -1   0   8 667.141 20.6680  11
  -1   0   8 611.690 20.7441   1
   1   0  -8 653.488 21.1025  12
  -1   0   8 611.306 20.8147   7
   1   0  -8 674.123 21.6494   3
   1   0  -8 620.897 20.6822   8
  -1   0   7 215.226 10.0864   7
  -1   0   7 244.838 10.0039  11
   1   0  -7 246.712 10.5949   3
   1   0  -7 241.352 10.3046  12
   1   0  -7 241.591 10.0636   8
  -1   0   7 251.251 10.4274   1
   1   0  -6 1022.09 31.0763   3
  -1   0   6 1024.89 30.5670   7
   1   0  -6 1065.62 30.5304  12
  -1   0   6 1095.48 30.3698  11
   1   0  -6 1105.97 30.5162   8
  -1   0   6 1133.89 30.9264   1
  -1   0   5 1934.62 51.4094   7
  -1   0   5 1987.81 51.2475  11
   1   0  -5 1929.76 51.7025   1
   1   0  -5 2040.72 51.3661   8
   1   0  -5 2003.15 51.3040  12
   1   0  -4 27179.3 683.237   1
   1   0  -4 24708.9 682.636   8
   1   0  -4 28360.4 682.640  12
   1   0  -4 30861.0 683.427   3
  -1   0   4 30347.7 683.034   7
   1   0  -4 26708.2 682.561  10
   1   0  -3 1072.04 27.9309   1
   1   0  -3 1073.08 27.6587  11
  -1   0   2 140.943 5.05844  10
  -1   0   2 134.952 5.02567   8
   1   0  -2 141.314 5.18096   3
   1   0  -2 144.324 5.22131   1
   1   0  -2 127.853 5.00720  11
   1   0  -1 1054.69 25.7359  11
   1   0  -1 937.782 25.6221   1
   1   0   1 15.5123 1.41871   6
   1   0   2 92.1767 4.01639   6
  -1   0  -2 93.2289 4.04016  12
  -1   0  -2 99.5991 3.90981   3
  -1   0  -3 68.2324 3.76218  12
   1   0   3 53.6940 3.22136   6
   1   0   3 66.9841 3.47440   7
   1   0   3 55.0989 2.77105   1
   1   0   3 51.9485 2.79092  11
  -1   0  -3 48.6700 3.16989   3
   1   0   4 5265.88 127.395   1
   1   0   4 5027.87 126.026   2
   1   0   4 5407.81 127.837   6
   1   0   4 5303.69 127.374  11
  -1   0  -4 5038.92 128.527  12
   1   0   4 4799.23 127.892   7
   1   0   5 1502.91 39.5903   1
   1   0   5 1508.47 39.6141  11
   1   0   5 1567.28 39.8817   6
  -1   0  -5 1570.33 41.0927  12
   1   0   6 11161.9 265.227   6
  -1   0  -6 10522.6 266.760  12
   1   0   6 10640.4 265.276  11
   1   0   6 10632.5 265.317   1
  -1   0  -6 9935.21 265.275   1
  -1   0  -6 11472.9 265.272   6
  -1   0  -7 382.372 13.1118   6
  -1   0  -7 392.211 13.6466   1
   1   0   7 391.451 14.6264   3
   1   0   7 377.468 13.4395   1
  -1   0  -7 409.981 14.9544  12
   1   0   7 406.460 13.3328   6
  -1   0  -7 409.570 13.4091  11
   1   0   7 404.972 13.4690  11
   1   0   8 226.946 9.71747   1
   1   0   8 221.221 9.06087   6
  -1   0  -8 210.976 9.12400  11
  -1   0  -8 245.815 10.0099   1
   1   0   8 202.281 10.5200  12
   1   0   8 232.343 9.56079  11
  -1   0  -8 212.237 10.7070  12
  -1   0  -9 270.407 13.0485  12
   1   0   9 295.384 11.3998   6
  -1   0  -9 309.419 11.9113  11
   1   0   9 317.089 12.3447   1
  -1   0  -9 285.697 12.1274   1
   1   0   9 297.147 11.8862  11
  -1   0 -10 1730.41 48.4866   1
  -1   0 -10 1747.99 47.7993  11
   1   0  10 1741.51 48.2439   1
  -1   0 -10 1665.86 49.8433  12
   1   0  10 1703.82 46.7442   6
   1   0  11 637.709 23.1314   3
   1   0  11 584.301 19.3163   6
  -1   0 -11 571.926 22.0290   7
  -1   0 -11 597.511 20.4258  11
  -1   0 -11 597.839 22.4480  12
  -1   0 -11 580.298 21.1307   1
  -1   0 -12 102.598 8.91031   7
   1   0  12 132.283 9.98839   3
  -1   0 -12 110.895 8.74888   1
   1   0  12 115.483 7.23381   6
  -1   0 -12 114.265 8.20965  11
  -1   0 -12 109.677 9.38821  12
   1   0  13 2165.57 60.1588   6
  -1   0 -13 2263.30 64.8750   7
  -1   0 -13 2239.91 64.0833   8
  -1   0 -13 2231.79 62.0684  11
  -1   0 -13 2208.00 64.6616   3
   1   0  13 2314.30 62.8289  11
   1   0  13 2246.44 65.6600   3
   1   0  13 2283.03 63.1274   1
  -1   0 -13 2244.14 64.9747  12
  -1   0 -14 1568.02 47.1458   3
   1   0  14 1457.44 44.3084  11
  -1   0 -14 1464.18 46.8748   7
   1   0  14 1483.71 47.5414   3
  -1   0 -14 1460.62 45.8956   8
  -1   0 -14 1490.73 47.0464  12
  -1   0 -14 1435.32 43.7067  11
   1   0  14 1480.06 44.8718   1
   1   0  15 456.409 19.9167  11
  -1   0 -15 499.903 22.5374   7
   1   0  15 479.160 15.5694   2
  -1   0 -15 491.487 21.4415   8
   1   0  15 486.745 20.6350   1
  -1   0 -15 478.607 19.8580  11
  -1   0 -15 503.577 22.1720   3
   1   0  15 435.775 22.0909  12
   1   0  15 474.195 22.6770   3
  -1   0 -15 498.325 22.6249  12
   1   0  16 1233.36 43.7751  12
   1   0  16 1269.46 40.6710  11
   1   0  16 1217.40 43.7037   3
   1   0  16 1277.95 41.1206   1
  -1   0 -16 1219.16 42.2254   8
   1   0  16 1283.20 35.2840   2
  -1   0 -16 1363.85 40.8074  11
  -1   0 -16 1341.92 43.9273  12
  -1   0 -16 1276.86 42.9885   3
   1   0  17 319.232 16.8307   1
   1   0  17 256.101 17.8506  12
  -1   0 -17 244.373 16.2242   8
   1   0  17 271.895 17.9180   3
   1   0  17 244.470 14.9071  11
   1   0  17 278.415 10.6587   2
  -1   0 -17 295.669 15.6065  11
  -1   0 -18-4.78256 8.75612   8
   1   0  18 19.8025 10.3554  12
  -1   0 -18-3.02028 7.95702  11
   1   0  18-5.77261 9.90334   3
   1   0  18 9.10598 8.45180   1
   1   0  18 2.37646 8.14039  11
   1   0  19 260.630 18.7919   3
   1   0  19 266.565 16.8462   1
  -1   0 -19 243.907 17.0800   8
  -1   0 -19 224.569 12.5393   4
  -1   0 -19 273.517 16.2209  11
   1   0  19 255.692 16.2896  11
  -1   0 -20 60.5837 9.91360  11
   1   0  20 61.3890 11.8197   3
  -1   0 -20 77.7189 12.1544   8
  -1   0 -21 13.0279 8.45512  11
  -1   0 -21 4.43499 9.90170   8
   1   0  21 10.9779 9.81176   3
  -1   0 -22 15.0041 9.90495   8
   1   0  22 14.4461 11.1898   3
  -1   0 -22 9.98254 8.34679  11
  -1   0 -23 61.4805 12.0767   8
  -1   0 -23 69.9441 11.2180  11
   1   0  23 51.1137 13.6768   3
  -1  -1  23 18.6530 11.5505   3
   1   1 -23 6.46399 9.78554  11
  -1  -1  22 207.378 19.0852   3
   1   1 -22 190.081 15.9787  11
  -1  -1  21 146.538 16.5265   3
   1   1 -21 152.829 15.2005   8
   1   1 -21 158.448 15.2228  11
   1   1 -20 572.645 26.2182   8
   1   1 -20 584.112 26.0909  11
   1   1 -19 195.189 15.4827   8
   1   1 -19 190.703 14.6767  11
  -1  -1  19 210.797 17.9345   3
  -1  -1  18 141.327 14.4284   3
   1   1 -18 125.021 12.9722   8
  -1  -1  18 130.722 12.6940  11
   1   1 -18 127.449 12.2648  10
   1   1 -18 126.594 12.4024  11
   1   1 -17 168.903 14.0449  12
   1   1 -17 180.913 13.4492  11
   1   1 -17 195.855 13.8908   8
  -1  -1  17 198.912 14.0902  11
  -1  -1  17 175.348 15.1904   3
  -1  -1  17 212.725 11.2984   2
   1   1 -17 207.708 13.6352  10
  -1  -1  17 193.457 14.8415   1
   1   1 -16 15.7971 7.44234  11
   1   1 -16 26.8341 8.91434   1
   1   1 -16 35.8525 8.66899  12
  -1  -1  16 10.7604 8.14838   3
  -1  -1  16 9.65113 7.84180   1
   1   1 -16 11.7243 7.49022  10
  -1  -1  16 12.1865 7.53612  11
   1   1 -16 5.40652 7.30575   8
   1   1 -15 37.5971 8.48856  12
  -1  -1  15 19.0585 7.97916   3
  -1  -1  15 22.2203 7.83573  11
   1   1 -15 36.5853 8.52940   3
   1   1 -15 42.5330 8.40869   8
   1   1 -15 30.5709 8.15528  11
  -1  -1  15 30.4914 8.90269   1
   1   1 -15 40.1429 9.11578   1
   1   1 -14 578.316 24.0490   3
   1   1 -14 564.391 22.6334   8
   1   1 -14 605.939 23.7091  12
  -1  -1  14 604.309 23.6715  11
  -1  -1  14 594.736 24.1070   1
   1   1 -14 568.850 24.1483   1
   1   1 -14 584.054 23.0359  11
  -1  -1  14 525.877 24.8887   3
   1   1 -13 2144.44 62.0937   1
  -1  -1  13 2059.83 63.0710   3
  -1  -1  13 2160.39 60.9831  11
  -1  -1  13 2141.35 61.9851  12
   1   1 -13 2217.92 61.6798  12
  -1  -1  13 2035.30 61.1348   1
   1   1 -13 2138.36 60.7399  11
   1   1 -13 2007.81 61.8288   3
   1   1 -12 301.028 14.9164  11
  -1  -1  12 313.959 15.5944   1
   1   1 -12 341.436 15.9042  12
  -1  -1  12 315.877 15.5980  12
   1   1 -12 299.281 15.7190   3
  -1  -1  12 346.052 15.7608  11
   1   1 -12 332.376 16.2385   1
  -1  -1  12 310.728 16.0648   3
  -1  -1  11 1248.42 40.4535   3
  -1  -1  11 1320.38 39.6349   1
  -1  -1  11 1281.70 39.3889  12
   1   1 -11 1300.39 39.9168   3
   1   1 -11 1265.34 39.6188   1
  -1  -1  11 1267.12 38.7414  11
   1   1 -11 1265.25 38.8976  12
   1   1 -11 1248.44 38.6328  11
  -1  -1  10 1161.83 31.3423   6
  -1  -1  10 1283.84 37.3729  12
   1   1 -10 1331.20 37.1075  12
   1   1 -10 1227.05 36.7339  11
  -1  -1  10 1171.38 36.5734   7
   1   1 -10 1194.77 37.5882   3
   1   1 -10 1250.51 35.9012   8
   1   1  -9 5907.22 148.500   3
   1   1  -9 6111.65 147.676  12
   1   1  -9 5854.35 146.553   8
  -1  -1   9 5898.17 147.762  12
  -1  -1   9 5620.65 142.284   6
  -1  -1   9 5674.73 147.476   7
   1   1  -8 992.089 27.8434   8
   1   1  -8 1019.19 28.8462  12
  -1  -1   8 990.773 28.9007  11
   1   1  -8 1021.96 29.7567   3
  -1  -1   8 893.115 28.3567  12
  -1  -1   8 898.545 24.3567   6
  -1  -1   8 862.320 28.3871   7
   1   1  -7 19.1710 3.72906  12
   1   1  -7 27.4812 3.51788   8
  -1  -1   7 19.0441 3.55641  12
  -1  -1   7 24.1480 3.76473  11
  -1  -1   7 23.8932 3.94316   1
  -1  -1   7 22.4048 3.97075   7
   1   1  -7 16.6012 3.75189   3
  -1  -1   7 22.7492 1.65282   6
   1   1  -6 5343.42 131.342  12
  -1  -1   6 5432.13 131.822   7
  -1  -1   6 5026.98 127.847   6
   1   1  -6 5309.42 132.348   1
  -1  -1   6 5209.00 131.687  11
   1   1  -6 5352.08 132.399   3
   1   1  -6 5347.97 130.511   8
   1   1  -5 10758.3 255.230   8
   1   1  -5 10666.4 257.028   1
   1   1  -5 10770.2 256.860   3
   1   1  -5 10508.2 255.895  12
   1   1  -4 48.1180 3.85717   3
   1   1  -4 41.9322 3.63385  11
   1   1  -4 38.2042 3.70963   1
   1   1  -4 47.4550 3.08119   8
   1   1  -4 55.4237 3.45179  12
   1   1  -4 43.2703 2.98334  10
   1   1  -3 3576.95 89.7483  11
   1   1  -3 3478.79 88.4367   8
   1   1  -3 3606.07 89.7473   3
   1   1  -3 3527.56 88.7690  12
   1   1  -3 3861.43 90.2049   1
   1   1  -3 3484.10 88.4211  10
   1   1  -2 6205.61 154.811   3
  -1  -1   2 5843.45 154.711   3
   1   1  -2 6706.28 155.349   1
   1   1  -2 6549.39 153.841  12
   1   1  -2 5873.91 154.964  11
   1   1  -1 86.9892 3.78475   4
   1   1  -1 72.4779 3.56529   1
   1   1  -1 89.3552 3.79464   5
   1   1  -1 87.4180 3.64407  11
   1   1  -1 86.3581 3.28058   3
   1   1   0 2861.46 68.5562   1
  -1  -1   0 2551.77 68.4403   1
   1   1   0 2777.42 69.1103   5
   1   1   0 3022.99 69.3968   4
   1   1   0 2686.18 68.5725  11
   1   1   0 2835.74 68.8637   9
   1   1   1 3701.54 88.1982   4
   1   1   1 3440.14 87.7480   9
   1   1   1 3506.74 88.0866   5
   1   1   2 1701.08 45.1063   4
   1   1   2 1828.57 44.3530   3
  -1  -1  -2 1746.60 45.1769  12
   1   1   3 1467.85 37.7830   1
   1   1   3 1624.40 37.7910  11
  -1  -1  -3 1597.08 39.7675  12
   1   1   3 1502.98 39.3761   6
   1   1   3 1532.27 38.8210   3
   1   1   4 6.63281 1.69524   3
   1   1   4 3.20320 1.15068  11
  -1  -1  -4 5.68205 2.04755  12
   1   1   4 2.78142 1.96943   6
   1   1   4 4.82347 1.37057   1
  -1  -1  -5 3290.92 85.5074  12
   1   1   5 3415.47 85.3319   7
  -1  -1  -5 3121.93 83.3576   1
   1   1   5 3135.04 83.4569   1
   1   1   5 3400.44 83.2502  11
   1   1   5 3447.21 84.8906   3
  -1  -1  -5 3524.24 83.1784  11
   1   1   5 3314.49 84.4447   6
  -1  -1  -6 4.07875 2.73979  12
  -1  -1  -6 6.88607 1.76855  11
  -1  -1  -6 4.79494 1.83075   1
  -1  -1  -6 5.65623 2.15843   6
   1   1   6 2.91474 2.17463   3
   1   1   6 5.91481 2.45631   7
   1   1   6 4.04842 1.81427   1
   1   1   6 3.98946 2.40747   6
   1   1   6 3.44917 1.69991  11
   1   1   7 29.1785 3.15680   1
   1   1   7 15.6555 1.18067   2
  -1  -1  -7 18.5132 2.81563   1
   1   1   7 22.0201 3.63375   7
  -1  -1  -7 15.7845 2.50394  11
  -1  -1  -7 35.0665 3.47846   6
   1   1   7 22.7492 3.24411   6
  -1  -1  -7 21.7404 3.80077  12
   1   1   7 16.4297 2.42403  11
   1   1   7 21.6219 3.35845   3
  -1  -1  -8 164.765 7.18075  11
   1   1   8 160.754 8.75179   3
   1   1   8 161.341 7.23658  11
   1   1   8 163.637 8.70289   7
  -1  -1  -8 190.058 8.00323   6
  -1  -1  -8 158.731 7.58521   1
   1   1   8 160.015 5.20059   2
  -1  -1  -8 163.157 9.14324  12
   1   1   8 154.760 7.44525   1
   1   1   9 3587.93 91.1591  11
  -1  -1  -9 3406.30 92.9647   3
   1   1   9 3585.90 91.6254   1
  -1  -1  -9 3529.71 94.0546  12
   1   1   9 3745.31 93.8824   7
  -1  -1  -9 3576.53 91.9765   1
  -1  -1  -9 3513.33 91.4466   6
  -1  -1  -9 3619.21 91.0747  11
   1   1   9 3512.06 88.1230   2
   1   1  10 1391.16 39.0000  11
  -1  -1 -10 1403.88 41.1641   3
  -1  -1 -10 1395.33 38.8672  11
  -1  -1 -10 1423.81 40.0857   1
  -1  -1 -10 1412.48 39.1152   6
  -1  -1 -10 1466.94 42.3347  12
   1   1  10 1373.00 39.4642   1
   1   1  10 1364.41 35.7820   2
   1   1  10 1404.86 41.4052   7
  -1  -1 -11 1524.75 41.7463  11
   1   1  11 1494.33 41.8658  11
   1   1  11 1510.52 45.3058  12
  -1  -1 -11 1551.61 43.0946   1
  -1  -1 -11 1488.40 41.3831   6
  -1  -1 -11 1481.94 45.2631  12
   1   1  11 1402.63 44.2882   7
  -1  -1 -11 1476.11 44.0328   3
   1   1  11 1450.95 38.1840   2
  -1  -1 -12 8233.95 202.656   6
   1   1  12 8043.15 199.179   2
   1   1  12 8128.95 206.938   3
  -1  -1 -12 8363.64 204.922   1
  -1  -1 -12 8173.82 203.196  11
  -1  -1 -12 8093.11 206.078   3
  -1  -1 -12 7689.90 206.786  12
  -1  -1 -12 8141.42 206.632   7
   1   1  12 7848.10 206.271   7
  -1  -1 -12 7985.03 206.457   8
   1   1  13 79.1440 9.88294   7
  -1  -1 -13 102.447 9.63128   7
   1   1  13 89.3022 4.46454   2
   1   1  13 85.4393 9.13739   3
  -1  -1 -13 86.9756 9.18296   8
  -1  -1 -13 77.9601 7.98335   1
  -1  -1 -13 100.565 7.38189   6
  -1  -1 -13 67.0636 8.67302  12
  -1  -1 -13 91.2118 9.15088   3
  -1  -1 -13 72.0423 7.08986  11
  -1  -1 -14 1145.30 37.2235   3
   1   1  14 1140.29 37.7293   3
   1   1  14 1063.79 29.4592   2
   1   1  14 1129.57 35.0568   1
  -1  -1 -14 1132.79 37.6380   7
  -1  -1 -14 1112.10 35.5444   1
  -1  -1 -14 1127.30 34.1120  11
  -1  -1 -14 1094.59 36.9934   8
  -1  -1 -14 1081.56 37.4946  12
  -1  -1 -15 6.19893 6.10252  11
  -1  -1 -15 7.44609 7.96547   3
  -1  -1 -15 19.4378 8.18769   7
  -1  -1 -15 1.76459 7.74310  12
   1   1  15 6.37630 6.86407   1
   1   1  15 3.61452 7.11689   3
   1   1  15 5.89428 6.36410  11
  -1  -1 -15 9.76793 6.51750   1
  -1  -1 -15 1.69542 7.66658   8
   1   1  16 848.989 29.3401   1
   1   1  16 810.980 28.5590  11
   1   1  16 893.649 32.9729   3
  -1  -1 -16 868.803 28.8248  11
  -1  -1 -16 796.655 31.4878  12
  -1  -1 -16 931.170 30.7555   1
  -1  -1 -16 824.168 32.1678   7
  -1  -1 -16 855.803 32.1566   8
   1   1  16 790.083 22.9524   2
  -1  -1 -16 825.318 31.3603   3
  -1  -1 -17 1227.87 38.5494  11
  -1  -1 -17 1264.10 42.5124   8
   1   1  17 1242.79 43.0327   3
  -1  -1 -17 1218.67 43.1373   7
  -1  -1 -17 1278.87 42.6740   3
   1   1  17 1176.99 32.1403   2
   1   1  17 1252.20 39.8369   1
   1   1  17 1220.04 38.9024  11
  -1  -1 -18 1336.77 41.6066  11
  -1  -1 -18 1254.78 45.0256   8
   1   1  18 1319.92 42.9205   1
   1   1  18 1377.74 46.9875   3
   1   1  19 203.927 16.4645   3
  -1  -1 -19 180.706 15.5616   8
  -1  -1 -19 196.702 13.3517  11
  -1  -1 -19 157.755 11.1226   4
   1   1  19 205.569 14.1589   1
  -1  -1 -20 153.291 12.1499  11
   1   1  20 182.968 16.7074   3
  -1  -1 -20 165.469 15.4759   8
   1   1  21 156.888 16.3639   3
  -1  -1 -21 159.407 15.7891   8
  -1  -1 -21 152.670 12.3314  11
   1   1  22 401.065 24.2060   3
  -1  -1 -22 415.253 23.9715   8
  -1  -1 -22 394.746 19.8564  11
   1   1  23-1.44244 10.3108   3
  -1  -1 -23-7.74766 8.10149  11
  -1  -1 -23 16.5530 11.6085   8
  -1  -1 -24 10.5284 11.9517   8
   1   1  24 10.5530 10.9928   3
  -1  -2  23 12.8719 12.3202   3
   1   2 -23 13.7765 11.8778  11
   1   2 -22 585.670 27.9869  11
  -1  -2  22 583.511 31.4170   3
  -1  -2  21 70.9717 13.8555   3
   1   2 -21 67.0843 13.1734  11
  -1  -2  20 254.998 20.3695   3
   1   2 -20 258.999 17.7594  11
   1   2 -20 237.240 14.1114   4
   1   2 -19 577.767 26.0929  11
   1   2 -19 552.361 24.4317   8
  -1  -2  19 571.410 28.7872   3
   1   2 -18 8.37159 8.72051  11
  -1  -2  18-5.04607 10.2025   3
   1   2 -18 4.85010 7.92309   8
  -1  -2  17 771.771 31.5304   3
   1   2 -17 691.727 26.5396   8
  -1  -2  17 676.886 28.3117  11
   1   2 -17 681.855 26.4020  10
   1   2 -17 653.385 27.4111  11
   1   2 -17 679.316 28.1163  12
  -1  -2  16 262.549 16.4531  11
   1   2 -16 234.321 15.3153  12
   1   2 -16 266.566 14.3062  10
   1   2 -16 232.178 13.9475   8
  -1  -2  16 293.469 17.2261   7
   1   2 -16 231.658 14.9962  11
  -1  -2  16 242.739 17.2216   3
  -1  -2  16 230.099 16.0113   1
  -1  -2  15 16.8617 7.51043  12
  -1  -2  15 15.8456 8.57049   1
  -1  -2  15 9.32542 8.31305   7
   1   2 -15 5.52511 7.75556   3
   1   2 -15 3.76000 6.40328  10
   1   2 -15 9.63700 7.44515  11
   1   2 -15 22.6358 8.23075  12
  -1  -2  15 0.82978 8.22284  11
  -1  -2  15 12.5021 7.79133   3
   1   2 -15 14.4442 6.83827   8
  -1  -2  14 45.0566 9.01716   7
   1   2 -14 49.1970 8.52439  11
  -1  -2  14 21.6370 8.37919   1
   1   2 -14 26.6570 7.89383   3
   1   2 -14 42.0128 7.91137  12
  -1  -2  14 42.6610 8.12200  12
  -1  -2  14 49.3944 8.94460  11
  -1  -2  14 30.0799 8.45057   3
   1   2 -13 495.898 20.2751  12
   1   2 -13 496.846 20.5498  11
  -1  -2  13 499.492 21.1867  11
  -1  -2  13 439.102 13.9574   6
  -1  -2  13 495.622 22.2762   3
  -1  -2  13 488.333 20.7565  12
   1   2 -13 497.684 21.6497   3
  -1  -2  13 489.715 21.1905   1
  -1  -2  12 4349.74 117.762   3
  -1  -2  12 4500.36 116.071  11
  -1  -2  12 4434.13 116.064  12
   1   2 -12 4522.04 117.169   3
   1   2 -12 4517.79 115.292  12
  -1  -2  12 4454.52 116.681   1
   1   2 -12 4540.11 115.891  11
  -1  -2  12 4141.63 108.780   6
   1   2 -11 321.314 15.3744  11
   1   2 -11 350.060 14.2405   8
  -1  -2  11 326.073 15.2766  12
  -1  -2  11 343.777 16.8110   3
  -1  -2  11 335.488 10.9157   6
   1   2 -11 398.400 16.7736   3
  -1  -2  11 340.754 16.1806   1
   1   2 -11 357.751 15.6025  12
  -1  -2  11 363.523 16.1208  11
   1   2 -10 26.1631 5.29217   3
   1   2 -10 23.1208 4.40643   8
   1   2 -10 21.4923 4.74619  12
  -1  -2  10 14.0483 4.30513  12
  -1  -2  10 15.4903 5.53591   3
  -1  -2  10 18.6574 2.48954   6
  -1  -2  10 32.4322 5.61413  11
  -1  -2  10 21.8978 5.74893   1
  -1  -2   9 367.410 15.0530  12
  -1  -2   9 394.688 11.6083   6
   1   2  -9 353.979 14.5485  12
   1   2  -9 361.608 15.6475   3
   1   2  -9 370.045 13.6016   8
   1   2  -8 429.998 16.7455   3
   1   2  -8 429.520 14.5230   8
  -1  -2   8 434.086 16.0684  12
   1   2  -8 425.840 15.7332  12
   1   2  -7 2197.17 62.4666   1
   1   2  -7 2347.95 59.7191   8
  -1  -2   7 2339.42 61.4471  12
   1   2  -7 2516.10 62.8130   3
   1   2  -7 2426.58 61.2351  12
   1   2  -6 20128.3 474.097   1
   1   2  -6 19505.5 470.545   8
  -1  -2   6 19503.4 472.281  12
   1   2  -6 19644.1 473.440   3
   1   2  -6 19641.9 471.984  12
   1   2  -5 1913.52 48.2534   5
   1   2  -5 2033.10 48.5785   4
   1   2  -5 1886.88 48.2180  12
  -1  -2   5 1795.23 48.2622  12
   1   2  -5 1847.45 49.4854   3
   1   2  -5 1767.10 49.9088   1
   1   2  -5 1787.23 46.7989  10
   1   2  -5 1703.75 49.4677  11
   1   2  -5 1779.91 46.7902   8
   1   2  -4 46564.2 1124.93   8
   1   2  -4 46213.3 1126.57   5
   1   2  -4 49914.4 1126.34  12
   1   2  -4 44710.0 1128.00  11
   1   2  -4 47661.4 1127.64   3
   1   2  -4 46778.4 1124.90  10
   1   2  -3 31641.9 747.475   3
   1   2  -3 32492.4 747.941  11
   1   2  -3 31184.0 746.050  12
  -1  -2   2 10735.9 248.807   4
   1   2  -2 10483.0 248.417   3
   1   2  -2 10210.8 248.846  11
   1   2  -1 3526.66 85.6941   3
   1   2  -1 3592.25 86.3789  11
   1   2  -1 3571.90 87.1517   9
   1   2   0 3427.80 86.9036   5
   1   2   0 3393.98 85.2460   3
   1   2   0 3464.86 87.1973   9
   1   2   0 3453.54 87.0549   4
   1   2   0 3575.52 86.0386  11
   1   2   1 184.225 6.76601   4
   1   2   1 153.363 6.40025   9
   1   2   1 161.552 5.11057  11
   1   2   2 961.071 28.1964   9
   1   2   2 1123.46 28.5743   4
   1   2   3 210.834 6.85904   3
   1   2   3 233.314 8.15657  12
  -1  -2  -4 9323.56 213.485   2
   1   2   4 9396.00 214.943   3
  -1  -2  -5 5672.57 139.642  11
   1   2   5 6011.31 142.044   3
  -1  -2  -5 5336.28 141.727   3
  -1  -2  -5 5696.95 139.413   2
   1   2   5 5729.30 140.799   1
   1   2   5 5727.57 139.742  11
  -1  -2  -5 5586.58 140.810   1
   1   2   6 1682.14 41.8453  11
   1   2   6 1562.03 43.9605   3
  -1  -2  -6 1691.44 42.9581   1
   1   2   6 1625.05 42.6617   1
  -1  -2  -6 1649.22 45.1172  12
  -1  -2  -6 1685.23 41.7392  11
   1   2   7 31.2548 2.63570  11
  -1  -2  -7 23.1315 3.01291   1
   1   2   7 47.0993 3.56361   1
  -1  -2  -7 25.7027 2.36351  11
  -1  -2  -7 26.6002 4.18108  12
  -1  -2  -7 28.9303 3.78591   6
   1   2   7 26.0594 3.75670   3
  -1  -2  -7 30.9074 3.89040   3
   1   2   8 217.643 10.1329   7
  -1  -2  -8 188.576 9.52189   3
  -1  -2  -8 217.349 10.3395  12
   1   2   8 203.481 7.64381  11
  -1  -2  -8 152.989 8.56056   6
   1   2   8 179.123 9.11680   3
  -1  -2  -8 212.012 7.59222  11
   1   2   8 209.155 8.39772   1
  -1  -2  -8 182.964 8.29252   1
  -1  -2  -9 2158.87 57.5242   1
   1   2   9 2409.01 60.4059   7
  -1  -2  -9 2232.50 56.2146  11
  -1  -2  -9 2298.15 58.4804   6
  -1  -2  -9 2305.58 59.3239   3
   1   2   9 2218.49 57.2825   1
  -1  -2  -9 2398.09 60.6704  12
   1   2   9 2317.60 56.4970  11
  -1  -2 -10 10930.2 257.449  12
   1   2  10 10797.4 252.876  11
  -1  -2 -10 10519.4 252.629  11
  -1  -2 -10 10631.2 254.454   1
  -1  -2 -10 10343.5 255.678   3
  -1  -2 -10 11015.5 254.651   6
   1   2  10 10620.6 257.007   7
   1   2  10 10476.1 253.761   1
  -1  -2 -11 2590.92 68.6734   6
  -1  -2 -11 2489.25 71.0507   7
  -1  -2 -11 2481.32 71.3807   8
  -1  -2 -11 2563.98 69.0519   1
  -1  -2 -11 2570.39 71.7667  12
  -1  -2 -11 2572.73 70.4181   3
   1   2  11 2602.82 67.5092  11
   1   2  11 2473.07 71.1590   7
   1   2  11 2558.67 68.4033   1
  -1  -2 -11 2646.70 67.3959  11
   1   2  12 85.7029 8.33556   3
   1   2  12 97.7368 9.08283   7
   1   2  12 93.3119 3.61994   2
  -1  -2 -12 91.7205 8.53199   3
  -1  -2 -12 107.051 6.79542  11
  -1  -2 -12 93.7407 7.12500   6
   1   2  12 76.9629 8.50226  12
   1   2  12 83.9704 6.33028  11
  -1  -2 -12 96.5775 8.93074   8
  -1  -2 -12 88.7832 8.44081   7
  -1  -2 -12 73.5314 8.20681  12
  -1  -2 -12 106.262 7.98572   1
   1   2  13 578.826 23.7455   7
  -1  -2 -13 611.238 21.9640   1
   1   2  13 588.276 23.2869   3
  -1  -2 -13 595.969 23.8310  12
  -1  -2 -13 636.171 24.0621   7
  -1  -2 -13 558.690 20.4265   6
  -1  -2 -13 579.248 23.9000   8
   1   2  13 619.949 24.6184  12
  -1  -2 -13 592.261 20.0959  11
  -1  -2 -13 605.542 23.2443   3
  -1  -2 -14 6280.85 159.186   1
   1   2  14 6033.54 161.593   7
  -1  -2 -14 6124.16 160.718   3
  -1  -2 -14 6245.30 162.146   8
   1   2  14 6524.89 162.159   3
   1   2  14 6181.94 158.316   1
  -1  -2 -14 5950.85 157.097   6
  -1  -2 -14 6258.80 161.875   7
  -1  -2 -14 6143.78 156.724  11
  -1  -2 -14 6090.32 161.847  12
  -1  -2 -15 1937.00 53.8403   1
  -1  -2 -15 1655.03 55.2292  12
   1   2  15 1856.87 52.4756   1
   1   2  15 1834.80 55.7182   3
  -1  -2 -15 1804.46 50.7448  11
   1   2  15 1821.67 55.4682   7
  -1  -2 -15 1808.27 56.0113   8
  -1  -2 -15 1731.67 55.5205   7
  -1  -2 -15 1845.85 55.0671   3
  -1  -2 -15 1709.46 50.5099   6
  -1  -2 -16 1966.56 58.7404   3
  -1  -2 -16 1942.92 54.1998  11
  -1  -2 -16 1808.86 53.4632   6
   1   2  16 1879.40 58.9342   7
  -1  -2 -16 1951.65 59.6678  12
  -1  -2 -16 1897.47 59.4782   8
   1   2  16 1899.93 54.4091  11
   1   2  16 2017.59 56.1705   1
   1   2  16 1980.84 59.5062   3
  -1  -2 -16 1703.56 58.5341   7
  -1  -2 -16 2035.98 57.0151   1
  -1  -2 -17 205.198 15.1134   3
  -1  -2 -17 187.565 15.4852   8
   1   2  17 192.695 12.0752  11
  -1  -2 -17 178.689 15.2089   7
   1   2  17 191.519 12.6392   1
  -1  -2 -17 201.226 13.8613   1
   1   2  17 200.447 15.1756   3
  -1  -2 -17 210.204 12.0500  11
  -1  -2 -18 235.353 16.9400   8
   1   2  18 247.101 13.5071  11
   1   2  18 222.442 14.3752   1
  -1  -2 -18 249.960 13.3563  11
   1   2  18 233.224 16.3836   3
  -1  -2 -18 244.773 15.1306   1
  -1  -2 -18 246.648 17.5654   7
  -1  -2 -19 116.682 10.0272  11
  -1  -2 -19 121.568 13.8497   8
  -1  -2 -19 117.457 10.6549   4
   1   2  19 131.073 13.9003   3
  -1  -2 -19 124.546 11.8109   1
   1   2  19 125.552 11.4638   1
  -1  -2 -20 37.8156 11.0517   8
  -1  -2 -20 63.6175 8.19475  11
  -1  -2 -20 42.5312 8.35566   4
   1   2  20 34.6842 10.6022   3
  -1  -2 -21 163.961 12.4352  11
  -1  -2 -21 219.451 18.1390   8
   1   2  22 14.5294 11.5903   3
  -1  -2 -22 7.71095 10.6088   8
  -1  -2 -22 2.22852 7.35926  11
   1   2  23 112.427 15.1414   3
  -1  -2 -23 91.0938 15.0401   8
  -1  -2 -24 304.987 22.4855   8
   1   3 -22 771.292 33.5641  11
  -1  -3  22 711.486 36.1609   3
   1   3 -21 353.405 21.9418  11
  -1  -3  20 122.444 15.9232   3
   1   3 -20 140.249 14.6868  11
   1   3 -19 8.02074 6.05852   4
   1   3 -19 10.3915 9.85862  11
  -1  -3  19 24.8168 10.2460   3
   1   3 -18 3.96914 9.04698  11
  -1  -3  18-3.91168 9.25857   3
   1   3 -18 5.62830 5.85268   5
   1   3 -18 3.71765 5.78317   4
   1   3 -18 6.55953 7.53837   8
   1   3 -17 99.7800 10.2981   8
   1   3 -17 94.6771 8.53557   5
  -1  -3  17 100.954 12.9069   3
   1   3 -17 89.3096 8.54403   4
   1   3 -17 103.540 11.8596  12
   1   3 -17 97.4506 12.2736  11
   1   3 -16 915.187 32.3248   8
  -1  -3  16 919.323 37.4700   3
  -1  -3  16 1002.33 36.5460  11
   1   3 -16 1015.34 35.8638  11
   1   3 -16 952.475 30.8410   5
  -1  -3  16 1042.06 37.3311   1
   1   3 -16 1069.04 35.6973  12
  -1  -3  16 982.116 36.1410  12
   1   3 -16 998.067 31.2168   4
   1   3 -16 979.086 32.2898  10
   1   3 -15 274.481 12.9828   5
  -1  -3  15 275.596 17.4420   1
   1   3 -15 287.762 16.4996  11
  -1  -3  15 266.317 18.1890   3
  -1  -3  15 281.651 17.3416  11
  -1  -3  15 270.505 9.74285   6
  -1  -3  15 269.176 16.3122  12
  -1  -3  15 285.184 16.8647   7
   1   3 -15 291.495 16.1062  12
   1   3 -15 304.852 17.2621   3
   1   3 -15 280.152 13.1902   4
   1   3 -14 195.354 10.4993   4
  -1  -3  14 215.508 13.7968   7
  -1  -3  14 161.916 13.4464   1
  -1  -3  14 171.738 13.3686  11
  -1  -3  14 163.515 7.40277   6
  -1  -3  14 170.249 12.2919  12
  -1  -3  14 151.608 13.2733   3
   1   3 -14 175.938 13.4191   3
   1   3 -14 178.916 12.2187  12
   1   3 -14 178.647 12.9008  11
   1   3 -14 182.546 10.2490   5
   1   3 -13 666.399 26.8213   3
  -1  -3  13 687.103 26.4190  12
   1   3 -13 731.999 25.9577  12
  -1  -3  13 657.291 26.5551  11
   1   3 -13 685.576 26.4927  11
  -1  -3  13 699.001 27.5175   1
   1   3 -13 747.315 23.3792   5
  -1  -3  13 663.371 20.3358   6
  -1  -3  13 724.083 27.0054   7
   1   3 -13 710.863 23.2788   4
   1   3 -12 204.001 13.4828   3
   1   3 -12 212.347 10.9006   8
   1   3 -12 217.474 12.8383  12
   1   3 -12 228.623 10.9904   5
  -1  -3  12 217.155 13.4416   7
   1   3 -12 252.518 11.3661   4
  -1  -3  12 209.022 13.0354  12
  -1  -3  12 216.160 13.6316  11
  -1  -3  12 218.566 8.78573   6
  -1  -3  12 238.012 14.4019   1
   1   3 -11 4983.75 130.505   8
  -1  -3  11 4993.41 134.552  11
  -1  -3  11 5132.72 128.491   6
  -1  -3  11 5138.38 134.045   7
   1   3 -11 5068.56 133.071  12
  -1  -3  11 5226.57 135.364   1
   1   3 -11 5434.86 131.293   4
   1   3 -11 5418.49 135.508   3
  -1  -3  11 4846.07 133.239  12
   1   3 -11 5098.31 130.636   5
   1   3 -10 12.2472 4.19440   4
  -1  -3  10 2.25938 4.47716  12
  -1  -3  10 8.84956 5.87024   1
   1   3 -10 7.87803 5.25821   3
  -1  -3  10 16.1753 5.68114  11
   1   3 -10 8.97933 3.70122   8
   1   3 -10 7.46470 4.02263   5
   1   3 -10 8.32819 4.84660  12
  -1  -3  10 11.7361 5.56901   7
   1   3  -9 1732.37 46.1946   8
   1   3  -9 1759.84 47.2127   4
  -1  -3   9 1667.29 49.0902   7
  -1  -3   9 1746.11 50.5225   1
  -1  -3   9 1701.69 50.0179  11
  -1  -3   9 1623.29 48.5184  12
   1   3  -9 1735.39 50.1263   3
   1   3  -9 1706.57 48.2679  12
   1   3  -9 1788.05 47.0253   5
   1   3  -8 212.859 11.4951   3
  -1  -3   8 216.461 11.1733   7
   1   3  -8 235.186 10.6934  12
   1   3  -8 230.146 8.83883   8
  -1  -3   8 219.356 10.6242  12
   1   3  -8 229.884 9.90516   4
   1   3  -8 242.556 9.89229   5
   1   3  -8 220.984 11.4540  11
   1   3  -7 9133.15 216.876   4
  -1  -3   7 9093.94 217.666  12
   1   3  -7 8662.47 219.087  11
   1   3  -7 8728.31 218.924   3
   1   3  -7 9502.99 217.435  12
   1   3  -7 8597.93 216.187   5
   1   3  -7 7925.49 214.636   8
   1   3  -6 557.784 19.6250  11
   1   3  -6 545.739 17.7858  12
  -1  -3   6 519.076 17.7829  12
   1   3  -6 630.610 18.2128   4
   1   3  -6 534.700 15.6896   8
   1   3  -6 632.264 17.9901   5
   1   3  -6 539.941 15.6923  10
   1   3  -6 603.402 19.6467   3
   1   3  -5 307.165 10.7820   5
   1   3  -5 281.288 8.24982  10
  -1  -3   5 276.209 10.3639  12
   1   3  -5 308.730 10.6048  12
   1   3  -5 262.058 12.0587  11
   1   3  -5 269.907 8.23757   8
   1   3  -5 296.858 11.8964   3
   1   3  -5 289.087 10.8437   4
   1   3  -4 15290.4 366.740   3
  -1  -3   4 14716.7 365.244  12
   1   3  -4 15514.0 367.357  11
   1   3  -4 15283.2 365.825   5
   1   3  -3 4917.31 126.322   5
   1   3  -3 4956.18 127.320  11
  -1  -3   3 5285.93 126.801   4
  -1  -3   3 4868.36 125.125  12
  -1  -3   3 5085.93 126.686   5
   1   3  -3 5251.01 126.766   3
  -1  -3   2 8091.01 205.062  12
  -1  -3   2 8773.77 207.278   5
   1   3  -2 7883.01 206.268   3
   1   3  -2 8734.06 208.519   9
  -1  -3   2 8876.05 207.290   4
   1   3  -2 8262.17 207.157  11
  -1  -3   1 29522.3 693.421   8
  -1  -3   1 28635.9 696.436   4
   1   3  -1 28256.5 694.753   3
   1   3  -1 26329.2 695.508  11
  -1  -3   1 27253.8 696.110   5
   1   3  -1 28504.2 696.972   9
   1   3   0 3233.05 73.8021  11
  -1  -3   0 2855.30 72.9130   3
  -1  -3   0 2915.30 72.8992   8
   1   3   0 3089.89 75.7004   9
   1   3   1 355.814 12.5431   9
   1   3   1 361.300 12.5543   4
   1   3   1 359.667 10.5673  11
   1   3   2 690.190 20.7682   4
   1   3   2 646.726 17.7830  11
   1   3   2 678.971 20.6572   9
  -1  -3  -2 695.045 17.8295  11
   1   3   3 4610.49 117.275   9
  -1  -3  -4 1104.50 32.9599   4
  -1  -3  -4 1167.65 30.7779   2
  -1  -3  -4 1202.00 30.9509   3
  -1  -3  -5 473.922 13.5370   2
  -1  -3  -5 480.980 14.4777   3
  -1  -3  -5 450.889 14.1398   1
  -1  -3  -6 278.238 9.79458   1
  -1  -3  -6 299.073 8.76906   2
  -1  -3  -6 263.413 10.1588   3
  -1  -3  -6 265.198 11.9702   9
  -1  -3  -7 1405.26 38.1449   3
   1   3   7 1358.92 37.7375   3
  -1  -3  -7 1339.79 34.9745   2
   1   3   7 1364.30 34.8033  11
  -1  -3  -7 1392.12 34.7874  11
   1   3   7 1393.34 36.7853   1
  -1  -3  -7 1295.86 36.9668   1
  -1  -3  -8 8479.64 208.209   3
   1   3   8 7828.39 204.749  11
  -1  -3  -8 8272.20 204.753  11
   1   3   8 8450.34 208.259   3
  -1  -3  -8 8446.71 204.211   2
  -1  -3  -8 8540.18 208.989   6
  -1  -3  -8 8451.05 207.048   1
   1   3   8 8518.96 206.735   1
  -1  -3  -9 581.528 19.8766   3
   1   3   9 575.819 19.8006   3
  -1  -3  -9 576.689 20.0336   6
  -1  -3  -9 589.913 16.7272  11
   1   3   9 570.108 15.4989   2
   1   3   9 581.531 16.7340  11
   1   3   9 579.109 18.3145   1
  -1  -3  -9 548.297 18.5035   1
  -1  -3 -10 2334.05 63.8169   6
  -1  -3 -10 2281.90 65.4603  12
  -1  -3 -10 2441.62 64.3175   3
   1   3  10 2442.29 62.2502   1
   1   3  10 2413.28 60.4407  11
  -1  -3 -10 2231.24 60.3222  11
   1   3  10 2312.93 58.3663   2
  -1  -3 -10 2365.53 62.7563   1
  -1  -3 -11 7.07070 2.87764  11
  -1  -3 -11 7.25037 4.46515   3
  -1  -3 -11 4.99228 3.74837   1
  -1  -3 -11 4.76417 4.96313  12
   1   3  11 5.61403 3.44227   1
  -1  -3 -11 7.09090 4.22427   6
   1   3  11 3.88183 2.80610  11
  -1  -3 -11 2.86022 4.53540   8
  -1  -3 -11 5.21694 4.30810   7
  -1  -3 -12 1.47652 4.98801  12
   1   3  12 0.31771 3.23341  11
  -1  -3 -12 2.13940 5.16531   7
  -1  -3 -12 3.72671 3.06564  11
   1   3  12 3.14571 4.89919   3
  -1  -3 -12 2.46243 5.18203   3
  -1  -3 -12 3.08808 5.25487   8
  -1  -3 -12-1.50638 4.08214   1
  -1  -3 -12 2.10405 4.27630   6
  -1  -3 -13 268.830 15.2549   7
  -1  -3 -13 272.895 15.8426   8
   1   3  13 314.003 15.0289   3
  -1  -3 -13 290.368 14.7627   3
   1   3  13 300.590 11.8371  11
  -1  -3 -13 282.659 13.5297   1
  -1  -3 -13 306.920 13.7611   6
  -1  -3 -13 285.599 11.5927  11
  -1  -3 -13 259.978 15.5041  12
   1   3  14 4143.76 106.326  11
  -1  -3 -14 4004.53 112.916   8
  -1  -3 -14 4036.05 110.596   3
  -1  -3 -14 4171.74 108.704   6
  -1  -3 -14 4283.62 106.394  11
  -1  -3 -14 4232.46 109.277   1
   1   3  14 4251.29 111.518   3
  -1  -3 -14 3810.49 111.700   7
  -1  -3 -14 4048.54 112.272  12
   1   3  15 1948.57 55.7468   1
  -1  -3 -15 2005.17 58.5581   3
  -1  -3 -15 1845.98 59.0054   7
  -1  -3 -15 1971.42 53.5256  11
   1   3  15 2030.32 59.0161   3
  -1  -3 -15 1972.95 55.4967   6
  -1  -3 -15 1915.10 59.4224  12
  -1  -3 -15 1950.90 56.5104   1
  -1  -3 -15 1863.62 59.9099   8
   1   3  16 898.822 30.8029   1
  -1  -3 -16 921.487 35.0396   8
  -1  -3 -16 921.019 33.4374   3
  -1  -3 -16 937.924 34.7576   7
  -1  -3 -16 959.902 35.2057  12
  -1  -3 -16 958.095 29.1696  11
   1   3  16 883.513 33.5198   3
  -1  -3 -16 942.443 32.3065   1
  -1  -3 -16 899.832 30.2206   6
   1   3  17 872.254 29.7186   1
  -1  -3 -17 879.659 32.4294   3
  -1  -3 -17 811.975 33.5128   7
  -1  -3 -17 863.360 33.7315   8
   1   3  17 851.570 27.7254  11
  -1  -3 -17 802.710 28.3086   6
  -1  -3 -17 874.684 30.7502   1
   1   3  17 889.457 32.9428   3
  -1  -3 -17 859.387 27.6283  11
  -1  -3 -18 152.889 12.0732   1
   1   3  18 163.914 11.7367   1
  -1  -3 -18 150.901 14.2318   8
  -1  -3 -18 160.224 12.3763   4
  -1  -3 -18 144.207 9.92235  11
   1   3  18 137.890 13.1267   3
  -1  -3 -18 148.708 10.6057   6
  -1  -3 -18 153.989 14.1727   7
  -1  -3 -19 9.44182 8.71347   7
  -1  -3 -19 1.69122 5.54533  11
  -1  -3 -19-5.92211 9.52897   8
  -1  -3 -19 5.02962 6.84996   1
  -1  -3 -19-1.58513 7.13670   4
   1   3  19 12.9260 8.14902   3
  -1  -3 -20 954.847 37.1081   8
  -1  -3 -20 892.136 32.2175   1
   1   3  20 834.561 34.1452   3
  -1  -3 -20 834.320 31.0442   4
  -1  -3 -20 850.960 28.7672  11
  -1  -3 -21 152.990 11.0384  11
  -1  -3 -21 154.844 16.4770   8
  -1  -3 -22 350.785 16.7035  11
  -1  -3 -22 352.110 23.3581   8
  -1  -3 -23 8.42100 12.7971   8
  -1  -3 -24 526.848 29.7028   8
   1   4 -22 319.616 22.7280  11
  -1  -4  22 355.425 25.6305   3
   1   4 -21 30.0036 12.8985  11
   1   4 -20 87.7273 13.8407  11
   1   4 -19 34.3402 11.0796  11
   1   4 -18 40.1692 10.5472  11
   1   4 -18 37.1141 6.77987   4
   1   4 -17 885.722 29.1539   5
   1   4 -17 1008.43 36.5037  11
   1   4 -17 899.431 29.4188   4
  -1  -4  17 962.208 35.8150  12
   1   4 -17 1014.59 35.2341  12
   1   4 -17 945.651 31.3965   8
  -1  -4  16 212.627 15.5136  12
   1   4 -16 221.803 11.7306   4
   1   4 -16 243.785 16.5440  11
   1   4 -16 209.333 11.3337   5
   1   4 -16 231.379 15.1677  12
   1   4 -15-2.35951 7.17062  12
  -1  -4  15 5.26522 7.56229  12
  -1  -4  15-0.89004 7.77483   7
   1   4 -15-1.82729 8.26114  11
  -1  -4  15 5.08011 8.71539   1
   1   4 -15-0.94576 5.53394   4
  -1  -4  15 20.2919 9.26706  11
   1   4 -15 2.72096 5.39866   5
  -1  -4  14 803.906 24.6389   6
  -1  -4  14 806.706 30.9160   7
  -1  -4  14 874.111 32.4562  11
   1   4 -14 846.747 26.8367   4
   1   4 -14 871.334 26.7294   5
   1   4 -14 840.925 31.6978   3
   1   4 -14 832.771 31.3465  11
  -1  -4  14 829.381 30.5168  12
   1   4 -14 812.080 29.5675  12
  -1  -4  14 860.205 32.5418   1
  -1  -4  13 912.633 26.5616   6
  -1  -4  13 893.867 31.6303  12
   1   4 -13 910.714 28.0213   5
  -1  -4  13 917.320 33.5518   1
  -1  -4  13 918.829 32.1226   7
  -1  -4  13 874.760 32.8162  11
   1   4 -13 876.885 32.6437   3
   1   4 -13 934.929 27.7370  10
   1   4 -13 902.712 30.9104  12
   1   4 -13 886.783 28.1540   4
   1   4 -13 881.946 27.7152   8
  -1  -4  12 447.445 19.8828   7
  -1  -4  12 475.753 15.5306   6
   1   4 -12 435.450 15.8102  10
  -1  -4  12 419.947 18.8616  12
   1   4 -12 472.144 16.9389   4
   1   4 -12 455.415 18.8184  12
   1   4 -12 460.780 16.6706   5
  -1  -4  12 472.421 20.9272  11
  -1  -4  12 423.572 20.4348   1
   1   4 -12 438.875 15.8886   8
   1   4 -12 436.383 20.3649   3
  -1  -4  11 4.64094 5.55802   7
  -1  -4  11-3.18070 6.91832   1
   1   4 -11 9.12303 3.68397   8
  -1  -4  11 12.9080 6.45612  11
  -1  -4  11 6.96349 5.20346  12
   1   4 -11 15.1901 4.83152   5
   1   4 -11 9.15471 3.94034  10
   1   4 -11 16.0553 4.79922   4
   1   4 -11 3.70707 6.36338   3
   1   4 -11 8.66572 5.37813  12
   1   4 -10 1.37182 5.18915   3
   1   4 -10-1.08056 3.18518  10
  -1  -4  10 2.85962 4.69732  12
  -1  -4  10-1.84356 5.48676   7
   1   4 -10-0.68463 5.76314  11
  -1  -4  10 6.37145 5.66559  11
   1   4 -10 3.26320 3.95550   4
   1   4 -10 4.60702 3.92006   5
  -1  -4  10 0.74358 5.69196   1
   1   4 -10 3.33532 3.00925   8
   1   4 -10 7.88277 4.81098  12
   1   4  -9 184.064 7.53850  10
   1   4  -9 187.972 10.1651  12
   1   4  -9 176.509 11.3029   3
   1   4  -9 186.184 9.16279   5
  -1  -4   9 201.399 11.3128   7
  -1  -4   9 208.293 11.9713  11
   1   4  -9 237.287 12.3427  11
   1   4  -9 187.486 9.34532   4
  -1  -4   9 169.010 9.88387  12
   1   4  -9 188.824 7.59981   8
  -1  -4   9 197.632 11.9128   1
   1   4  -8 235.251 8.49776  10
   1   4  -8 276.673 13.1991  11
   1   4  -8 262.720 10.6851   5
  -1  -4   8 244.250 12.1482   7
   1   4  -8 265.961 11.0913   4
  -1  -4   8 278.133 11.9523  12
   1   4  -8 271.880 13.0310   3
   1   4  -8 239.129 8.49601   8
   1   4  -7 1861.58 48.5090   8
   1   4  -7 2127.98 52.5750   4
   1   4  -7 2003.14 54.4975  11
  -1  -4   7 2018.45 52.7655  12
   1   4  -7 1828.92 48.4236  10
   1   4  -7 1989.90 54.1865   3
   1   4  -7 1972.70 51.5365   5
   1   4  -6 5387.63 133.798   5
   1   4  -6 5449.42 135.847   3
   1   4  -6 5461.46 134.173   4
  -1  -4   6 5412.26 134.099  12
   1   4  -6 5109.76 135.882  11
   1   4  -5 11942.4 302.074   3
   1   4  -5 11653.4 302.575  11
   1   4  -5 12191.4 301.118   4
  -1  -4   5 12183.9 302.861   3
  -1  -4   5 12428.9 300.594  12
   1   4  -5 12371.3 300.983   5
  -1  -4   4 12701.7 321.292  12
  -1  -4   4 12877.4 323.407   3
  -1  -4   4 13765.6 322.641   4
  -1  -4   4 13046.9 322.586   5
   1   4  -4 12934.3 323.628  11
   1   4  -4 13123.1 322.405   5
   1   4  -4 12680.7 322.895   3
   1   4  -4 13296.2 322.718   4
   1   4  -3 2302.34 62.3961   4
   1   4  -3 2405.75 64.5067   9
   1   4  -3 2439.62 63.0206  11
  -1  -4   3 2229.72 60.7155  12
  -1  -4   3 2313.59 62.4679   3
  -1  -4   3 2503.16 62.6355   5
   1   4  -3 2314.38 62.1811   3
   1   4  -3 2374.23 62.3432   5
  -1  -4   3 2574.74 62.7755   4
  -1  -4   2 427.871 14.6152   5
   1   4  -2 449.648 14.7170  11
  -1  -4   2 419.426 14.2198   3
  -1  -4   2 449.636 14.8926   4
   1   4  -2 420.098 13.8768   3
   1   4  -2 433.273 14.8461   5
   1   4  -2 385.363 14.3086   4
   1   4  -2 412.941 15.7481   9
   1   4  -1 14326.7 363.941  11
  -1  -4   1 15062.3 365.159   4
  -1  -4   1 14147.1 365.270   5
   1   4  -1 15731.2 366.370   9
  -1  -4   1 15187.2 361.768   8
  -1  -4   1 14391.6 361.707  10
  -1  -4   1 14866.6 363.660   3
  -1  -4   0 2531.20 64.6735   4
  -1  -4   0 2355.36 64.4371   5
   1   4   0 2523.90 65.4716   9
  -1  -4   0 2266.61 62.2555   3
   1   4   0 2352.66 62.8360  11
  -1  -4   0 2521.26 63.0711  11
  -1  -4   0 2576.44 62.0588   8
   1   4   1 1004.96 28.6040  11
  -1  -4  -1 1108.09 29.0382   8
  -1  -4  -1 1056.76 28.6208  11
   1   4   1 1087.40 31.3343   9
  -1  -4  -2 773.208 21.1388  11
   1   4   2 804.036 24.2085   4
   1   4   2 778.802 20.9303  11
   1   4   2 803.915 24.3493   9
  -1  -4  -2 731.283 22.5097   8
  -1  -4  -3 5268.02 128.842  11
  -1  -4  -3 5281.82 130.960   2
   1   4   3 4948.54 133.126   9
  -1  -4  -4 742.584 20.9618   2
  -1  -4  -4 700.004 18.3939  11
   1   4   4 739.137 23.4135   9
  -1  -4  -5 252.016 9.71743   2
  -1  -4  -5 284.634 9.69408   3
  -1  -4  -5 270.207 11.8094   4
  -1  -4  -5 290.672 11.2860  12
  -1  -4  -6 5.27143 2.10279   2
  -1  -4  -6 7.55356 2.62602   3
  -1  -4  -6 3.85358 2.40805   1
  -1  -4  -7 56.4457 4.73880   3
  -1  -4  -7 47.1281 4.32450   1
  -1  -4  -7 60.9003 3.80525   2
  -1  -4  -8 7105.31 173.994   3
  -1  -4  -8 6986.93 171.072   2
   1   4   8 6869.92 169.640  11
  -1  -4  -8 6836.01 175.763   4
  -1  -4  -8 6752.41 169.547  11
  -1  -4  -8 7445.39 173.358   1
  -1  -4  -9 2928.16 72.7286   2
  -1  -4  -9 3014.43 76.5896   3
  -1  -4  -9 2849.32 72.0165  11
  -1  -4  -9 2901.81 75.4070   1
   1   4   9 2837.20 72.0894  11
  -1  -4 -10 592.289 17.1251   2
  -1  -4 -10 628.643 21.3690   3
  -1  -4 -10 636.655 17.3403  11
  -1  -4 -10 636.270 20.4518   1
   1   4  10 611.934 17.3169  11
  -1  -4 -10 586.604 21.7645   6
  -1  -4 -11 270.660 14.4570   8
   1   4  11 251.644 8.83004  11
  -1  -4 -11 224.665 12.2050   6
  -1  -4 -11 256.332 11.4842   1
   1   4  11 241.993 10.9299   1
  -1  -4 -11 246.989 8.70753  11
  -1  -4 -11 250.290 12.3421   3
  -1  -4 -12 165.139 11.9055   8
  -1  -4 -12 171.166 7.16605  11
  -1  -4 -12 166.648 10.3884   3
   1   4  12 149.065 6.93943  11
  -1  -4 -12 136.082 9.81166   6
  -1  -4 -12 180.223 9.77852   1
  -1  -4 -13 1676.99 50.7873   6
  -1  -4 -13 1742.60 51.5867   3
   1   4  13 1705.47 46.6655  11
  -1  -4 -13 1854.47 54.7200   8
  -1  -4 -13 1797.21 46.6783  11
  -1  -4 -13 1756.20 50.2299   1
  -1  -4 -14 1758.58 51.2131   1
  -1  -4 -14 1766.42 51.8221   6
  -1  -4 -14 1811.20 47.7034  11
  -1  -4 -14 1614.66 54.0450  12
   1   4  14 1802.32 47.7475  11
  -1  -4 -14 1723.45 52.6285   3
  -1  -4 -14 1829.18 55.9706   8
  -1  -4 -15 1041.42 33.3752   6
   1   4  15 1000.85 29.4131  11
  -1  -4 -15 1016.42 29.4631  11
  -1  -4 -15 964.929 36.8079   8
  -1  -4 -15 991.046 34.3554   3
  -1  -4 -15 1043.03 33.3424   1
  -1  -4 -15 999.403 36.4279  12
   1   4  15 942.659 31.9076   1
  -1  -4 -16 992.851 37.1952   8
  -1  -4 -16 985.520 29.0835  11
  -1  -4 -16 1034.30 34.7713   3
  -1  -4 -16 923.280 35.6791  12
   1   4  16 951.987 31.9134   1
  -1  -4 -16 1008.86 33.1798   1
  -1  -4 -16 911.281 32.1857   6
  -1  -4 -16 953.584 33.7581   4
  -1  -4 -17 57.6654 9.63755   3
  -1  -4 -17 62.4668 6.39953  11
  -1  -4 -17 50.8894 8.75128   1
  -1  -4 -17 51.4046 7.66879   6
   1   4  17 44.7446 7.48354   1
  -1  -4 -17 61.8409 9.54153   4
  -1  -4 -17 45.5976 9.67344   8
  -1  -4 -18 171.099 9.71208  11
   1   4  18 165.401 11.8487   1
  -1  -4 -18 168.334 12.7744   4
  -1  -4 -18 194.709 13.2589   1
  -1  -4 -18 166.008 11.4789   6
  -1  -4 -18 192.288 16.2318   8
  -1  -4 -19 757.023 27.8814   6
  -1  -4 -19 778.745 34.0785   8
  -1  -4 -19 830.016 25.9882  11
  -1  -4 -19 848.944 30.4164   1
  -1  -4 -19 705.800 29.5854   4
  -1  -4 -20 853.847 27.4354  11
  -1  -4 -20 796.289 31.1835   1
  -1  -4 -20 803.830 28.9519   6
  -1  -4 -20 827.826 31.9510   4
  -1  -4 -21 361.075 15.6082  11
  -1  -4 -21 348.930 19.2816   1
  -1  -4 -21 363.437 23.1552   8
  -1  -4 -22 281.905 17.6843   1
  -1  -4 -22 302.596 22.2810   8
  -1  -4 -23 434.173 27.2960   8
   1   5 -21 149.293 16.8751  11
   1   5 -20 4.88726 11.1397  11
   1   5 -19 14.0787 10.2083  11
  -1  -5  18-3.18020 9.58494  12
   1   5 -18 5.62184 10.1663  11
   1   5 -17 21.5142 10.0131  11
  -1  -5  17 13.0198 8.71751  12
   1   5 -17 14.6112 5.57921   4
   1   5 -16 6.33358 5.39853   4
  -1  -5  16 0.93774 8.22799  12
   1   5 -16-1.02401 8.19484  11
   1   5 -16-0.43375 5.26196   5
   1   5 -15 137.414 13.4780  11
  -1  -5  15 127.923 11.9273  12
   1   5 -15 123.412 8.64809   4
   1   5 -15 111.704 8.18919   5
   1   5 -15 124.995 8.31721   8
  -1  -5  15 121.805 13.6274   3
   1   5 -14 46.0591 5.82646  10
  -1  -5  14 54.8776 10.7495   3
  -1  -5  14 59.0272 9.03179  12
   1   5 -14 65.3358 6.93689   4
   1   5 -14 55.2778 6.56252   5
  -1  -5  14 71.6281 9.84945   7
  -1  -5  14 67.3487 10.6764   1
   1   5 -14 53.0509 6.08007   8
  -1  -5  13 720.160 27.6343   7
   1   5 -13 690.925 21.8086  10
   1   5 -13 679.704 28.1809   3
   1   5 -13 781.100 24.0697   4
  -1  -5  13 717.228 27.0382  12
  -1  -5  13 694.201 29.0509   1
  -1  -5  13 716.885 28.9528  11
   1   5 -13 718.542 22.0980   8
   1   5 -13 739.756 23.4301   5
  -1  -5  13 700.628 29.7959   3
   1   5 -12 31.5550 5.86319   5
  -1  -5  12 39.2997 8.36111   7
  -1  -5  12 28.3279 8.64393   3
  -1  -5  12 31.5291 8.79927  11
  -1  -5  12 41.3870 7.50058  12
   1   5 -12 44.8493 9.10223   3
   1   5 -12 34.5639 5.89837   4
   1   5 -12 27.6017 4.21985  10
   1   5 -12 29.2423 4.25108   8
  -1  -5  12 31.1141 8.74591   1
   1   5 -11 442.897 14.7099  10
   1   5 -11 509.421 17.5452   5
  -1  -5  11 495.289 22.0110  11
  -1  -5  11 540.044 22.8406   1
   1   5 -11 433.742 20.6926  11
  -1  -5  11 432.391 21.4263   3
   1   5 -11 478.990 14.9412   8
  -1  -5  11 463.736 19.4638  12
   1   5 -11 510.454 17.8206   4
  -1  -5  11 527.605 21.1873   7
   1   5 -11 500.827 21.3555   3
  -1  -5  10 13.9090 6.82304  11
  -1  -5  10 25.3273 5.80878  12
  -1  -5  10 17.0549 7.16978   1
   1   5 -10 12.7581 2.61624  10
  -1  -5  10 14.2717 7.24680   3
   1   5 -10 20.0283 4.93262   4
  -1  -5  10 36.8022 7.62341   7
   1   5 -10 25.2274 7.27442   3
   1   5 -10 14.8149 6.84889  11
   1   5 -10 18.0841 2.86889   8
   1   5 -10 16.7724 4.80580   5
   1   5  -9 131.507 5.24982   8
  -1  -5   9 141.510 10.5570  11
   1   5  -9 144.494 10.7577   3
   1   5  -9 170.972 8.68668   5
  -1  -5   9 144.188 11.3360   1
   1   5  -9 156.059 8.77301   4
  -1  -5   9 155.823 10.3061   7
  -1  -5   9 186.684 11.9978   3
   1   5  -9 146.831 5.36968  10
  -1  -5   9 152.447 9.51312  12
   1   5  -9 151.157 10.9915  11
  -1  -5   8 471.342 20.3721   3
  -1  -5   8 505.748 18.2904  12
   1   5  -8 471.525 19.8538  11
   1   5  -8 540.472 17.7491   5
  -1  -5   8 476.580 20.7160   1
  -1  -5   8 488.662 20.0930  11
   1   5  -8 491.749 19.8081   3
   1   5  -8 510.851 17.7299   4
  -1  -5   7 267.258 14.1491   3
  -1  -5   7 264.089 14.5510   1
   1   5  -7 263.700 11.9017   5
  -1  -5   7 289.650 12.4059  12
  -1  -5   7 245.187 14.0774  11
   1   5  -7 296.286 14.3824  11
   1   5  -7 286.438 13.8547   3
   1   5  -7 278.550 12.2122   4
  -1  -5   6 24525.9 605.203   3
   1   5  -6 25385.7 604.909  11
  -1  -5   6 24303.0 602.070  12
   1   5  -6 23804.5 602.544   4
   1   5  -6 24729.0 603.923   3
   1   5  -6 24543.7 602.305   5
   1   5  -5 2786.03 72.9848   3
  -1  -5   5 2681.47 73.6655   3
   1   5  -5 2700.26 72.0699   5
  -1  -5   5 2715.88 72.4334   5
   1   5  -5 2760.51 73.8068  11
   1   5  -5 2679.17 72.3500   4
  -1  -5   5 2886.94 72.3622   4
   1   5  -5 2719.53 75.7366   9
  -1  -5   5 2662.02 71.1095  12
   1   5  -4 1745.39 48.1585   4
  -1  -5   4 1774.72 47.9172   4
  -1  -5   4 1718.33 46.2849  12
   1   5  -4 1788.00 48.0949   3
  -1  -5   4 1672.63 48.4340   3
   1   5  -4 1701.82 48.6698  11
   1   5  -4 1721.39 47.9248   5
  -1  -5   4 1763.02 48.1149   5
   1   5  -4 1751.44 50.8758   9
  -1  -5   3 2404.85 62.0523   4
   1   5  -3 2281.36 62.0998   4
   1   5  -3 2356.09 64.1917   9
  -1  -5   3 2296.25 61.8508   5
   1   5  -3 2295.28 62.0228  11
  -1  -5   3 2312.80 61.8460   3
   1   5  -3 2223.71 61.0759   3
   1   5  -2 10.9882 3.95036  11
   1   5  -2 10.7040 3.76383   4
  -1  -5   2 9.83552 4.12160   4
   1   5  -2 7.16204 4.39139   9
  -1  -5   2 12.6988 3.96430   5
  -1  -5   2 5.27756 3.09572   3
  -1  -5   2 12.2510 4.18372  11
  -1  -5   1 5470.08 133.064   8
  -1  -5   1 5740.22 136.950   4
  -1  -5   1 5167.59 136.846   5
   1   5  -1 5000.06 137.985   9
  -1  -5   1 5383.91 135.700  11
   1   5  -1 5600.81 135.598  11
   1   5  -1 4836.13 136.322   4
  -1  -5   1 5330.87 135.089   3
  -1  -5   1 5419.02 132.968  10
   1   5   0 874.891 25.2119  11
  -1  -5   0 873.980 27.1342   5
  -1  -5   0 856.964 26.7793   4
  -1  -5   0 877.144 24.1921  10
   1   5   0 949.175 28.2653   9
  -1  -5   0 858.968 25.3294  11
  -1  -5   0 845.656 24.6968   3
  -1  -5   0 852.753 24.3325   8
  -1  -5  -1 837.140 26.3654   4
  -1  -5  -1 814.854 23.9851  11
  -1  -5  -1 874.733 26.7031   5
   1   5   1 839.863 23.8313  11
   1   5   1 821.037 27.1023   9
  -1  -5  -1 846.385 24.2785   8
  -1  -5  -2 3080.51 78.9868  11
   1   5   2 3120.35 83.0736   9
  -1  -5  -2 3153.67 80.5712   8
  -1  -5  -3 38.5981 4.12887   2
  -1  -5  -3 43.1694 4.42452   8
   1   5   3 39.2328 5.08972   9
  -1  -5  -3 33.5572 2.84864  11
  -1  -5  -4 22.6613 2.16760  11
  -1  -5  -4 29.8064 4.54342   8
   1   5   4 20.9605 4.63085   9
  -1  -5  -4 19.0572 3.42085   2
   1   5   5 776.603 25.9743   9
  -1  -5  -5 770.920 19.7962  11
  -1  -5  -5 719.442 19.6652  11
  -1  -5  -5 795.759 22.7889   2
  -1  -5  -6 107.007 7.29493   7
  -1  -5  -6 96.4925 6.04434   1
  -1  -5  -6 100.712 5.68245   3
  -1  -5  -6 104.508 7.05756  12
  -1  -5  -6 100.057 5.72457   2
  -1  -5  -7 4348.06 108.489   3
  -1  -5  -7 4225.17 108.661   1
  -1  -5  -7 4206.81 110.914   7
  -1  -5  -7 4386.68 107.830   2
  -1  -5  -7 3997.75 110.291  12
  -1  -5  -8 596.856 18.2703   2
  -1  -5  -8 610.748 19.5002   1
  -1  -5  -8 626.741 21.7235   7
  -1  -5  -8 589.725 19.5342   3
  -1  -5  -8 557.633 21.1047  12
  -1  -5  -9 29.8043 4.27228   1
  -1  -5  -9 19.9649 4.92828   7
  -1  -5  -9 14.6839 5.63271   4
  -1  -5  -9 21.4788 4.41147   3
  -1  -5  -9 27.0042 3.17527   2
  -1  -5  -9 24.7075 5.96713   9
  -1  -5  -9 24.9897 5.72233  12
  -1  -5 -10 1991.81 54.3576  12
  -1  -5 -10 1946.67 48.2080   2
  -1  -5 -10 1882.98 53.7153   7
  -1  -5 -10 1962.58 51.0539   1
  -1  -5 -10 1955.41 54.1816   4
  -1  -5 -10 1698.55 54.5589   9
  -1  -5 -10 1730.49 45.8290  11
  -1  -5 -10 1899.82 51.6060   3
  -1  -5 -10 1883.32 54.9297   8
  -1  -5 -11 2028.17 55.3085   1
  -1  -5 -11 1892.11 57.8413  12
  -1  -5 -11 2126.94 56.5338   3
  -1  -5 -11 2041.98 51.7542   2
  -1  -5 -11 2015.31 57.9297   6
  -1  -5 -11 1930.55 57.8056   7
  -1  -5 -11 2063.87 58.5291   4
  -1  -5 -11 2034.40 59.9315   8
  -1  -5 -11 1945.35 50.3594  11
  -1  -5 -12 2201.08 63.0878   7
  -1  -5 -12 2203.12 61.1734   3
   1   5  12 2138.98 55.2922  11
  -1  -5 -12 2141.53 62.6980   4
  -1  -5 -12 2176.54 64.5414   8
  -1  -5 -12 2187.06 59.9866   1
  -1  -5 -12 2165.59 55.0891  11
  -1  -5 -12 2212.79 62.5300   6
   1   5  13 151.456 6.36587  11
  -1  -5 -13 161.516 11.9361   7
  -1  -5 -13 124.718 10.0149   3
  -1  -5 -13 157.830 11.4942   6
  -1  -5 -13 126.084 11.2982   4
  -1  -5 -13 132.722 9.49108   1
  -1  -5 -13 144.797 6.18589  11
  -1  -5 -13 138.332 12.3305   8
  -1  -5 -14 840.034 30.9884   4
  -1  -5 -14 882.445 28.7793   1
   1   5  14 806.125 23.5452  11
  -1  -5 -14 854.950 33.0798   8
  -1  -5 -14 818.359 23.4243  11
  -1  -5 -14 791.090 31.0560   7
  -1  -5 -14 844.133 29.8715   6
  -1  -5 -14 850.266 29.6639   3
  -1  -5 -15 10.8127 7.77648   4
  -1  -5 -15 13.0389 7.11650   3
  -1  -5 -15 11.1658 6.87999   6
  -1  -5 -15 19.7105 3.78895  11
   1   5  15 16.1527 3.71904  11
  -1  -5 -15 16.6505 8.26751   7
  -1  -5 -15 8.37106 9.02520   8
  -1  -5 -15 15.0002 6.49335   1
  -1  -5 -16 70.1601 5.39438  11
  -1  -5 -16 72.1272 8.66682   1
  -1  -5 -16 69.0214 9.24955   3
  -1  -5 -16 89.8082 10.9586   8
  -1  -5 -16 82.3393 9.46548   6
   1   5  16 87.7731 5.81288  11
  -1  -5 -16 82.0604 10.1141   4
  -1  -5 -16 87.9226 11.1067   7
  -1  -5 -17 1.05211 7.95911   7
  -1  -5 -17 3.79058 6.71043   6
  -1  -5 -17-1.60960 3.80447  11
  -1  -5 -17-7.03427 8.49138   8
  -1  -5 -17-1.79737 7.91999   4
  -1  -5 -17 2.62992 7.79321   3
  -1  -5 -17-0.73763 6.44334   1
  -1  -5 -18 235.345 10.3261  11
  -1  -5 -18 264.592 15.1456   1
  -1  -5 -18 210.307 17.0461   7
  -1  -5 -18 242.781 16.0069   3
  -1  -5 -18 270.660 18.6856   8
  -1  -5 -18 235.509 14.5854   6
  -1  -5 -18 248.145 16.1412   4
  -1  -5 -19 20.6140 9.46432   8
  -1  -5 -19 20.6584 4.99364  11
  -1  -5 -19 22.2392 9.11258   4
  -1  -5 -19 19.0412 8.06540   6
  -1  -5 -19 11.4543 7.77388   1
  -1  -5 -19 29.9916 10.9030   7
  -1  -5 -20 943.398 39.1684   7
  -1  -5 -20 1002.91 34.9540   1
  -1  -5 -20 922.945 33.2044   6
  -1  -5 -20 1015.09 40.6444   8
  -1  -5 -21 55.3909 10.4303   1
  -1  -5 -21 54.9359 13.5206   8
  -1  -5 -21 55.9011 10.0921   6
  -1  -5 -21 41.9061 13.4515   7
  -1  -5 -22 210.275 19.8077   8
  -1  -5 -22 179.783 14.7549   1
  -1  -5 -22 161.468 18.3525   7
  -1  -6  20 4.78322 12.5542   3
   1   6 -20-6.42999 11.1833  11
   1   6 -19 115.299 14.9853  11
  -1  -6  19 129.677 15.8072   3
  -1  -6  18 213.875 19.6131   3
  -1  -6  18 268.881 17.3522  12
   1   6 -18 215.866 18.0130  11
  -1  -6  17 33.7453 10.1788  12
   1   6 -17 13.7039 9.53325  11
  -1  -6  17 15.2681 10.8805   3
  -1  -6  16 108.036 11.9272  12
   1   6 -16 108.101 8.09750   4
  -1  -6  15 278.409 16.4679  12
   1   6 -15 264.739 12.3821   5
   1   6 -15 286.960 12.9228   4
  -1  -6  15 277.910 19.6989   3
  -1  -6  14 106.732 12.9690   3
  -1  -6  14 92.3834 11.4068   7
   1   6 -14 80.4810 7.54097   5
   1   6 -14 98.6990 7.98832   4
  -1  -6  14 99.4808 10.6245  12
   1   6 -13 32.2736 6.16894   4
  -1  -6  13 43.6683 8.70163   7
   1   6 -13 33.9022 8.45490  11
  -1  -6  13 30.6638 7.85175  12
  -1  -6  13 40.7611 9.53512   3
   1   6 -13 41.9174 9.37628   3
   1   6 -13 38.5172 6.43342   5
  -1  -6  12 495.062 23.0120   1
  -1  -6  12 439.491 21.7301  11
   1   6 -12 476.389 17.5151   4
  -1  -6  12 459.713 22.9456   3
   1   6 -12 451.481 21.5415  11
   1   6 -12 404.616 20.5992   3
  -1  -6  12 471.270 20.7190   7
   1   6 -12 435.902 16.7920   5
  -1  -6  12 433.392 19.3628  12
   1   6 -11-0.95005 5.14217   4
  -1  -6  11-3.57109 7.36894  11
   1   6 -11-4.02521 5.34958   5
  -1  -6  11-3.84730 8.01790   3
   1   6 -11 3.21407 7.17385   3
   1   6 -11 8.46377 7.32697  11
  -1  -6  11-0.65796 5.84911  12
  -1  -6  11 5.61374 8.09956   1
  -1  -6  11 2.17246 6.89321   7
   1   6 -10 73.5533 7.19783   4
  -1  -6  10 72.3242 7.84758  12
  -1  -6  10 69.9360 10.5142   1
   1   6 -10 70.2854 7.07652   5
   1   6 -10 61.4836 9.46429  11
  -1  -6  10 51.1084 9.32038  11
  -1  -6  10 72.4198 9.19046   7
  -1  -6  10 67.2354 9.56014   3
   1   6 -10 60.0809 9.29869   3
   1   6  -9 23.3373 7.28905  11
  -1  -6   9 14.9767 6.00658  12
   1   6  -9 18.8690 5.66883   5
  -1  -6   9 26.9815 8.53736   1
   1   6  -9 20.6091 5.57350   4
  -1  -6   9 22.6749 7.33140   7
  -1  -6   9 21.2488 7.94392  11
  -1  -6   9 19.0795 7.54727   3
   1   6  -9 15.3690 7.37764   3
   1   6  -8-0.70651 6.57185  11
  -1  -6   8 1.52955 6.08757   3
  -1  -6   8-0.50274 4.92747  12
   1   6  -8-0.45432 5.07291   5
  -1  -6   8 3.16497 6.88078   1
   1   6  -8-1.44685 5.12890   4
   1   6  -8-7.11854 6.38754   3
  -1  -6   7 524.156 21.8662   1
   1   6  -7 505.247 22.9885   9
   1   6  -7 538.165 19.4403   4
   1   6  -7 538.778 20.7408   3
  -1  -6   7 536.492 19.1219  12
   1   6  -7 569.805 19.6305   5
  -1  -6   7 543.362 22.0777   3
   1   6  -7 557.335 21.7931  11
   1   6  -6 4383.09 117.845  11
  -1  -6   6 4181.74 118.447   1
   1   6  -6 4501.06 115.941   4
  -1  -6   6 4317.65 117.836   3
  -1  -6   6 4526.97 114.913  12
   1   6  -6 4641.01 120.597   9
   1   6  -6 4490.70 116.846   3
  -1  -6   6 4704.67 115.935   4
   1   6  -5 2030.96 58.5057  11
  -1  -6   5 2131.12 56.0690  12
   1   6  -5 2023.02 57.4452   4
   1   6  -5 2061.06 57.6509   3
  -1  -6   5 2161.09 57.4877   4
  -1  -6   5 2014.11 58.5100   3
   1   6  -5 2185.62 61.3314   9
   1   6  -4 30.1597 6.66398   9
   1   6  -4 33.5420 5.72881   4
  -1  -6   4 33.7756 5.98982  11
  -1  -6   4 21.7982 5.11738   3
   1   6  -4 25.7936 5.69206  11
  -1  -6   4 28.0572 3.89423  12
  -1  -6   4 32.1992 5.29420   4
   1   6  -3 929.568 29.1588  11
   1   6  -3 944.840 29.5815   4
  -1  -6   3 939.368 28.9783   3
  -1  -6   3 920.183 29.3382  11
   1   6  -3 944.555 31.6280   9
   1   6  -2 2.04412 4.11172   4
   1   6  -2 2.19656 3.68060  11
  -1  -6   2 1.83579 3.99157  11
   1   6  -2 7.92122 4.90403   9
  -1  -6   2 1.24033 3.49739   3
   1   6  -1 454.169 17.2796   4
   1   6  -1 459.755 15.9818  11
   1   6  -1 429.279 18.1603   9
  -1  -6   1 419.375 13.7804   8
  -1  -6   1 410.616 15.3785   3
  -1  -6   1 461.024 13.7115  10
  -1  -6   1 466.828 16.3506  11
  -1  -6   0 3456.87 88.5996   3
  -1  -6   0 3403.24 87.6205  10
   1   6   0 3443.97 92.8099   9
  -1  -6   0 3467.57 89.1789  11
  -1  -6   0 3454.36 87.7335   8
   1   6   0 3503.50 88.8754  11
   1   6   0 3332.15 91.0114   4
  -1  -6  -1 827.622 24.6896  11
  -1  -6  -1 830.842 24.6555   8
  -1  -6  -1 832.355 24.2905   3
   1   6   1 793.533 24.3131  11
   1   6   1 857.031 28.1925   9
  -1  -6  -1 855.153 24.6378  10
  -1  -6  -2 764.347 22.1718  11
   1   6   2 690.414 25.6942   9
  -1  -6  -2 718.113 23.8557   2
  -1  -6  -2 782.736 23.4183   8
  -1  -6  -3 1566.39 43.7470   2
  -1  -6  -3 1561.53 41.2048  11
  -1  -6  -3 1505.54 43.5340   8
   1   6   3 1545.42 46.2359   9
  -1  -6  -4 4.34958 3.85268   8
   1   6   4 9.13520 4.31385   9
  -1  -6  -4 9.85712 2.42112  11
  -1  -6  -4 9.50798 3.71252   2
  -1  -6  -5 2668.68 70.1063   2
  -1  -6  -5 2677.28 71.8932   8
  -1  -6  -5 2653.58 66.6693  11
   1   6   5 2514.95 73.2856   9
   1   6   6 871.042 30.2181   9
  -1  -6  -6 903.090 29.1734   8
  -1  -6  -6 905.854 23.0567  11
  -1  -6  -6 834.238 22.8687  11
  -1  -6  -6 908.524 26.6546   2
  -1  -6  -7 2799.06 69.8623   3
  -1  -6  -7 2574.28 73.3876   8
  -1  -6  -7 2663.67 72.5084   7
  -1  -6  -7 2522.16 71.8127  12
  -1  -6  -7 2468.90 73.1651   4
  -1  -6  -7 2729.38 70.7129   1
  -1  -6  -7 2614.00 74.1495   9
  -1  -6  -7 2715.18 70.0803   2
  -1  -6  -8 1631.37 46.4997   7
  -1  -6  -8 1557.56 43.0649   2
  -1  -6  -8 1502.42 45.6255  12
  -1  -6  -8 1535.57 47.7913   9
  -1  -6  -8 1541.97 43.4830   3
  -1  -6  -8 1607.17 44.1512   1
  -1  -6  -9 388.917 13.8185   2
  -1  -6  -9 350.715 17.6685   9
  -1  -6  -9 392.669 17.0670   7
  -1  -6  -9 376.549 14.7991   1
  -1  -6  -9 394.314 16.9828  12
  -1  -6  -9 368.399 14.7152   3
  -1  -6 -10 5121.96 143.735   9
  -1  -6 -10 5311.00 142.046  12
  -1  -6 -10 5427.86 139.454   3
  -1  -6 -10 5591.23 137.181   2
  -1  -6 -10 5314.38 142.961   4
  -1  -6 -10 5625.95 139.443   1
  -1  -6 -10 5379.91 142.029   7
  -1  -6 -11 699.114 27.2199  12
  -1  -6 -11 749.563 27.1299   7
  -1  -6 -11 772.313 24.9555   1
  -1  -6 -11 726.113 27.9355   4
  -1  -6 -11 742.599 22.2214   2
  -1  -6 -11 694.332 28.6635   9
  -1  -6 -11 773.739 25.5118   3
  -1  -6 -12 6092.45 158.858   6
  -1  -6 -12 6091.76 156.220   3
  -1  -6 -12 5670.76 160.441   8
  -1  -6 -12 6317.74 159.543  12
  -1  -6 -12 6023.85 159.201   4
  -1  -6 -12 6159.81 158.827   7
  -1  -6 -12 6086.40 151.633   2
  -1  -6 -12 5998.64 155.329   1
  -1  -6 -13 2202.22 62.7767   6
  -1  -6 -13 2141.75 62.7617   7
  -1  -6 -13 1929.35 64.1356   8
  -1  -6 -13 2165.31 59.5072   1
  -1  -6 -13 2168.58 60.4473   3
  -1  -6 -13 2149.88 63.1048   4
  -1  -6 -13 2034.78 62.6291  12
  -1  -6 -13 2065.20 54.7270   2
  -1  -6 -14 42.2073 7.56450   3
  -1  -6 -14 20.6126 7.43196   6
  -1  -6 -14 36.4174 8.68518  12
  -1  -6 -14 30.8475 2.24444  11
  -1  -6 -14 15.6732 8.82830   8
  -1  -6 -14 30.5861 6.80007   1
  -1  -6 -14 37.3770 8.78638   7
  -1  -6 -14 46.8558 9.05829   4
  -1  -6 -15 27.7044 8.05153   6
  -1  -6 -15 27.3133 6.92360   3
  -1  -6 -15 32.3964 8.57154   7
  -1  -6 -15 18.8048 7.39389   8
  -1  -6 -15 30.0166 2.52713  11
  -1  -6 -15 26.8720 6.78161   1
  -1  -6 -15 38.5305 8.62843   4
  -1  -6 -15 17.9894 7.76959  12
  -1  -6 -16 8.97327 7.07031   3
  -1  -6 -16 11.0806 7.71828   7
  -1  -6 -16 20.5914 7.16228   1
  -1  -6 -16 13.9696 8.04671   8
  -1  -6 -16 12.3647 8.20361   4
  -1  -6 -16 17.8930 7.58245   6
  -1  -6 -17 10.9992 8.68293   8
  -1  -6 -17 15.7838 8.62253   4
  -1  -6 -17 13.0417 7.39482   3
  -1  -6 -17 10.3510 7.77269   6
  -1  -6 -17 10.7103 7.66193   7
  -1  -6 -17 14.1054 7.20483   1
  -1  -6 -18 1475.52 52.0371   7
  -1  -6 -18 1500.98 48.7565   6
  -1  -6 -18 1619.73 54.2876   8
  -1  -6 -18 1515.43 49.6045   3
  -1  -6 -18 1584.63 48.2322   1
  -1  -6 -19 962.709 34.1998   1
  -1  -6 -19 929.138 38.4113   7
  -1  -6 -19 933.167 34.5404   6
  -1  -6 -19 1052.42 40.7257   8
  -1  -6 -20 24.4645 11.5651   7
  -1  -6 -20 34.1952 9.25249   1
  -1  -6 -20 28.1406 11.6338   8
  -1  -6 -20 24.8040 8.58678   6
  -1  -6 -21 143.967 12.6977   6
  -1  -6 -21 107.233 11.8389   1
  -1  -6 -21 122.993 15.5704   7
  -1  -6 -21 142.606 16.2587   8
  -1  -6 -22 60.4167 13.6390   7
  -1  -6 -22 73.0397 11.3377   1
  -1  -6 -22 68.7753 14.6426   8
  -1  -6 -23 271.267 22.5725   8
  -1  -6 -23 278.720 22.1455   7
  -1  -7  19-3.14463 12.0352   3
   1   7 -19 1.30453 10.7137  11
  -1  -7  18 78.6882 11.5402  12
  -1  -7  18 78.5066 14.2652   3
   1   7 -18 61.6185 13.0448  11
  -1  -7  17 47.6904 12.3474   3
  -1  -7  17 55.9285 10.4814  12
  -1  -7  16 17.8803 11.4115   3
  -1  -7  16 4.63767 8.52826  12
  -1  -7  15 166.586 16.5127   3
   1   7 -15 158.953 9.83140   4
  -1  -7  14 18.4375 10.6479   3
   1   7 -14 20.3828 6.04851   4
   1   7 -14 13.7681 8.83725  11
  -1  -7  14 9.07070 7.77015  12
   1   7 -13 534.895 25.1700  11
   1   7 -13 531.851 19.7671   4
  -1  -7  13 561.946 23.0478  12
  -1  -7  13 512.327 26.2567   3
  -1  -7  13 554.114 24.0366   7
  -1  -7  12 5.43890 8.75127   3
  -1  -7  12 0.80161 8.47329   7
   1   7 -12 6.71283 8.11093  11
  -1  -7  12 1.43919 7.37084  12
   1   7 -12-8.07336 8.72945   3
   1   7 -12 2.53872 5.41598   4
  -1  -7  11 92.6530 9.35389  12
   1   7 -11 70.9888 7.44216   4
  -1  -7  11 101.413 12.7136   1
  -1  -7  11 87.6367 11.4289   3
   1   7 -11 78.5350 10.8252   3
   1   7 -11 63.8770 9.76329  11
  -1  -7  11 87.7107 10.8320   7
  -1  -7  11 94.5887 11.8240  11
   1   7 -10 10.3791 8.07820  11
  -1  -7  10 14.3172 8.98376   3
  -1  -7  10 10.6498 8.93554   1
   1   7 -10 6.34768 7.35284   3
  -1  -7  10 8.51999 7.61974   7
   1   7 -10-0.52757 6.05116   4
  -1  -7  10 1.87517 6.10611  12
   1   7 -10 7.77329 8.79267   9
  -1  -7   9 233.856 16.1574   3
  -1  -7   9 287.525 15.7064   7
   1   7  -9 272.537 13.9331   4
   1   7  -9 305.904 16.8230   3
   1   7  -9 274.357 18.2840   9
  -1  -7   9 291.834 14.3230  12
  -1  -7   9 213.053 16.8043   1
   1   7  -9 308.500 17.3071  11
  -1  -7   8 13329.4 348.626   1
   1   7  -8 13624.6 344.017   4
   1   7  -8 13655.8 347.442  11
   1   7  -8 13840.7 346.352   3
   1   7  -8 14570.6 351.416   9
  -1  -7   8 14150.4 348.450   3
  -1  -7   8 13761.6 344.008  12
   1   7  -7 105.740 12.3841   9
  -1  -7   7 144.707 12.1377   1
  -1  -7   7 98.0685 11.6892  11
   1   7  -7 118.009 10.5614   3
  -1  -7   7 140.120 11.5993   3
   1   7  -7 122.177 9.79893   4
  -1  -7   7 118.778 8.88778  12
   1   7  -7 122.575 11.2360  11
   1   7  -6 635.376 22.7323   4
   1   7  -6 588.452 25.7625   9
   1   7  -6 636.930 24.0527  11
  -1  -7   6 645.039 21.4193  12
  -1  -7   6 594.748 24.1076  11
   1   7  -5 122.726 10.7720   9
  -1  -7   5 121.635 9.36181   3
  -1  -7   5 115.877 7.52941  12
  -1  -7   5 129.850 10.1634  11
   1   7  -5 119.172 9.76742  11
   1   7  -5 142.927 9.54689   4
  -1  -7   4 232.299 12.4059   3
  -1  -7   4 257.638 13.4552  11
   1   7  -4 289.904 15.7355   9
   1   7  -4 257.243 13.0533   4
   1   7  -4 260.885 13.4591  11
  -1  -7   4 252.289 10.9724  12
   1   7  -3 4849.00 128.160  11
  -1  -7   3 5078.80 128.713  11
  -1  -7   3 5105.42 128.355   3
   1   7  -3 5044.95 128.899   4
   1   7  -2 910.202 29.5256   4
   1   7  -2 908.040 31.4421   9
   1   7  -2 866.289 28.0814  11
  -1  -7   2 903.766 28.0556   3
  -1  -7   2 867.503 28.4846  11
  -1  -7   1 257.247 12.2363  11
   1   7  -1 265.881 12.0500  11
   1   7  -1 303.075 15.1802   9
   1   7  -1 275.324 13.3772   4
  -1  -7   1 264.726 11.6570   3
   1   7   0 142.996 10.7137   9
  -1  -7   0 155.544 7.54725  10
  -1  -7   0 139.263 8.60505  11
   1   7   0 160.408 8.54698  11
  -1  -7   0 142.219 7.98977   3
  -1  -7   0 156.555 7.60173   8
  -1  -7  -1 443.705 15.2942   8
  -1  -7  -1 407.942 15.3565  11
   1   7   1 420.986 18.6742   9
  -1  -7  -1 435.829 15.1246  10
  -1  -7  -1 406.492 14.8114   3
  -1  -7  -2 940.877 28.1616  11
  -1  -7  -2 976.713 30.5819   2
  -1  -7  -2 1028.66 32.2327   4
   1   7   2 911.211 32.3190   9
  -1  -7  -2 977.476 29.1115  10
  -1  -7  -2 957.142 29.2160   8
  -1  -7  -3 322.971 12.0596  11
   1   7   3 313.653 16.0369   9
  -1  -7  -3 360.940 14.2018   8
  -1  -7  -3 359.294 14.4994   2
  -1  -7  -3 329.694 15.5365   4
  -1  -7  -3 335.686 13.7960  10
  -1  -7  -4 1484.53 47.2053   9
  -1  -7  -4 1567.43 46.8830   4
  -1  -7  -4 1568.52 45.2242   8
  -1  -7  -4 1561.93 41.5451  11
  -1  -7  -4 1576.07 44.7049   2
   1   7   4 1525.15 47.8534   9
   1   7   5 214.816 12.5735   9
  -1  -7  -5 203.218 7.81677  11
  -1  -7  -5 192.693 12.2236   4
  -1  -7  -5 216.232 11.6962   8
  -1  -7  -5 206.656 12.5419   9
  -1  -7  -5 194.948 10.2860   2
  -1  -7  -6 1978.31 56.9535   8
  -1  -7  -6 1984.07 50.6861  11
  -1  -7  -6 1940.48 57.9790   4
   1   7   6 1920.46 58.8514   9
  -1  -7  -6 2056.60 58.7631   9
  -1  -7  -6 2031.80 54.9857   2
  -1  -7  -6 1962.57 50.8300  11
  -1  -7  -7 1262.33 38.5520   7
  -1  -7  -7 1221.92 39.7019   8
  -1  -7  -7 1310.52 37.0044   2
  -1  -7  -7 1275.76 40.6687   4
  -1  -7  -7 1269.16 35.5930   3
  -1  -7  -7 1275.84 38.3819  12
  -1  -7  -7 1296.01 40.9647   9
  -1  -7  -7 1216.76 32.2267  11
  -1  -7  -8 3824.32 95.3589   3
  -1  -7  -8 3580.28 98.1098   7
  -1  -7  -8 3746.79 96.5066   1
  -1  -7  -8 3731.71 98.1936  12
  -1  -7  -8 3771.24 101.014   9
  -1  -7  -8 3829.88 100.127   8
  -1  -7  -8 3653.20 95.5625   2
  -1  -7  -9 42.9383 8.18660   9
  -1  -7  -9 44.0763 7.56162  12
  -1  -7  -9 38.7821 5.94496   1
  -1  -7  -9 56.8637 7.85311   7
  -1  -7  -9 55.9638 9.01811   8
  -1  -7  -9 38.3895 5.98530   3
  -1  -7  -9 39.0379 5.55139   2
  -1  -7 -10 3902.18 107.667   9
  -1  -7 -10 3982.74 105.414  12
  -1  -7 -10 3889.37 104.955   7
  -1  -7 -10 3671.54 106.284   8
  -1  -7 -10 3970.28 102.649   1
  -1  -7 -10 3947.88 100.903   2
  -1  -7 -10 3858.17 101.910   3
  -1  -7 -11 37.4666 9.22954   4
  -1  -7 -11 32.2532 5.37208   2
  -1  -7 -11 39.0600 6.90527   3
  -1  -7 -11 42.6401 8.82611   7
  -1  -7 -11 37.0095 9.82440   9
  -1  -7 -11 36.2650 8.99478  12
  -1  -7 -11 49.5307 7.38055   1
  -1  -7 -12 1560.73 45.8627   3
  -1  -7 -12 1516.78 48.3288   7
  -1  -7 -12 1587.77 49.9564   4
  -1  -7 -12 1555.09 42.8374   2
  -1  -7 -12 1568.20 49.0697  12
  -1  -7 -12 1569.94 45.8313   1
  -1  -7 -12 1426.63 50.5937   9
  -1  -7 -13 5.29297 3.67642   2
  -1  -7 -13 10.3735 5.88839   3
  -1  -7 -13 8.45168 7.31385   4
  -1  -7 -13 7.22409 7.18933  12
  -1  -7 -13-0.85768 6.41220   7
  -1  -7 -13 2.45113 5.37860   1
  -1  -7 -13 12.7110 6.82896   6
  -1  -7 -14 51.0267 9.26050  12
  -1  -7 -14 51.3481 7.39776   1
  -1  -7 -14 68.1255 9.79691   4
  -1  -7 -14 54.5071 4.73371   2
  -1  -7 -14 54.6770 8.92114   6
  -1  -7 -14 57.3920 8.05256   3
  -1  -7 -14 48.3678 8.75583   7
  -1  -7 -15 196.538 14.5517   7
  -1  -7 -15 195.599 12.5131   1
  -1  -7 -15 163.212 14.9499   8
  -1  -7 -15 187.272 14.7071   4
  -1  -7 -15 209.321 14.7956   6
  -1  -7 -15 175.044 12.1679   3
  -1  -7 -16 11.3189 6.40191   3
  -1  -7 -16-8.51948 9.47781   8
  -1  -7 -16 14.3343 8.04478   6
  -1  -7 -16 2.93415 6.49394   1
  -1  -7 -16 2.06097 8.42099   7
  -1  -7 -17 27.2992 9.54433   7
  -1  -7 -17 9.66212 8.02173   6
  -1  -7 -17 23.8840 7.61184   1
  -1  -7 -17-2.55953 8.78068   8
  -1  -7 -17 14.6978 8.04891   3
  -1  -7 -18 367.947 22.5187   8
  -1  -7 -18 314.490 17.4834   1
  -1  -7 -18 365.861 19.8900   6
  -1  -7 -18 353.786 21.2727   7
  -1  -7 -19 313.910 18.2245   6
  -1  -7 -19 266.918 19.2995   7
  -1  -7 -19 279.886 21.4893   8
  -1  -7 -19 300.636 17.1626   1
  -1  -7 -20 96.3151 14.6944   7
  -1  -7 -20 72.0448 11.1239   6
  -1  -7 -20 70.5986 13.4987   8
  -1  -7 -20 41.4393 9.41986   1
  -1  -7 -21 17.9199 12.3625   7
  -1  -7 -21 16.1352 9.43763   6
  -1  -7 -21 4.44460 8.52952   1
  -1  -7 -22 18.8851 12.8101   7
  -1  -7 -22 17.4587 12.7090   8
  -1  -8  18 224.503 20.8166   3
  -1  -8  18 248.779 17.0968  12
  -1  -8  18 259.951 18.9787   2
  -1  -8  17 297.858 22.2925   3
  -1  -8  17 301.647 18.5048  12
  -1  -8  17 320.525 20.3392   2
  -1  -8  16 4.22793 10.1742   2
   1   8 -16-3.67410 11.7452  11
  -1  -8  16 0.91975 8.58895  12
  -1  -8  16 1.42817 11.5499   3
  -1  -8  15 14.9264 11.6940   3
   1   8 -15 2.34857 9.34794  11
  -1  -8  15 2.61836 8.11940  12
   1   8 -14 311.014 23.3310   9
  -1  -8  14 354.108 18.3874  12
   1   8 -14 336.264 14.8563   4
  -1  -8  14 370.450 23.0842   3
   1   8 -14 362.509 21.3909  11
   1   8 -13 622.280 31.7672   9
  -1  -8  13 614.815 25.2705  12
   1   8 -13 632.136 28.7596  11
  -1  -8  13 660.593 30.2507   3
   1   8 -13 620.222 22.2128   4
  -1  -8  12 51.5979 10.4455   7
  -1  -8  12 48.1067 11.0943   3
   1   8 -12 55.4302 10.4844  11
  -1  -8  12 53.1851 8.40223  12
   1   8 -12 46.0739 7.27807   4
   1   8 -12 54.8103 12.9742   9
   1   8 -11 491.353 23.4616  11
   1   8 -11 466.041 19.0708   4
   1   8 -11 506.980 26.3168   9
   1   8 -11 501.644 22.9448   3
  -1  -8  11 456.424 20.2243  12
  -1  -8  11 452.925 23.5452   3
  -1  -8  11 520.492 22.2160   7
   1   8 -10 86.2244 11.2259   3
   1   8 -10 67.0074 8.52377   4
  -1  -8  10 83.1940 11.7756   3
   1   8 -10 62.3034 10.0847  11
   1   8 -10 98.3306 13.0378   9
  -1  -8  10 69.9143 10.1584   7
  -1  -8  10 74.0831 9.20571  12
  -1  -8   9 15.1851 9.32361   3
  -1  -8   9 29.3551 8.95987   7
  -1  -8   9 23.9297 6.94227  12
   1   8  -9 17.4150 9.97914   9
   1   8  -9 37.0844 9.49568  11
   1   8  -9 20.7420 6.98125   4
  -1  -8   9 41.0260 10.6922   1
  -1  -8   9 34.3608 10.3605  11
  -1  -8   8 587.350 21.6405  12
  -1  -8   8 602.551 25.4058   3
   1   8  -8 566.250 24.3077  11
  -1  -8   8 567.741 25.6646   1
  -1  -8   8 575.393 25.0343  11
   1   8  -8 548.831 27.0245   9
   1   8  -8 576.707 22.1828   4
  -1  -8   7 313.423 16.8139   3
  -1  -8   7 286.912 16.8213  11
   1   8  -7 289.399 16.2479  11
  -1  -8   7 290.569 13.4485  12
   1   8  -7 266.811 18.1029   9
   1   8  -7 297.683 14.7504   4
  -1  -8   6 39.6009 8.28343  11
  -1  -8   6 46.0024 5.93167  12
   1   8  -6 26.7397 7.10304  11
   1   8  -6 26.4221 8.84492   9
  -1  -8   6 49.1888 7.92922   3
   1   8  -6 33.3065 6.64497   4
  -1  -8   5 363.402 14.5738  12
   1   8  -5 361.102 16.6011   4
   1   8  -5 361.933 17.0861  11
  -1  -8   5 369.836 17.7738  11
   1   8  -5 348.988 19.1180   9
  -1  -8   5 363.073 17.0627   3
   1   8  -4 53.1999 7.79947   4
   1   8  -4 83.9963 9.84876   9
  -1  -8   4 71.1407 6.59419  12
  -1  -8   4 73.7251 8.23819   3
  -1  -8   4 52.9771 8.11274  11
   1   8  -4 46.8151 7.64838  11
  -1  -8   4 62.6723 7.85557   4
  -1  -8   3 108.201 9.61652  11
   1   8  -3 117.794 9.65652   4
   1   8  -3 116.812 11.2282   9
  -1  -8   3 129.034 9.43916   3
  -1  -8   3 105.170 9.46657   4
   1   8  -3 116.277 9.45385  11
  -1  -8   2 284.456 14.5459   5
   1   8  -2 280.589 13.4660  11
  -1  -8   2 295.321 14.4227   4
   1   8  -2 275.759 16.0644   9
  -1  -8   2 288.944 13.9275  11
  -1  -8   2 290.184 13.3567   3
   1   8  -1 92.4100 9.52873   9
  -1  -8   1 85.9075 7.14585   3
  -1  -8   1 89.0595 8.67864   4
  -1  -8   1 81.2780 8.72252   5
  -1  -8   1 85.7367 7.71933  11
   1   8  -1 80.9280 7.19810  11
  -1  -8   0 292.895 14.9738   4
  -1  -8   0 288.778 12.6453   3
  -1  -8   0 292.124 11.6863  10
  -1  -8   0 292.004 13.4197  11
  -1  -8   0 315.112 15.4727   5
   1   8   0 266.594 15.7964   9
  -1  -8   0 298.278 15.7495   9
  -1  -8   0 290.253 11.9028   8
  -1  -8  -1 1025.22 33.5220   5
  -1  -8  -1 977.223 29.9673  11
  -1  -8  -1 985.707 29.5677   3
  -1  -8  -1 1037.74 34.1841   9
   1   8   1 932.988 34.3820   9
  -1  -8  -1 1031.04 33.3713   4
  -1  -8  -1 979.844 29.6484   8
  -1  -8  -1 987.427 29.2965  10
  -1  -8  -2 1401.67 40.4556  10
  -1  -8  -2 1399.17 43.7796   4
  -1  -8  -2 1397.22 44.6395   9
  -1  -8  -2 1425.67 40.8997   8
  -1  -8  -2 1427.83 39.8150   3
  -1  -8  -2 1364.47 39.8218  11
   1   8   2 1346.15 44.7395   9
  -1  -8  -2 1412.26 42.6504   2
  -1  -8  -2 1443.29 44.3258   5
  -1  -8  -3 1095.87 38.1640   9
  -1  -8  -3 1181.20 38.1847   4
  -1  -8  -3 1147.61 34.9867  10
  -1  -8  -3 1157.84 33.1905  11
  -1  -8  -3 1180.86 38.6465   5
   1   8   3 1122.46 38.6914   9
  -1  -8  -3 1181.27 35.4334   8
  -1  -8  -3 1134.55 35.9462   2
  -1  -8  -4 147.364 11.2258   4
  -1  -8  -4 149.006 9.96308   2
   1   8   4 134.262 11.6171   9
  -1  -8  -4 154.823 10.2841  10
  -1  -8  -4 157.333 10.1490   8
  -1  -8  -4 139.295 11.5560   9
  -1  -8  -4 153.339 7.76817  11
  -1  -8  -5 938.179 30.5925   8
  -1  -8  -5 895.081 29.9532  10
  -1  -8  -5 903.890 25.8948  11
  -1  -8  -5 896.662 32.0662   4
  -1  -8  -5 858.972 32.2536   9
   1   8   5 886.717 33.0231   9
  -1  -8  -5 909.343 29.5372   2
  -1  -8  -6 425.094 17.2778   2
  -1  -8  -6 421.926 13.4328  11
   1   8   6 430.642 20.3507   9
  -1  -8  -6 429.013 18.8680   8
  -1  -8  -6 384.394 19.1933   4
  -1  -8  -6 399.728 19.6237   9
  -1  -8  -7 2165.78 56.7515  11
  -1  -8  -7 2219.31 66.1579   9
  -1  -8  -7 2318.49 62.1977   2
   1   8   7 2240.32 67.1203   9
  -1  -8  -7 2263.92 57.0253  11
  -1  -8  -7 2276.24 66.0153   4
  -1  -8  -7 2230.53 63.1419   7
  -1  -8  -7 2227.64 64.5244   8
  -1  -8  -8 6893.85 163.658   1
  -1  -8  -8 6577.50 164.593   7
  -1  -8  -8 6729.25 164.704  12
  -1  -8  -8 6704.74 162.591   2
  -1  -8  -8 6676.23 167.432   4
  -1  -8  -8 6865.99 167.045   8
  -1  -8  -8 6865.63 161.307   3
  -1  -8  -8 6751.09 168.230   9
  -1  -8  -9 241.597 12.5666   1
  -1  -8  -9 224.713 13.3786   7
  -1  -8  -9 205.593 13.2291  12
  -1  -8  -9 212.143 11.3758   2
  -1  -8  -9 173.555 13.9719   9
  -1  -8  -9 197.457 10.8410   3
  -1  -8  -9 211.885 14.7699   8
  -1  -8 -10 15377.5 382.925   8
  -1  -8 -10 15070.3 380.339   7
  -1  -8 -10 14807.8 376.877   3
  -1  -8 -10 14520.7 383.644   9
  -1  -8 -10 15256.1 380.638  12
  -1  -8 -10 15443.8 376.895   2
  -1  -8 -10 15579.2 378.404   1
  -1  -8 -11 387.988 18.9116   7
  -1  -8 -11 395.823 15.8582   2
  -1  -8 -11 370.887 20.5971   8
  -1  -8 -11 352.357 20.7103   9
  -1  -8 -11 408.825 19.7871  12
  -1  -8 -11 407.488 16.8191   3
  -1  -8 -11 403.663 17.3669   1
  -1  -8 -12 769.363 30.2734   4
  -1  -8 -12 769.204 26.5561   1
  -1  -8 -12 694.906 25.4830   3
  -1  -8 -12 726.013 23.9283   2
  -1  -8 -12 671.686 30.2436   9
  -1  -8 -12 773.140 30.7260   8
  -1  -8 -12 750.049 28.2859   7
  -1  -8 -12 765.327 28.9888  12
  -1  -8 -13 418.097 18.1740   3
  -1  -8 -13 445.496 22.0794   4
  -1  -8 -13 378.900 20.3494  12
  -1  -8 -13 453.458 16.0950   2
  -1  -8 -13 411.089 20.3482   7
  -1  -8 -13 432.819 18.6497   1
  -1  -8 -14 58.9399 10.5387   6
  -1  -8 -14 55.6020 5.82339   2
  -1  -8 -14 56.7457 8.04112   3
  -1  -8 -14 39.3208 8.81108   7
  -1  -8 -14 63.8194 8.39374   1
  -1  -8 -15 975.069 34.2208   3
  -1  -8 -15 1021.21 29.4285   2
  -1  -8 -15 1002.59 37.4630   7
  -1  -8 -15 1016.67 34.1670   1
  -1  -8 -15 1064.25 38.1834   6
  -1  -8 -16 629.995 25.3578   1
  -1  -8 -16 715.029 29.4249   6
  -1  -8 -16 704.673 29.5092   7
  -1  -8 -16 627.288 25.6687   3
  -1  -8 -17 840.672 34.7368   7
  -1  -8 -17 912.378 35.0826   6
  -1  -8 -17 896.526 37.8440   8
  -1  -8 -17 862.344 31.4824   1
  -1  -8 -17 883.916 32.5422   3
  -1  -8 -18 743.674 31.5715   6
  -1  -8 -18 744.502 28.9642   1
  -1  -8 -18 728.318 34.4034   8
  -1  -8 -18 764.265 33.1686   7
  -1  -8 -19 14.9046 10.9000   7
  -1  -8 -19 3.40991 7.86983   1
  -1  -8 -19 6.48904 8.88462   6
  -1  -8 -19 17.5721 11.2758   8
  -1  -8 -20 3.50998 8.10065   1
  -1  -8 -20 14.4605 12.2780   7
  -1  -8 -20 15.2694 11.5532   8
  -1  -8 -21 130.568 14.0470   6
  -1  -8 -21 113.872 16.3389   7
  -1  -8 -21 166.952 17.9588   8
  -1  -8 -22 177.401 18.9217   7
  -1  -8 -22 173.595 19.1445   8
  -1  -9  17 128.437 18.1225   3
  -1  -9  17 100.085 14.3006   2
   1   9 -17 105.129 15.8774  11
  -1  -9  16 61.9040 12.3554   2
  -1  -9  16 87.3729 15.6391   3
   1   9 -16 107.627 14.7733  11
  -1  -9  15 9.00546 9.33836   2
   1   9 -15-6.22246 10.6260  11
  -1  -9  15-2.82539 10.4949   3
  -1  -9  15 14.6666 8.72216  12
  -1  -9  14 44.3462 12.0728   3
  -1  -9  14 50.8831 9.79157  12
  -1  -9  14 72.8032 13.3558   2
   1   9 -14 58.4998 12.7291  11
  -1  -9  13 79.8551 12.3576   2
  -1  -9  13 61.0732 12.2252   3
   1   9 -13 64.0156 12.3422  11
  -1  -9  12 92.8232 13.3489   3
   1   9 -12 64.0009 14.0230   9
  -1  -9  12 95.1286 10.2814  12
   1   9 -12 107.160 13.2665  11
   1   9 -11 47.2649 13.1621   9
  -1  -9  11 63.7686 11.5635   3
   1   9 -11 52.7150 8.52866   4
   1   9 -11 71.0001 11.5884  11
  -1  -9  11 54.1184 10.2319   7
  -1  -9  11 66.4736 9.00777  12
   1   9 -10 596.076 23.2071   4
   1   9 -10 649.613 31.0522   9
  -1  -9  10 630.250 28.1404   3
   1   9 -10 622.894 27.5429  11
  -1  -9  10 628.676 25.2218   7
  -1  -9  10 619.356 23.7512  12
  -1  -9   9 132.101 11.5164   7
   1   9  -9 136.661 11.1248   4
  -1  -9   9 135.500 13.4195   3
  -1  -9   9 112.142 10.0643  12
   1   9  -9 143.696 15.7024   9
  -1  -9   8 0.94765 9.45124  11
   1   9  -8-1.99182 6.91025   4
   1   9  -8-6.10880 9.40613   9
  -1  -9   8 0.58672 5.79113  12
   1   9  -8 5.39402 8.06061  11
  -1  -9   8-4.74461 8.43578   3
   1   9  -7 5.96839 7.41548  11
  -1  -9   7 2.51572 6.25213   4
   1   9  -7 4.08568 6.79233   4
  -1  -9   7 0.88130 8.06837   3
  -1  -9   7 8.76488 5.52055  12
   1   9  -7 5.88251 8.84778   9
  -1  -9   7 7.38958 6.85964   5
  -1  -9   7 0.89650 7.83201  11
  -1  -9   6 3.28064 7.06795   3
   1   9  -6-4.83900 6.69036  11
  -1  -9   6-2.71124 6.85231   5
  -1  -9   6 5.20798 5.08664  12
   1   9  -6 2.26717 8.21062   9
  -1  -9   6 11.5011 6.75419   4
  -1  -9   6 4.23780 7.85297  11
  -1  -9   5 270.125 14.7194   5
  -1  -9   5 243.233 12.1939  12
  -1  -9   5 273.016 14.6478   4
   1   9  -5 233.803 14.4816  11
  -1  -9   5 283.088 15.1519   3
  -1  -9   5 238.852 15.0307  11
   1   9  -5 280.436 17.6211   9
  -1  -9   4 1124.88 38.9590   2
  -1  -9   4 1112.37 37.6923  11
  -1  -9   4 1143.35 34.4769  12
  -1  -9   4 1225.45 37.8627   5
  -1  -9   4 1141.90 36.9245   4
  -1  -9   4 1159.33 37.5096   3
   1   9  -4 1083.90 37.0254  11
   1   9  -4 1149.22 41.2473   9
  -1  -9   3 1493.77 45.6341   5
   1   9  -3 1408.81 48.8754   9
   1   9  -3 1439.14 44.3797  11
  -1  -9   3 1489.24 45.0975   4
  -1  -9   3 1450.23 44.9384  11
  -1  -9   3 1393.78 46.0356   2
  -1  -9   3 1445.04 44.4499   3
  -1  -9   2 486.376 19.5167   3
  -1  -9   2 462.003 19.9059  11
  -1  -9   2 487.480 20.9005   5
   1   9  -2 461.617 22.8322   9
  -1  -9   2 537.825 21.4310   4
  -1  -9   1 215.525 12.6415  11
  -1  -9   1 250.098 14.3995   5
  -1  -9   1 235.502 12.3833   3
   1   9  -1 266.918 16.2672   9
  -1  -9   1 223.937 13.9698   4
  -1  -9   0 461.573 22.2932   9
   1   9   0 477.455 22.9163   9
  -1  -9   0 516.452 21.4049   4
  -1  -9   0 478.170 18.4404   3
  -1  -9   0 544.484 22.1527   5
  -1  -9   0 455.713 18.7166  11
  -1  -9  -1 619.535 24.9819   4
  -1  -9  -1 633.968 22.3206  11
  -1  -9  -1 667.285 21.9897   8
  -1  -9  -1 589.104 24.1841   2
  -1  -9  -1 622.798 25.5582   5
  -1  -9  -1 639.933 21.4828  10
  -1  -9  -1 656.507 26.7339   9
  -1  -9  -1 623.486 21.7548   3
   1   9   1 617.617 27.0603   9
  -1  -9  -2 3246.08 88.8936   2
  -1  -9  -2 3222.93 85.9476  10
  -1  -9  -2 3192.01 85.6024  11
  -1  -9  -2 3198.18 91.4716   9
  -1  -9  -2 3440.85 91.2696   5
  -1  -9  -2 3326.27 90.4860   4
   1   9   2 3112.18 91.8246   9
  -1  -9  -2 3227.28 85.4577   3
  -1  -9  -2 3226.71 86.4452   8
  -1  -9  -3 11.8067 7.72365   9
  -1  -9  -3 17.3979 6.16702   2
  -1  -9  -3 14.1710 8.21134   5
  -1  -9  -3 12.5870 5.00079   3
  -1  -9  -3 10.3997 5.24060  11
  -1  -9  -3 10.9609 6.14324  10
   1   9   3 2.95454 7.27682   9
  -1  -9  -3 14.9459 8.28649   4
  -1  -9  -3 14.5924 6.30713   8
   1   9   4 538.548 25.9367   9
  -1  -9  -4 624.956 23.8135   2
  -1  -9  -4 685.230 27.0687   5
  -1  -9  -4 630.320 20.4573  11
  -1  -9  -4 644.364 23.6233   8
  -1  -9  -4 637.899 23.2665  10
  -1  -9  -4 638.891 26.0515   4
  -1  -9  -4 559.224 25.6087   9
  -1  -9  -5 21.2109 8.54785   4
  -1  -9  -5 8.78053 4.32819  11
   1   9   5 25.2060 8.97215   9
  -1  -9  -5 18.8590 7.33161  10
  -1  -9  -5 20.1234 7.50058   8
  -1  -9  -5 19.7568 8.00511   9
  -1  -9  -5 20.7425 6.75356   2
  -1  -9  -6 447.800 20.2998   8
  -1  -9  -6 460.068 15.0976  11
  -1  -9  -6 461.659 19.8656  10
  -1  -9  -6 463.391 21.8273   4
  -1  -9  -6 445.924 19.1676   2
   1   9   6 454.176 22.4304   9
  -1  -9  -6 466.455 22.1796   9
  -1  -9  -7 381.185 13.0048  11
  -1  -9  -7 379.554 12.7120  11
   1   9   7 392.485 21.0629   9
  -1  -9  -7 423.263 19.2627  10
  -1  -9  -7 379.257 17.2785   2
  -1  -9  -7 408.982 19.9611   4
  -1  -9  -7 388.358 17.8682   7
  -1  -9  -7 431.827 21.2141   9
  -1  -9  -7 448.325 19.9964   8
  -1  -9  -8 3814.03 101.310  10
  -1  -9  -8 3775.24 96.2396   3
  -1  -9  -8 3862.74 102.266   8
  -1  -9  -8 3826.38 104.076   9
  -1  -9  -8 3800.67 99.4568   1
  -1  -9  -8 3642.81 98.4910   2
  -1  -9  -8 3768.70 103.038   4
  -1  -9  -8 3773.55 99.8603  12
  -1  -9  -8 3522.64 91.8898  11
  -1  -9  -8 3655.87 99.6769   7
  -1  -9  -9-1.52778 7.29936  12
  -1  -9  -9-0.99502 5.63129   3
  -1  -9  -9-3.44439 9.40281  10
  -1  -9  -9 9.32906 6.97955   1
  -1  -9  -9 9.47738 8.64877   9
  -1  -9  -9 7.86453 6.41481   2
  -1  -9  -9 8.26390 8.26817   8
  -1  -9  -9 4.49546 7.42171   7
  -1  -9  -9 7.90719 8.90011   4
  -1  -9 -10 2270.01 63.3821   2
  -1  -9 -10 2318.63 68.4493   8
  -1  -9 -10 2284.16 62.6330   3
  -1  -9 -10 2255.63 67.5643  10
  -1  -9 -10 2277.04 64.4534   1
  -1  -9 -10 2181.49 69.2186   9
  -1  -9 -10 2281.11 66.0746   7
  -1  -9 -10 2223.16 66.0475  12
  -1  -9 -11 9.13247 5.16676   3
  -1  -9 -11 12.4877 5.24398   2
  -1  -9 -11 7.97998 8.36701   9
  -1  -9 -11 2.90101 8.45059  10
  -1  -9 -11 10.7413 7.28585   7
  -1  -9 -11 10.4354 7.80102  12
  -1  -9 -11 10.8381 6.35509   1
  -1  -9 -11 14.5345 8.44320   8
  -1  -9 -12 50.0251 10.2602  10
  -1  -9 -12 32.5793 6.75888   3
  -1  -9 -12 42.4797 8.87234   7
  -1  -9 -12 40.3815 6.56923   2
  -1  -9 -12 36.2336 8.97550   8
  -1  -9 -12 31.3581 7.58030   1
  -1  -9 -12 46.2448 8.65472  12
  -1  -9 -13 1418.53 44.7697   3
  -1  -9 -13 1511.99 43.4108   2
  -1  -9 -13 1554.70 46.2545   1
  -1  -9 -13 1447.03 50.9999   8
  -1  -9 -13 1487.88 48.3805   7
  -1  -9 -14 179.584 12.2164   3
  -1  -9 -14 196.395 14.7327   7
  -1  -9 -14 208.216 16.6050   8
  -1  -9 -14 206.176 10.7036   2
  -1  -9 -14 200.365 13.0383   1
  -1  -9 -15 100.977 12.5692   7
  -1  -9 -15 97.8975 7.51354   2
  -1  -9 -15 123.269 13.7974   6
  -1  -9 -15 114.103 10.4102   3
  -1  -9 -15 115.810 10.4807   1
  -1  -9 -15 123.902 14.8473   8
  -1  -9 -16 99.5571 12.9949   7
  -1  -9 -16 109.858 7.52926   2
  -1  -9 -16 110.219 11.5271   3
  -1  -9 -16 127.237 14.5263   6
  -1  -9 -16 131.479 11.5483   1
  -1  -9 -17 368.616 21.4060   7
  -1  -9 -17 371.707 22.2686   6
  -1  -9 -17 346.918 18.5478   1
  -1  -9 -18 325.390 21.2735   7
  -1  -9 -18 328.690 18.0857   1
  -1  -9 -18 353.614 21.6340   6
  -1  -9 -19 100.683 13.6689   7
  -1  -9 -19 131.716 14.6525   6
  -1  -9 -19 93.7000 11.4076   1
  -1  -9 -20 42.5674 12.9928   7
  -1  -9 -20 49.3534 13.7646   8
  -1  -9 -21-3.31507 12.5392   8
  -1  -9 -21 14.0244 12.7859   7
  -1  -9 -21-2.35811 10.6163   6
  -1 -10  16 11.1307 13.1132   2
  -1 -10  16 1.52954 12.6884   3
   1  10 -15 428.943 25.7549  11
  -1 -10  15 470.108 25.9918   2
  -1 -10  14 27.5218 11.0923   2
  -1 -10  14 8.08968 7.67981  12
   1  10 -14 17.7851 12.3674  11
  -1 -10  14 12.5764 11.8803   3
  -1 -10  13 26.9652 11.8897   2
  -1 -10  13 43.8720 13.4281   3
   1  10 -13 40.2369 11.9880  11
  -1 -10  13 42.3951 8.51749  12
  -1 -10  12 39.8330 8.71899  12
   1  10 -12 50.2956 11.4323  11
  -1 -10  12 42.4960 11.8886   2
  -1 -10  12 45.5135 11.7620   3
   1  10 -11 13.4322 10.3048  11
  -1 -10  11 29.1872 10.8215   2
  -1 -10  11 32.4559 7.96401  12
  -1 -10  11 15.5894 10.3976   3
  -1 -10  10 671.550 24.9240  12
   1  10 -10 611.700 28.5843  11
  -1 -10  10 611.030 28.8564   2
  -1 -10  10 716.653 30.4997   3
  -1 -10  10 644.139 26.7467   7
  -1 -10   9 7.51785 9.12891   3
   1  10  -9-1.02048 9.53175  11
   1  10  -9 11.1810 11.8226   9
  -1 -10   9 6.37158 6.65536  12
  -1 -10   9 13.0383 8.08475   7
  -1 -10   9 13.9198 9.52099   2
   1  10  -8 380.749 20.4396  11
   1  10  -8 365.125 22.9101   9
  -1 -10   8 376.375 20.5822   3
  -1 -10   8 333.901 20.0455   2
  -1 -10   7 9.47098 8.38606   3
  -1 -10   7 10.3766 7.90896   5
  -1 -10   7 4.15429 6.78966   4
  -1 -10   7 10.3755 5.71352  12
   1  10  -7 10.1570 7.70044  11
   1  10  -7 10.4170 9.24813   9
  -1 -10   7 9.14769 8.30804   2
   1  10  -6 15.1795 9.79525   9
  -1 -10   6 4.42679 7.16111   3
   1  10  -6 10.5107 7.95349  11
  -1 -10   6 13.8483 8.16544   2
  -1 -10   6-1.66740 5.67581  12
  -1 -10   6 3.53083 6.51779   4
  -1 -10   6 6.44021 8.79143  11
  -1 -10   6 3.01563 7.17745   5
  -1 -10   5 75.7624 9.84228   3
   1  10  -5 54.2282 11.3268   9
  -1 -10   5 67.0184 8.98938   4
  -1 -10   5 74.9124 10.6875  11
  -1 -10   5 81.0094 9.67509   5
  -1 -10   5 74.3018 10.3498   2
  -1 -10   5 73.1949 7.52022  12
  -1 -10   4 215.476 13.8723   4
  -1 -10   4 196.577 11.3899  12
  -1 -10   4 198.560 14.9314   2
  -1 -10   4 236.165 14.8783  11
   1  10  -4 203.420 16.3384   9
  -1 -10   4 225.152 14.0744   3
  -1 -10   3 120.250 10.6275   3
  -1 -10   3 114.455 10.9371   4
  -1 -10   3 103.970 11.2046   5
   1  10  -3 99.2018 12.7742   9
  -1 -10   3 110.097 11.2999  11
  -1 -10   3 112.865 11.9920   2
   1  10  -2 58.3068 11.3132   9
  -1 -10   2 72.7055 9.46475  11
  -1 -10   2 63.0351 9.49122   4
  -1 -10   2 55.3366 9.62226   5
  -1 -10   2 67.8339 8.75935   3
  -1 -10   1 22.0849 6.67193   3
  -1 -10   1-0.81593 7.85570   4
  -1 -10   1 1.35686 7.12932  11
  -1 -10   1-2.59905 7.46760   5
   1  10  -1 14.6291 8.81330   9
   1  10   0 1435.92 49.4158   9
  -1 -10   0 1547.79 47.0550   4
  -1 -10   0 1537.06 49.2213   9
  -1 -10   0 1548.01 47.6395   5
  -1 -10   0 1390.11 43.0700   3
  -1 -10   0 1478.69 44.0134  11
  -1 -10  -1 13.9268 5.71137   3
  -1 -10  -1 17.3515 7.74989   2
  -1 -10  -1 13.7567 8.46032   4
   1  10   1 4.43849 7.77543   9
  -1 -10  -1 3.04932 8.26657   9
  -1 -10  -1 5.84594 6.01243  11
  -1 -10  -1 12.8946 8.73782   5
  -1 -10  -2 129.290 9.74745  11
  -1 -10  -2 140.664 10.0410  10
  -1 -10  -2 137.232 11.7581   2
  -1 -10  -2 124.981 9.12613   3
  -1 -10  -2 114.562 12.1071   5
  -1 -10  -2 137.781 10.0551   8
  -1 -10  -2 145.717 13.4492   9
   1  10   2 121.948 13.1784   9
  -1 -10  -2 141.573 12.6390   4
  -1 -10  -3 964.427 31.8132  10
  -1 -10  -3 930.695 33.6170   2
  -1 -10  -3 941.842 35.7318   5
  -1 -10  -3 968.209 30.4783   3
  -1 -10  -3 1027.02 36.1090   4
  -1 -10  -3 977.654 30.4162  11
   1  10   3 942.476 36.7913   9
  -1 -10  -3 1007.88 36.7330   9
  -1 -10  -3 966.680 32.1577   8
  -1 -10  -4 76.1434 9.50002   2
  -1 -10  -4 55.6976 10.6647   5
  -1 -10  -4 80.2134 11.1623   4
  -1 -10  -4 60.2087 6.74605  11
  -1 -10  -4 71.5796 8.89609  10
   1  10   4 51.7173 10.2950   9
  -1 -10  -4 73.0799 10.8356   9
  -1 -10  -4 71.9532 9.08534   8
  -1 -10  -5 145.965 11.7789   2
  -1 -10  -5 152.809 13.8630   4
  -1 -10  -5 147.319 8.50846  11
  -1 -10  -5 153.699 11.6666  10
   1  10   5 134.558 13.9807   9
  -1 -10  -5 149.618 13.7158   5
  -1 -10  -5 161.522 13.8724   9
  -1 -10  -5 160.165 12.2487   8
  -1 -10  -6 1416.78 46.2998   8
  -1 -10  -6 1586.52 50.5884   5
  -1 -10  -6 1505.66 46.2162  10
  -1 -10  -6 1456.86 40.5179  11
  -1 -10  -6 1481.85 45.9379   2
   1  10   6 1417.73 50.0562   9
  -1 -10  -6 1491.60 48.8412   4
  -1 -10  -6 1421.89 49.3847   9
  -1 -10  -7 920.778 25.6591  11
  -1 -10  -7 843.882 30.5540   7
  -1 -10  -7 873.136 32.5405   8
  -1 -10  -7 846.292 33.8089   4
  -1 -10  -7 875.274 30.8718   2
  -1 -10  -7 928.967 32.2796  10
  -1 -10  -7 842.155 25.1429  11
   1  10   7 904.717 35.4412   9
  -1 -10  -7 825.421 34.3391   9
  -1 -10  -8 6252.06 162.527  11
  -1 -10  -8 6872.26 170.763   7
  -1 -10  -8 6796.19 170.152   2
  -1 -10  -8 6832.30 172.331  10
  -1 -10  -8 6835.74 173.162   8
  -1 -10  -8 6354.00 170.217  12
  -1 -10  -8 6489.04 175.284   9
  -1 -10  -8 6807.97 175.275   4
  -1 -10  -8 6667.01 166.658   3
  -1 -10  -9 129.427 13.1777   8
  -1 -10  -9 165.358 11.4424   2
  -1 -10  -9 167.749 12.3141   7
  -1 -10  -9 148.198 9.53302   3
  -1 -10  -9 166.743 12.1682   1
  -1 -10  -9 117.307 12.4639  10
  -1 -10  -9 162.063 12.1059  12
  -1 -10 -10-4.90581 7.63546   7
  -1 -10 -10 2.89147 8.53130  10
  -1 -10 -10-4.47559 6.85619   1
  -1 -10 -10 10.2981 7.32719  12
  -1 -10 -10 0.67571 6.40802   2
  -1 -10 -10 4.44620 5.02538   3
  -1 -10 -10 4.14617 7.74756   8
  -1 -10 -11 150.583 11.0347   2
  -1 -10 -11 138.755 9.78472   3
  -1 -10 -11 158.123 14.8192   8
  -1 -10 -11 173.584 12.3239   1
  -1 -10 -11 160.131 12.6537   7
  -1 -10 -11 163.069 13.0497  12
  -1 -10 -12 37.6061 9.35853   7
  -1 -10 -12 31.1311 6.96710   3
  -1 -10 -12 37.2012 7.05425   2
  -1 -10 -12 34.2717 7.89826   1
  -1 -10 -12 39.2567 10.6470   8
  -1 -10 -13 1769.10 55.0620   7
  -1 -10 -13 1698.73 51.0386   3
  -1 -10 -13 1768.05 52.8471   1
  -1 -10 -13 1735.94 50.6209   2
  -1 -10 -13 1660.39 57.3728   8
  -1 -10 -14 52.9908 9.07336   1
  -1 -10 -14 41.3273 7.05695   2
  -1 -10 -14 38.9048 7.67323   3
  -1 -10 -14 22.7105 9.96172   7
  -1 -10 -14 37.0290 11.3919   8
  -1 -10 -15 5.65435 7.94517   1
  -1 -10 -15 13.5519 9.77291   7
  -1 -10 -15 2.05722 5.80530   2
  -1 -10 -15-10.6986 11.2028   8
  -1 -10 -16 761.526 33.6479   6
  -1 -10 -16 732.193 24.3391   2
  -1 -10 -16 724.018 28.7729   1
  -1 -10 -16 738.976 34.4804   8
  -1 -10 -16 760.186 32.2038   7
  -1 -10 -17 290.439 17.2426   1
  -1 -10 -17 295.212 20.1234   7
  -1 -10 -17 338.465 23.3619   8
  -1 -10 -17 301.971 21.1073   6
  -1 -10 -18 337.302 22.2424   6
  -1 -10 -18 307.625 18.1813   1
  -1 -10 -18 381.961 22.2139   7
  -1 -10 -18 358.778 24.6670   8
  -1 -10 -19-1.31179 10.4419   6
  -1 -10 -19 7.64755 11.2821   7
  -1 -10 -20 6.69308 10.9414   7
  -1 -10 -20 17.0236 11.7942   6
  -1 -11  14-2.57306 11.8726   2
  -1 -11  13 2.53597 11.4651   2
  -1 -11  12 6.22513 10.6311   2
  -1 -11  11 79.3078 14.4892   2
  -1 -11  11 85.2658 12.9592   3
  -1 -11  10 206.641 13.1517  12
  -1 -11  10 220.919 17.6732   3
  -1 -11  10 185.134 16.9181   2
  -1 -11   9 62.3036 12.4962   3
  -1 -11   9 61.9447 12.2961   2
  -1 -11   8 253.518 17.9684   2
  -1 -11   8 228.572 13.3122  12
  -1 -11   8 235.974 17.3802   3
  -1 -11   7 161.784 13.2171   5
   1  11  -7 127.141 16.7740   9
  -1 -11   7 154.891 14.3636   2
  -1 -11   7 137.796 10.6230  12
  -1 -11   6 72.9672 10.3002   5
  -1 -11   6 57.6585 10.7235   2
  -1 -11   6 46.8446 7.53463  12
  -1 -11   6 64.3986 10.5005   3
   1  11  -6 73.1691 13.2200   9
  -1 -11   5 170.485 10.8595  12
  -1 -11   5 156.596 12.6504   4
  -1 -11   5 188.322 14.9547   2
  -1 -11   5 179.589 14.0825   5
  -1 -11   5 174.119 13.5311   3
   1  11  -5 143.574 15.8133   9
  -1 -11   4 179.353 13.3740   3
  -1 -11   4 181.789 14.9116   2
  -1 -11   4 177.016 13.7018   5
  -1 -11   4 155.966 12.8263   4
   1  11  -4 131.644 15.2516   9
  -1 -11   4 155.901 10.4186  12
  -1 -11   4 162.630 13.7786  11
  -1 -11   3 120.557 12.4701   5
  -1 -11   3 87.1034 11.8308   2
  -1 -11   3 108.933 11.3771   3
  -1 -11   3 115.623 11.6314  11
   1  11  -3 108.074 13.8145   9
  -1 -11   3 119.962 11.7206   4
  -1 -11   2 5.29332 9.38203   4
  -1 -11   2-0.79647 8.72155  11
  -1 -11   2 0.92160 9.09655   5
  -1 -11   2-2.22813 7.25353   3
   1  11  -2-6.39545 10.2360   9
  -1 -11   1 429.360 20.1939  11
   1  11  -1 432.994 24.7464   9
  -1 -11   1 497.899 23.1758   5
  -1 -11   1 479.927 22.5114   4
  -1 -11   1 450.047 19.8959   3
  -1 -11   0 1423.13 46.7045   4
  -1 -11   0 1440.72 47.3231   2
  -1 -11   0 1407.01 43.3912   3
  -1 -11   0 1377.89 43.7251  11
   1  11   0 1380.09 50.3515   9
  -1 -11   0 1479.58 48.2545   5
  -1 -11  -1-6.60013 9.17542   4
  -1 -11  -1-0.61700 6.04723   3
  -1 -11  -1 5.08004 9.07099   5
  -1 -11  -1 3.90377 6.70749  11
   1  11   1 2.49278 9.31589   9
  -1 -11  -1-2.77203 8.17881   2
  -1 -11  -2 194.443 15.5191   5
  -1 -11  -2 191.542 14.1257   2
  -1 -11  -2 178.001 11.4633   3
  -1 -11  -2 186.912 14.8479   4
   1  11   2 199.262 16.1345   9
  -1 -11  -2 178.150 11.6175  11
   1  11   3 620.224 29.9857   9
  -1 -11  -3 650.056 23.6770  11
  -1 -11  -3 696.052 25.1986  10
  -1 -11  -3 694.048 29.6844   5
  -1 -11  -3 685.206 27.6125   2
  -1 -11  -3 663.751 23.8077   3
  -1 -11  -3 722.208 25.9839   8
  -1 -11  -3 760.332 30.0418   4
  -1 -11  -4 151.228 14.4868   5
   1  11   4 139.117 14.8290   9
  -1 -11  -4 161.308 12.2600   8
  -1 -11  -4 132.594 9.54424  11
  -1 -11  -4 132.371 12.2255   2
  -1 -11  -4 150.176 11.6023  10
  -1 -11  -4 147.442 14.2977   4
  -1 -11  -4 145.585 9.93684   3
   1  11   5 1273.79 48.5159   9
  -1 -11  -5 1347.66 44.3545   2
  -1 -11  -5 1412.19 48.1275   5
  -1 -11  -5 1294.29 40.1411   3
  -1 -11  -5 1372.22 39.2984  11
  -1 -11  -5 1367.02 43.1250  10
  -1 -11  -5 1397.00 44.0447   8
  -1 -11  -6-0.77963 4.69583  11
   1  11   6-1.27130 9.89936   9
  -1 -11  -6 5.91230 9.20759   5
  -1 -11  -6 3.99167 8.36106  10
  -1 -11  -6-0.86080 7.87990   8
  -1 -11  -6-1.68008 7.07102   2
  -1 -11  -7-4.49915 7.27256   7
  -1 -11  -7 8.96842 4.39524  11
  -1 -11  -7-0.85356 8.39698  10
  -1 -11  -7 11.9733 8.86695   8
  -1 -11  -7 12.3450 4.38446  11
   1  11   7 7.68972 9.63878   9
  -1 -11  -7 0.82308 6.62364   2
  -1 -11  -7 4.88985 10.5357   5
  -1 -11  -8 375.449 18.2634   7
  -1 -11  -8 355.418 15.1829   3
  -1 -11  -8 384.129 20.1142  10
  -1 -11  -8 343.758 17.8591  12
  -1 -11  -8 370.925 22.0734   5
  -1 -11  -8 393.780 18.7708   2
  -1 -11  -8 341.850 12.0456  11
  -1 -11  -8 353.348 12.1596  11
  -1 -11  -8 367.816 19.8642   8
  -1 -11  -9 104.464 10.5010  12
  -1 -11  -9 74.6517 11.3439  10
  -1 -11  -9 102.998 10.3469   2
  -1 -11  -9 114.213 12.7771   8
  -1 -11  -9 99.5676 10.9847   1
  -1 -11  -9 82.8103 10.1324   7
  -1 -11  -9 80.7691 7.70247   3
  -1 -11  -9 73.7272 3.60349  11
  -1 -11 -10 105.788 11.2884  12
  -1 -11 -10 123.399 10.9204   2
  -1 -11 -10 121.619 9.13544   3
  -1 -11 -10 118.500 11.4819   1
  -1 -11 -10 131.121 11.8709   7
  -1 -11 -10 135.999 13.9285   8
  -1 -11 -11 925.915 31.7237   2
  -1 -11 -11 846.538 29.2365   3
  -1 -11 -11 930.768 36.3189   8
  -1 -11 -11 918.468 32.5770   1
  -1 -11 -11 837.532 32.4137   7
  -1 -11 -12 72.0317 12.5732   8
  -1 -11 -12 58.8321 10.2843   7
  -1 -11 -12 79.6450 10.3353   1
  -1 -11 -12 64.5932 8.14712   3
  -1 -11 -12 66.9979 8.79329   2
  -1 -11 -13-4.80613 8.90623   7
  -1 -11 -13 5.06280 8.09269   1
  -1 -11 -13 7.67621 10.1839   8
  -1 -11 -13 6.19513 6.81844   2
  -1 -11 -14 650.872 24.3061   2
  -1 -11 -14 619.749 28.0752   7
  -1 -11 -14 627.109 26.4358   1
  -1 -11 -14 637.349 30.9771   8
  -1 -11 -15 12.7450 10.5602   7
  -1 -11 -15 18.1720 8.57593   1
  -1 -11 -15 14.4542 6.89423   2
  -1 -11 -15-4.21194 11.7074   8
  -1 -11 -16 169.097 17.8944   8
  -1 -11 -16 164.413 15.4864   7
  -1 -11 -16 201.031 19.2136   6
  -1 -11 -16 174.758 14.2456   1
  -1 -11 -17 181.090 16.6432   7
  -1 -11 -17 195.382 18.9439   6
  -1 -11 -17 159.723 14.0524   1
  -1 -11 -17 140.831 17.3889   8
  -1 -11 -18 9.81399 10.3823   7
  -1 -11 -18 21.4792 13.0065   6
  -1 -11 -18 17.5009 12.6695   8
  -1 -11 -19 17.9938 12.0034   7
  -1 -11 -19 8.26849 12.8056   8
  -1 -11 -19-2.86513 11.8845   6
  -1 -12  12 144.664 16.2476   3
  -1 -12  12 133.500 16.0228   2
  -1 -12  11 26.2557 12.8707   2
  -1 -12  11 3.90502 11.6258   3
  -1 -12  10 425.962 24.1713   3
  -1 -12  10 421.341 25.0822   2
  -1 -12   9-6.31770 11.4248   2
  -1 -12   9 1.18588 9.78842   3
  -1 -12   8-4.94984 10.9533   2
  -1 -12   8 12.3960 9.44004   3
  -1 -12   8-1.26502 6.60386  12
  -1 -12   7 75.0457 12.1584   2
  -1 -12   7 71.6495 11.6424   3
  -1 -12   7 70.8229 8.87722  12
  -1 -12   7 72.6935 11.4948   5
  -1 -12   6 17.5737 6.50437  12
  -1 -12   6 35.5495 10.8602   2
  -1 -12   6 23.1263 9.44083   3
  -1 -12   6 18.0750 9.15113   5
  -1 -12   5 117.702 9.66183  12
  -1 -12   5 111.054 12.1486   3
  -1 -12   5 96.1837 12.5938   2
  -1 -12   5 126.748 12.9160   5
  -1 -12   4 72.1519 8.56539  12
  -1 -12   4 83.6045 11.1908   3
   1  12  -4 86.9839 14.6878   9
  -1 -12   4 100.894 13.3822   2
  -1 -12   4 80.7779 11.8377   5
  -1 -12   3 43.9694 9.82159   3
  -1 -12   3 25.0429 10.1078   5
  -1 -12   3 45.9754 7.76237  12
   1  12  -3 21.7111 11.4400   9
  -1 -12   3 62.8261 10.9640   4
  -1 -12   2 89.0722 11.7474  11
   1  12  -2 75.4110 13.4881   9
  -1 -12   2 88.9310 12.7852   5
  -1 -12   2 74.5907 11.7720   4
  -1 -12   1 494.480 21.8244   3
  -1 -12   1 473.059 24.6635   2
  -1 -12   1 495.973 22.4644  11
  -1 -12   1 527.837 25.2866   5
   1  12  -1 540.741 28.5413   9
  -1 -12   0-2.13732 7.10554   3
  -1 -12   0 4.58959 7.83525  11
  -1 -12   0-4.17815 9.36555   2
   1  12   0 7.00184 9.94320   9
  -1 -12   0 6.46439 9.78221   5
   1  12   1 20.8907 10.9120   9
  -1 -12  -1 10.0225 9.42628   5
  -1 -12  -1-1.02183 8.09855   2
  -1 -12  -1 28.2903 7.17309   3
  -1 -12  -1 17.1538 7.56440  11
  -1 -12  -2 6.05667 8.49709   2
  -1 -12  -2 0.66384 6.75553  11
  -1 -12  -2 1.92445 6.08343   3
  -1 -12  -2 2.28688 9.34322   5
   1  12   2-1.38907 9.86302   9
  -1 -12  -3 375.478 16.8374  11
  -1 -12  -3 371.067 16.9324   3
  -1 -12  -3 403.557 21.0956   2
   1  12   3 359.842 23.2929   9
  -1 -12  -3 386.573 22.3331   5
   1  12   4 151.654 16.1564   9
  -1 -12  -4 153.309 10.4001  11
  -1 -12  -4 154.119 15.5110   5
  -1 -12  -4 146.420 10.5689   3
  -1 -12  -4 186.730 14.9182   2
  -1 -12  -5-0.80332 8.51810  10
  -1 -12  -5-4.76655 8.65638   2
  -1 -12  -5-6.17918 10.7960   5
  -1 -12  -5 7.46737 5.73933  11
   1  12   5 13.9841 10.6423   9
  -1 -12  -5 17.2619 6.70092   3
  -1 -12  -5-0.84783 9.12513   8
  -1 -12  -6 2255.26 70.0619   5
   1  12   6 2117.10 70.6920   9
  -1 -12  -6 2089.29 62.5692   7
  -1 -12  -6 2183.13 60.4531   3
  -1 -12  -6 2164.26 64.1408  10
  -1 -12  -6 2104.51 58.5191  11
  -1 -12  -6 2188.03 64.9232   8
  -1 -12  -6 2151.26 65.0269   2
  -1 -12  -7 2.33261 7.03034   7
  -1 -12  -7 4.59053 8.26668   2
  -1 -12  -7 1.54422 4.60667  11
  -1 -12  -7 3.88320 8.77778   8
  -1 -12  -7-0.36813 4.63809  11
  -1 -12  -7 6.57471 11.1216   5
   1  12   7-1.41171 10.1582   9
  -1 -12  -7-5.69172 8.24704  12
  -1 -12  -7-4.52617 8.18495  10
  -1 -12  -8 162.223 12.7868  12
  -1 -12  -8 143.111 12.8611   2
  -1 -12  -8 119.427 13.2748  10
  -1 -12  -8 146.508 7.31962  11
  -1 -12  -8 123.123 11.4640   7
  -1 -12  -8 138.653 15.5094   5
  -1 -12  -8 130.896 13.5524   8
  -1 -12  -8 133.129 9.34036   3
  -1 -12  -9 60.3016 12.4963   5
  -1 -12  -9 38.7853 9.91416  12
  -1 -12  -9 46.5786 9.72130   1
  -1 -12  -9 49.3130 9.03587   7
  -1 -12  -9 28.1139 8.59259   2
  -1 -12  -9 32.7649 2.73017  11
  -1 -12  -9 32.7794 10.9683   8
  -1 -12 -10 43.3782 9.46555   7
  -1 -12 -10 35.5125 9.40442   1
  -1 -12 -10 51.4836 9.11862   2
  -1 -12 -10 31.7372 11.6438   5
  -1 -12 -10 25.4218 10.4034   8
  -1 -12 -11 612.565 26.3335   7
  -1 -12 -11 613.763 31.5915   5
  -1 -12 -11 646.053 25.8229   2
  -1 -12 -11 602.178 26.0289   1
  -1 -12 -11 595.061 28.9486   8
  -1 -12 -12 196.466 13.8120   2
  -1 -12 -12 203.244 17.7025   8
  -1 -12 -12 208.241 14.8861   1
  -1 -12 -12 179.021 14.8439   7
  -1 -12 -13 691.755 28.1298   1
  -1 -12 -13 668.540 26.2676   2
  -1 -12 -13 651.220 28.5748   7
  -1 -12 -13 669.805 32.0786   8
  -1 -12 -14 50.6335 13.6396   8
  -1 -12 -14 46.9291 10.3146   1
  -1 -12 -14 52.1929 10.8493   7
  -1 -12 -14 46.6532 8.76753   2
  -1 -12 -15 142.165 14.4070   7
  -1 -12 -15 166.645 14.3215   1
  -1 -12 -15 167.619 17.9192   8
  -1 -12 -16 43.9070 10.1053   1
  -1 -12 -16 33.9901 10.5469   7
  -1 -12 -16 39.9780 12.7955   6
  -1 -12 -16 53.6008 13.5939   8
  -1 -12 -17 49.5655 14.1140   6
  -1 -12 -17 50.9702 14.1493   8
  -1 -12 -17 47.1994 12.3775   7
  -1 -13  10 123.524 15.7768   2
  -1 -13  10 101.714 14.8241   3
  -1 -13   9 88.7825 13.1820   3
  -1 -13   9 72.1811 13.7247   2
  -1 -13   8-8.01841 10.3495   2
  -1 -13   7 11.2060 9.48679   3
  -1 -13   7 24.9460 11.3217   2
  -1 -13   6 29.7078 9.29045   3
  -1 -13   6 21.8804 11.1608   2
  -1 -13   5 113.242 13.3141   5
  -1 -13   5 93.3398 12.5811   3
  -1 -13   5 93.4369 14.1548   2
  -1 -13   4 53.1390 11.1257   3
  -1 -13   4 35.6756 10.7984   5
  -1 -13   4 42.2347 12.4328   2
  -1 -13   4 41.8600 7.89131  12
  -1 -13   3 419.358 18.7684  12
  -1 -13   3 459.676 24.2999   5
  -1 -13   3 453.720 22.1213   3
  -1 -13   2 94.6483 11.2437   3
  -1 -13   2 110.868 13.8985   5
  -1 -13   1 7.29704 7.60461   3
  -1 -13   1 18.1908 10.6197   5
  -1 -13   1 7.02178 9.51662   2
  -1 -13   0 3.46003 9.47196   2
   1  13   0 1.55467 11.9001   9
  -1 -13   0-5.81074 10.3757   5
  -1 -13   0 0.82942 7.86550  11
  -1 -13  -1 350.631 21.0030   2
  -1 -13  -1 288.084 16.5662  11
   1  13   1 328.068 23.4585   9
  -1 -13  -1 387.956 22.2712   5
  -1 -13  -2 73.7997 12.0808   2
  -1 -13  -2 85.7972 13.9409   5
  -1 -13  -2 74.3544 10.0660  11
  -1 -13  -2 89.6896 9.63688   3
   1  13   2 64.6992 13.8285   9
   1  13   3 53.9956 13.9827   9
  -1 -13  -3 38.3285 10.2324   2
  -1 -13  -3 33.1477 12.2652   5
  -1 -13  -3 38.9363 7.93429   3
   1  13   4 163.868 18.6074   9
  -1 -13  -4 156.085 11.6761   3
  -1 -13  -4 218.370 18.5697   5
  -1 -13  -4 201.005 16.2318   2
  -1 -13  -5 95.0198 13.0785   2
   1  13   5 98.5529 15.6151   9
  -1 -13  -5 90.3280 9.11886   3
  -1 -13  -5 72.5087 14.2303   5
  -1 -13  -6-2.74493 10.5664   5
  -1 -13  -6-0.77220 7.62191   7
  -1 -13  -6 1.81554 9.47768  10
  -1 -13  -6-1.03644 8.68216   2
  -1 -13  -6 8.59822 7.88557   8
   1  13   6-1.54358 11.1800   9
  -1 -13  -7 57.5395 9.94388  12
  -1 -13  -7 50.9220 9.13732   7
  -1 -13  -7 67.0321 11.0715   2
  -1 -13  -7 64.8343 13.4556   5
   1  13   7 64.8276 13.2082   9
  -1 -13  -7 70.7281 11.6099  10
  -1 -13  -7 66.5766 6.47637  11
  -1 -13  -7 67.0320 8.06088   3
  -1 -13  -8 339.864 18.1654   7
  -1 -13  -8 316.159 19.0003   2
  -1 -13  -8 361.525 23.8709   5
  -1 -13  -9 5.99415 8.45013   1
  -1 -13  -9 7.43090 11.6378   5
  -1 -13  -9 2.91669 8.86417   2
  -1 -13  -9-5.72488 10.2665   8
  -1 -13  -9 7.63122 8.51480   7
  -1 -13 -10 617.558 27.4735   2
  -1 -13 -10 603.847 29.6175   8
  -1 -13 -10 667.207 28.4756   1
  -1 -13 -10 693.457 34.0365   5
  -1 -13 -11 249.084 19.8676   8
  -1 -13 -11 268.376 21.5406   5
  -1 -13 -11 210.284 15.5076   7
  -1 -13 -11 227.733 15.6963   2
  -1 -13 -11 243.469 16.8195   1
  -1 -13 -12 183.633 19.9068   5
  -1 -13 -12 214.928 15.1055   2
  -1 -13 -12 185.426 17.8630   8
  -1 -13 -12 191.704 15.1880   7
  -1 -13 -12 181.282 15.4338   1
  -1 -13 -13 9.86905 8.77402   7
  -1 -13 -13 5.90065 9.14834   1
  -1 -13 -13 3.47736 7.31837   2
  -1 -13 -13 1.39531 10.9264   8
  -1 -13 -13-3.33074 11.8252   5
  -1 -13 -14 11.3876 9.28403   7
  -1 -13 -14 3.41592 12.0464   5
  -1 -13 -14 4.94132 9.12191   1
  -1 -13 -14 11.6797 11.8699   8
  -1 -13 -15 3.25844 9.09933   7
  -1 -13 -15 7.61664 11.5928   8
  -1 -14   7 118.473 14.4463   3
  -1 -14   6 20.9286 12.6679   2
  -1 -14   6-7.75712 9.76606   3
  -1 -14   5 23.2995 12.1940   2
  -1 -14   5 17.8786 10.5362   3
  -1 -14   4 1.99273 9.30452   3
  -1 -14   3 323.035 19.4636   3
  -1 -14   3 362.028 22.5960   5
  -1 -14   2 13.0872 11.9369   2
  -1 -14   2 19.3485 11.6459   5
  -1 -14   2 13.3617 8.83046   3
  -1 -14   1 3.72428 10.9416   5
  -1 -14   1 7.66371 7.76475   3
  -1 -14   1 6.45078 10.5431   2
  -1 -14   0 12.6898 11.3387   2
  -1 -14   0 18.6890 8.67915   3
  -1 -14   0 25.1197 11.8741   5
  -1 -14  -1 3.85725 7.26011   3
  -1 -14  -1-1.28905 11.0059   5
  -1 -14  -1-6.23140 11.0314   2
  -1 -14  -2 320.247 22.3579   5
  -1 -14  -2 289.566 20.5122   2
  -1 -14  -3 77.5165 9.69636   3
  -1 -14  -3 92.3139 15.4500   5
  -1 -14  -3 65.9636 13.5870   2
   1  14   3 60.8502 15.7042   9
   1  14   4 386.183 27.7498   9
  -1 -14  -4 436.319 19.2062   3
  -1 -14  -4 470.569 25.0187   2
  -1 -14  -4 465.762 26.9927   5
  -1 -14  -5 24.3413 11.2483   2
   1  14   5-1.68412 12.1269   9
  -1 -14  -5 26.5599 8.39255   7
  -1 -14  -6 23.6764 12.6955   5
   1  14   6 5.03919 12.6334   9
  -1 -14  -6 7.95650 9.88727   2
  -1 -14  -6 7.80726 7.62852   7
  -1 -14  -7 8.94087 10.3548   2
   1  14   7-15.1140 12.2419   9
  -1 -14  -7 7.55959 11.0215   5
  -1 -14  -8-2.19022 9.56602   2
  -1 -14  -8-1.54736 11.8442   5
  -1 -14  -8 2.25149 9.78960   8
  -1 -14  -9 2.55915 8.36207   7
  -1 -14  -9 16.3051 10.8421   1
  -1 -14  -9-3.16991 12.7518   5
  -1 -14  -9 16.7320 10.9414   8
  -1 -14  -9 1.07142 8.75584   2
  -1 -14 -10 388.546 21.5660   1
  -1 -14 -10 344.629 19.1060   7
  -1 -14 -10 338.773 20.0150   2
  -1 -14 -10 334.145 22.0849   8
  -1 -14 -10 367.174 25.7968   5
  -1 -14 -11 820.553 32.6317   2
  -1 -14 -11 771.487 30.9108   7
  -1 -14 -11 840.292 36.2170   8
  -1 -14 -11 791.330 33.0435   1
  -1 -14 -12 108.110 15.4852   8
  -1 -14 -12 142.600 13.8955   2
  -1 -14 -12 96.8819 12.3271   7
  -1 -14 -12 113.427 13.6192   1
  -1 -14 -12 136.298 17.8497   5
  -1 -14 -13-11.5895 12.1942   8
  -1 -14 -13 10.4982 14.5141   5
  -1 -14 -13 5.93704 9.20417   7
  -1 -15   2 112.492 15.9618   2
  -1 -15   1 244.588 20.3719   2
  -1 -15   1 255.630 21.0437   5
  -1 -15   0 4.11316 11.1456   2
  -1 -15   0-2.71670 11.8124   5
  -1 -15  -1 31.7864 12.3057   5
  -1 -15  -1 25.6452 11.9155   2
  -1 -15  -2-5.67349 12.5000   5
  -1 -15  -2 1.32725 10.7896   2
  -1 -15  -3 16.9597 11.0911   2
  -1 -15  -3 8.80769 13.0538   5
  -1 -15  -4 22.6249 13.2996   5
  -1 -15  -4 14.1118 11.2146   2
  -1 -15  -5 60.5112 13.5000   2
  -1 -15  -5 71.1487 15.4018   5
  -1 -15  -6 150.228 19.1826   5
  -1 -15  -6 168.716 16.9990   2
   1  15   7 7.25071 13.3004   9
  -1 -15  -7 6.09078 10.8783   2
  -1 -15  -7 17.7971 14.0081   5
  -1 -15  -8 10.7261 10.7341   2
  -1 -15  -9 47.3850 14.2744   5
  -1 -15  -9 29.3092 11.3219   1
  -1 -15  -9 39.7950 11.7090   2
   2 -15  -6 65.0901 13.5952   2
   2 -15  -6 46.5561 14.6694   5
  -2  15   5 277.366 24.3514   9
   2 -15  -5 237.699 20.8640   2
   2 -15  -5 284.875 22.5427   5
   2 -15  -5 260.722 17.6947   3
  -2  15   4 194.781 22.4781   9
   2 -15  -4 240.175 19.9332   2
   2 -15  -3 172.428 15.3953   3
   2 -15  -3 216.378 20.2473   5
  -2  15   3 223.261 22.4965   9
   2 -15  -3 169.867 18.3027   2
   2 -15  -2 30.1815 10.8709   3
   2 -15  -2 32.5123 13.5654   5
  -2  15   2 3.65045 14.4582   9
   2 -15  -2 10.0919 11.6693   2
   2 -15  -1 38.7900 11.0228   3
  -2  15   1 40.4836 15.3724   9
   2 -15  -1 45.2991 14.1012   2
   2 -14 -11 255.667 19.8531   2
   2 -14 -11 306.357 21.6979   1
   2 -14 -10 114.611 15.1951   1
   2 -14 -10 98.4407 14.6969   2
   2 -14  -9 116.258 15.3661   1
   2 -14  -9 135.952 15.4395   2
   2 -14  -8 5.21697 11.6510   1
   2 -14  -8 28.8595 11.7697   2
   2 -14  -7 27.9192 10.7038   2
   2 -14  -6 10.4471 12.7495   5
   2 -14  -6 15.3397 11.1244   2
  -2  14   6 29.7779 14.3925   9
   2 -14  -5 146.466 17.3054   5
   2 -14  -5 107.180 14.4142   2
   2 -14  -5 131.636 12.5742  11
   2 -14  -5 117.650 12.5213   3
   2 -14  -4 32.7010 10.4127   3
  -2  14   4 44.9498 14.4368   9
   2 -14  -4 30.0037 12.5392   2
  -2  14   3 295.640 24.4960   9
   2 -14  -3 284.609 20.7583   2
   2 -14  -3 267.715 18.0815   3
   2 -14  -3 313.317 22.1764   5
  -2  14   2-5.03293 13.1376   9
   2 -14  -2 9.19727 8.72658   3
   2 -14  -2 10.7023 11.1531   2
   2 -14  -2 8.90060 11.9673   5
   2 -14  -1 154.366 16.3876   2
   2 -14  -1 147.236 16.0819   5
  -2  14   1 137.063 17.8532   9
   2 -14  -1 141.116 14.3754   3
   2 -14   0 26.0384 12.2425   2
   2 -14   0 5.42766 9.05878   3
  -2  14   0 20.3376 12.5190   9
   2 -14   0 24.7626 10.9331   5
  -2  14  -1 8.56916 12.4951   9
   2 -14   2 16.1681 10.5872   3
  -2  14  -2 38.0691 14.9227   9
  -2  14  -3 8.75309 13.3391   9
   2 -14   3 32.7100 12.7154   2
   2 -14   3 38.3265 11.2486   3
   2 -14   4 17.2722 12.3025   2
  -2  14  -4 12.3814 14.0150   9
   2 -14   4 37.2827 11.8436   3
   2 -14   5 225.896 19.3145   3
   2 -14   5 205.693 20.0378   2
   2 -14   5 191.548 16.0384  12
  -2  14  -5 194.949 21.3042   9
  -2  14  -6 49.0802 16.0751   9
   2 -14   6 58.6201 13.5783   3
   2 -13 -14 101.444 12.6100   2
   2 -13 -14 112.798 15.7637   1
   2 -13 -13 26.2490 11.8628   1
   2 -13 -13 14.7490 9.77217   2
   2 -13 -12 9.82887 11.2469   1
   2 -13 -12-4.32020 9.39227   2
   2 -13 -11 595.339 29.7414   1
   2 -13 -11 639.131 28.7149   2
   2 -13 -10 126.476 14.9424   1
   2 -13 -10 128.729 14.3233   2
   2 -13  -9 64.5235 12.8794   1
   2 -13  -9 60.1615 12.3454   2
   2 -13  -8 50.8106 11.6555   2
   2 -13  -8 36.9252 7.57813  11
   2 -13  -7 420.712 23.4793   2
   2 -13  -7 407.061 18.5906  11
   2 -13  -6 2.98717 7.00101  11
  -2  13   6-6.09092 11.7904   9
   2 -13  -6-3.51852 9.08123   2
   2 -13  -5 618.051 29.4604   2
   2 -13  -5 592.331 24.8983  11
  -2  13   5 667.749 33.0410   9
   2 -13  -4-7.83400 11.5575   5
  -2  13   4-3.04637 12.4465   9
   2 -13  -4 13.1592 11.0402   2
   2 -13  -4 12.2548 8.66512   3
   2 -13  -3 148.739 13.1806   3
   2 -13  -3 140.709 15.1859   2
   2 -13  -3 134.005 12.3197  11
  -2  13   3 156.931 18.3382   9
   2 -13  -3 140.306 15.8273   5
   2 -13  -2-11.0711 10.6989   2
   2 -13  -2 14.3212 9.90141   5
  -2  13   2 10.7236 12.1954   9
   2 -13  -2 19.3711 8.97557   3
   2 -13  -1-1.24148 9.61302   2
   2 -13  -1 5.71071 9.97713   5
   2 -13  -1 3.95839 8.72150   3
  -2  13   1 4.60382 12.0169   9
   2 -13   0 224.102 16.6588   3
   2 -13   0 218.821 16.8081   5
  -2  13   0 205.371 19.1272   9
  -2  13  -1 14.0034 11.5629   9
   2 -13   1 12.6556 9.62029   3
  -2  13  -2 7.85701 12.1030   9
   2 -13   2 12.9321 10.4644   2
   2 -13   2 26.0912 10.4503   5
   2 -13   2 9.80731 9.85909   3
   2 -13   3 134.948 16.3750   2
  -2  13  -3 150.884 17.4901   9
   2 -13   4 30.5386 11.8085   2
  -2  13  -4 62.6820 15.1692   9
   2 -13   4 55.1981 12.5046   3
   2 -13   5 452.157 24.3115   3
   2 -13   5 389.788 21.4871  12
  -2  13  -5 408.716 27.0273   9
   2 -13   5 385.409 24.8892   2
   2 -13   6 12.7316 11.3811   3
   2 -13   6 34.1743 12.4755   2
  -2  13  -6 35.0359 14.3224   9
   2 -13   6 19.8425 9.09993  12
   2 -13   7 10.1253 8.52351  12
   2 -13   7-1.38894 10.5700   2
   2 -13   7-2.63241 10.5894   3
  -2  13  -7 11.9218 13.8454   9
   2 -13   8-1.35944 11.1081   3
  -2  13  -8 10.4354 13.4668   9
   2 -13   8-7.05130 12.4284   2
   2 -13   9 14.3069 11.9276   2
  -2  13  -9 12.4823 13.6503   9
   2 -13   9-4.24759 11.8040   3
   2 -12 -16 48.1525 12.7262   1
   2 -12 -16 72.7064 15.1626   8
   2 -12 -15 78.2130 16.1342   8
   2 -12 -15 89.8479 11.9218   2
   2 -12 -15 115.604 15.2400   1
   2 -12 -14 898.726 37.0413   1
   2 -12 -14 918.537 34.4310   2
   2 -12 -14 940.518 41.3017   8
   2 -12 -13 221.992 19.9500   8
   2 -12 -13 188.238 17.0874   1
   2 -12 -13 218.712 15.6590   2
   2 -12 -13 199.154 14.2422   7
   2 -12 -12 67.8043 12.7423   1
   2 -12 -12 92.5763 10.4638   7
   2 -12 -12 81.1182 11.1360   2
   2 -12 -11 18.5648 7.32781   7
   2 -12 -11 5.64224 9.86162   1
   2 -12 -11 8.05015 8.59657   2
   2 -12 -10 219.008 13.0153   7
   2 -12 -10 246.149 16.9286   2
   2 -12 -10 247.349 12.4948  11
   2 -12  -9 6.57094 6.58276   7
   2 -12  -9 1.03687 9.25864   2
   2 -12  -9 7.97507 6.20428  11
   2 -12  -9 10.1256 9.65198   1
   2 -12  -8 1027.41 33.1653  11
   2 -12  -8 1011.50 31.6890   7
   2 -12  -8 1007.19 38.9652   1
   2 -12  -8 1005.73 38.1313   2
   2 -12  -7 509.208 21.2799  11
   2 -12  -7 512.902 18.7730   7
   2 -12  -7 543.021 20.5507  11
   2 -12  -7 529.691 25.6923   2
  -2  12   6 568.795 29.6316   9
   2 -12  -6 560.929 22.8231  11
   2 -12  -6 577.328 22.1528  11
   2 -12  -6 583.442 27.1157   2
  -2  12   5 775.332 34.6508   9
   2 -12  -5 689.971 22.1485   7
   2 -12  -5 756.671 31.2085   2
   2 -12  -4 72.8018 9.51631  11
  -2  12   4 58.1280 12.8821   9
   2 -12  -4 72.1706 11.6802   2
   2 -12  -3 443.996 21.8528   3
   2 -12  -3 482.464 24.2977   2
  -2  12   3 492.338 26.7573   9
   2 -12  -2 139.864 11.8426  11
   2 -12  -2 173.960 15.4402   2
   2 -12  -2 134.316 6.54328   7
   2 -12  -2 167.715 13.6141   3
   2 -12  -2 175.042 15.2692   5
  -2  12   2 165.836 16.5993   9
   2 -12  -1 7.94323 9.56636   2
   2 -12  -1 23.2143 8.24303  11
   2 -12  -1 14.9294 9.81571   5
  -2  12   1 44.3057 11.9976   9
   2 -12  -1 25.0660 8.75295   3
   2 -12   0 162.708 13.6247   3
   2 -12   0 172.324 14.9640   5
   2 -12   0 153.598 13.9587   4
  -2  12   0 172.449 16.9543   9
   2 -12   1 35.3918 9.70831   3
   2 -12   1 27.1850 10.2365   5
  -2  12  -1 47.6416 12.1611   9
  -2  12  -2 19.8028 12.2594   9
   2 -12   2 26.8453 10.0963   5
   2 -12   2 15.3712 9.37982   2
   2 -12   2 35.7096 10.2276   3
   2 -12   3 672.094 27.4042   5
  -2  12  -3 647.800 32.3752   9
   2 -12   3 627.364 28.3720   3
   2 -12   3 645.030 29.6572   2
   2 -12   4 5.49972 9.39192   3
  -2  12  -4 1.45627 11.8389   9
   2 -12   4 2.43910 10.3643   2
   2 -12   4 6.50937 8.60139   5
   2 -12   5 1.14786 9.80043   3
   2 -12   5 1.23747 9.52708   2
   2 -12   5-8.60241 8.82060  12
  -2  12  -5 8.91267 11.7602   9
  -2  12  -6 65.3278 14.6076   9
   2 -12   6 79.1569 13.1787   2
   2 -12   6 53.8335 9.62804  12
   2 -12   6 80.3601 12.6673   3
   2 -12   7 3.75624 10.3346   3
   2 -12   7-2.55753 10.2334   2
   2 -12   7 0.97123 7.81354  12
  -2  12  -7-3.11497 11.9908   9
   2 -12   8 160.978 13.9130  12
   2 -12   8 132.472 15.6382   3
   2 -12   8 152.155 16.1648   2
  -2  12  -8 158.803 18.1897   9
   2 -12   9 61.6950 12.3721   3
   2 -12   9 89.8786 11.5318  12
   2 -12   9 84.6338 14.1890   2
  -2  12  -9 71.1178 15.2570   9
   2 -12  10 60.0600 10.4094  12
   2 -12  10 63.2574 13.2205   3
  -2  12 -10 84.8953 16.3588   9
   2 -12  10 59.0388 13.5192   2
   2 -12  11 32.2276 12.4712   3
   2 -12  11 36.7332 12.0132   2
  -2  12 -11 20.9676 13.8536   9
   2 -11 -18 42.1606 12.4996   1
   2 -11 -18 48.5434 14.1361   8
   2 -11 -17 67.2537 11.3404   7
   2 -11 -17 57.8657 12.7132   1
   2 -11 -17 55.2454 14.4371   8
   2 -11 -16 123.770 12.1694   2
   2 -11 -16 151.327 15.5675   1
   2 -11 -16 137.135 16.8484   8
   2 -11 -15 24.9008 9.54531   7
   2 -11 -15 4.59882 11.2344   1
   2 -11 -15 15.9350 8.62637   2
   2 -11 -15 9.34643 13.3671   8
   2 -11 -14 161.527 18.0325   8
   2 -11 -14 134.185 12.7657   7
   2 -11 -14 129.206 12.1748   2
   2 -11 -14 139.365 14.9600   1
   2 -11 -13 494.922 22.4325   7
   2 -11 -13 564.724 26.2581   1
   2 -11 -13 548.621 29.2434   8
   2 -11 -13 521.513 23.6500   2
   2 -11 -12 140.958 8.65396  11
   2 -11 -12 133.326 12.2815   2
   2 -11 -12 125.128 11.1041   7
   2 -11 -12 110.415 13.0517   1
   2 -11 -12 113.043 15.2920   8
   2 -11 -11-2.64626 10.5886   8
   2 -11 -11-4.18801 8.93959   1
   2 -11 -11 0.67104 6.45964   7
   2 -11 -11 6.02029 5.40617  11
   2 -11 -11-2.52799 8.17097   3
   2 -11 -11 17.3953 8.81303   2
   2 -11 -10 64.6758 11.2221   1
   2 -11 -10 66.8004 8.54131   7
   2 -11 -10 83.5278 7.45921  11
   2 -11 -10 78.2839 7.58125  11
   2 -11 -10 96.5393 11.3683   2
   2 -11 -10 79.8375 12.5651   8
   2 -11  -9 3.90497 6.10977   7
   2 -11  -9 9.33604 9.22254   1
   2 -11  -9 4.87036 5.75615  11
   2 -11  -9 3.76786 7.61885   2
   2 -11  -8 214.821 12.4718  11
   2 -11  -8 203.720 15.2448   2
   2 -11  -8 224.445 11.8259  11
   2 -11  -8 229.980 11.9402   7
   2 -11  -8 235.141 16.6233   1
   2 -11  -7 146.752 11.1771  11
   2 -11  -7 193.630 14.6086   2
   2 -11  -7 170.804 10.8741  11
   2 -11  -7 171.878 10.1291   7
   2 -11  -6 1124.07 33.6272   7
   2 -11  -6 1193.49 37.2171  11
  -2  11   6 1126.03 43.8127   9
   2 -11  -6 1176.49 35.9783  11
   2 -11  -6 1123.33 40.5095   2
   2 -11  -5 73.8419 6.47081   7
  -2  11   5 86.4909 13.5613   9
   2 -11  -5 80.3835 10.8622   2
   2 -11  -5 101.758 9.12156  11
   2 -11  -4 44.4953 5.15403   7
   2 -11  -4 45.1749 7.68461  11
  -2  11   4 42.3930 10.8457   9
   2 -11  -4 37.6391 10.6073   4
  -2  11   4 44.4501 8.73782   8
   2 -11  -4 41.6773 9.67989   2
   2 -11  -3 21.8079 7.43310  11
   2 -11  -3 23.1454 9.14815   2
   2 -11  -3 15.7232 9.22381   4
  -2  11   3 22.3655 10.3170   9
   2 -11  -3 16.5435 3.94729   7
  -2  11   3 20.8674 7.93713   8
   2 -11  -2 1493.21 47.8682   2
  -2  11   2 1396.07 42.7719   8
   2 -11  -2 1547.15 47.3882   4
  -2  11   2 1353.71 49.3201   9
   2 -11  -2 1304.88 36.9301   7
   2 -11  -1 45.8398 8.93830   3
   2 -11  -1 32.9732 8.43385  11
   2 -11  -1 44.0833 10.0156   4
  -2  11   1 43.7686 7.96820   8
   2 -11  -1 53.3715 10.6476   5
   2 -11  -1 35.1786 3.87150   7
  -2  11   1 39.6984 11.0217   9
   2 -11   0 71.5416 10.8434   5
   2 -11   0 98.4490 10.5494  11
   2 -11   0 90.3108 10.7319   3
  -2  11   0 75.9045 12.1470   9
   2 -11   0 76.6165 10.4260   4
   2 -11   1 103.214 10.8497  11
   2 -11   1 85.8302 11.1936   2
   2 -11   1 106.397 11.5645   5
  -2  11  -1 108.938 13.5494   9
   2 -11   1 90.6779 10.4594   4
   2 -11   1 74.5903 10.5708   3
   2 -11   2 4.22529 7.92224   5
   2 -11   2-0.72726 3.32432   7
  -2  11  -2 3.79056 9.89393   9
   2 -11   2 14.2591 8.16674   4
   2 -11   2-0.94313 7.62737   3
   2 -11   2-2.55786 8.78992  11
   2 -11   2 2.15095 8.46815   2
   2 -11   3 1140.73 40.0395   2
  -2  11  -3 1073.71 41.8815   9
   2 -11   3 1017.70 29.6325   7
   2 -11   3 1095.98 37.2693   5
   2 -11   3 1100.13 36.3956   4
   2 -11   3 1081.16 38.8579   3
   2 -11   4 191.244 8.93006   7
  -2  11  -4 204.580 17.7303   9
   2 -11   4 223.974 16.5242   2
   2 -11   4 183.495 13.3521   5
   2 -11   4 194.916 15.3481   3
   2 -11   5 6.31639 7.48600   5
   2 -11   5-6.77135 9.94583   2
  -2  11  -5-2.68451 10.7415   9
   2 -11   5-2.13936 9.09016   3
   2 -11   5 2.06223 4.60950   7
  -2  11  -6 17.9621 10.0826   9
   2 -11   6 24.1586 10.2371   2
   2 -11   6 19.1844 7.48076   5
   2 -11   6 18.4073 8.12390  12
   2 -11   6 14.5947 9.46102   3
  -2  11  -7 4.28053 10.9218   9
   2 -11   7 5.86787 9.68679   2
   2 -11   7-0.92890 7.51235  12
   2 -11   7 1.17539 8.78537   3
  -2  11  -8 8.80430 11.3112   9
   2 -11   8 29.4644 10.6910   3
   2 -11   8 25.1082 10.4593   2
   2 -11   8 26.0387 8.59186  12
   2 -11   9-1.21776 9.95036   2
   2 -11   9 1.27795 9.49339   3
  -2  11  -9-1.51290 11.4450   9
   2 -11  10-2.66276 10.9342   3
   2 -11  10-2.05283 8.47208  12
   2 -11  10 13.6288 10.8228   2
  -2  11 -10-1.55588 11.5580   9
   2 -11  11 7.55040 11.2830   2
  -2  11 -11-16.0590 13.8388   9
   2 -11  11-4.18389 11.6827   3
   2 -11  11 14.8420 9.54561  12
   2 -11  12 1.45701 12.1488   3
   2 -11  12 14.0420 11.9703   2
  -2  11 -12 21.5618 14.8736   9
   2 -11  13 33.6006 12.9605   2
  -2  11 -13 36.0762 14.8957   9
   2 -10 -19 17.2474 11.2341   1
   2 -10 -19 4.67982 9.70794   6
   2 -10 -18 115.630 15.0253   1
   2 -10 -17 617.939 27.7361   7
   2 -10 -17 571.424 23.6154   2
   2 -10 -17 607.694 28.5404   1
   2 -10 -16 2378.76 70.7823   7
   2 -10 -16 2302.36 71.8875   1
   2 -10 -16 2351.60 67.3016   2
   2 -10 -16 2267.35 76.8932   8
   2 -10 -15 1.08291 9.79154   1
   2 -10 -15-9.25870 9.07457   7
   2 -10 -15 1.52237 7.61755   2
   2 -10 -15 7.39743 11.4556   8
   2 -10 -14 30.1586 8.63947   7
   2 -10 -14 20.4882 5.10639  11
   2 -10 -14 13.7317 9.48567   1
   2 -10 -14 19.9315 11.8216   8
   2 -10 -14 24.3019 7.75589   2
   2 -10 -13 287.163 18.7029   1
   2 -10 -13 311.793 18.2392   3
   2 -10 -13 292.796 21.2195   8
   2 -10 -13 323.061 17.2141   7
   2 -10 -13 339.300 17.1341   2
   2 -10 -13 295.573 12.7593  11
   2 -10 -12 1991.29 57.8481   7
   2 -10 -12 1939.56 59.0598   3
   2 -10 -12 1922.41 52.8455  11
   2 -10 -12 1931.38 58.7468   2
   2 -10 -12 1935.39 53.4729  11
   2 -10 -12 1953.74 61.1403   1
   2 -10 -12 2093.37 65.5920   8
   2 -10 -11 141.014 12.0402   2
   2 -10 -11 130.400 12.9173   1
   2 -10 -11 149.620 11.2962   7
   2 -10 -11 142.599 15.3023   8
   2 -10 -11 138.370 8.46684  11
   2 -10 -11 141.927 8.98885  11
   2 -10 -11 123.220 11.2562   3
   2 -10 -10 34.7072 11.6205   8
   2 -10 -10 27.0182 7.19371   7
   2 -10 -10 23.3230 5.88543  11
   2 -10 -10 24.0248 8.60150   1
   2 -10 -10 18.4584 7.94979   2
   2 -10 -10 26.8550 5.46642  11
   2 -10  -9 40.2431 6.03719  11
   2 -10  -9 52.5593 7.58313   7
   2 -10  -9 52.8272 9.68319   2
   2 -10  -9 40.8206 6.62150  11
   2 -10  -9 53.9482 11.3394  10
   2 -10  -9 41.9851 9.18668   1
   2 -10  -9 61.7488 11.7670   8
   2 -10  -8 498.063 18.6570  11
   2 -10  -8 501.774 19.1500   7
   2 -10  -8 505.619 25.1099   9
   2 -10  -8 535.226 25.5004   8
   2 -10  -8 503.367 19.4994  11
   2 -10  -8 548.549 24.2151   1
   2 -10  -8 541.629 25.0193  10
   2 -10  -8 511.919 22.8659   2
   2 -10  -7 103.376 8.08848   7
   2 -10  -7 127.011 9.03620  11
   2 -10  -7 110.252 9.46435  11
   2 -10  -7 117.565 11.8816   2
   2 -10  -7 106.738 12.5720   4
  -2  10   7 101.368 11.2699   8
   2 -10  -7 112.221 13.0659   9
   2 -10  -6 2.63240 7.52673   2
   2 -10  -6 3.18264 8.71262   9
   2 -10  -6-1.61799 4.82677   7
   2 -10  -6 3.98099 8.80937   4
  -2  10   6-2.28056 9.07649   9
  -2  10   6 4.86841 8.00882   8
   2 -10  -6 3.01568 6.21788  11
   2 -10  -6-2.58761 5.90351  11
   2 -10  -5 362.693 13.7086   7
   2 -10  -5 383.558 20.1929   4
   2 -10  -5 352.890 15.5530  11
  -2  10   5 355.698 20.5663   9
   2 -10  -5 349.895 19.9323   9
  -2  10   5 364.912 18.0120   8
   2 -10  -5 358.859 18.9362   2
  -2  10   4 365.150 17.7436   8
   2 -10  -4 363.347 20.3381   9
   2 -10  -4 370.558 19.9610   4
   2 -10  -4 370.880 13.4384   7
   2 -10  -4 365.013 16.3212  11
  -2  10   4 362.932 21.0954   9
   2 -10  -4 377.865 19.5689   2
  -2  10   3 1658.01 49.4750   8
   2 -10  -3 1678.69 53.3618   9
   2 -10  -3 1551.59 43.6764   7
   2 -10  -3 1624.03 51.8996   2
   2 -10  -3 1710.53 52.3344   4
   2 -10  -3 1700.82 48.4275  11
  -2  10   3 1682.54 54.7252   9
   2 -10  -2 1262.69 34.8559   7
  -2  10   2 1282.26 45.2504   9
   2 -10  -2 1290.43 39.8755  11
   2 -10  -2 1343.24 43.1240   4
  -2  10   2 1351.53 40.2767   8
   2 -10  -2 1345.15 44.8740   9
  -2  10   1 121.104 9.90454   8
   2 -10  -1 125.415 11.7756   4
   2 -10  -1 131.075 6.33257   7
   2 -10  -1 136.226 10.6481  11
  -2  10   1 120.301 12.7510   9
   2 -10  -1 136.011 12.9867   9
  -2  10   0 199.338 15.2400   9
   2 -10   0 201.175 13.1596  11
  -2  10   0 155.770 10.7877   8
   2 -10   0 192.988 13.2648   4
   2 -10   0 213.739 13.8983   3
   2 -10   1 598.250 25.6614   2
   2 -10   1 601.600 24.5751   3
   2 -10   1 566.273 23.6765   4
  -2  10  -1 567.509 26.7608   9
   2 -10   1 580.553 23.6327  11
   2 -10   1 634.115 24.9476   5
  -2  10  -1 570.654 20.9686   8
   2 -10   2 310.810 11.3763   7
   2 -10   2 324.155 17.7744   3
  -2  10  -2 368.456 20.9369   9
   2 -10   2 376.308 17.6910   5
   2 -10   2 352.273 17.4781  11
   2 -10   2 341.963 17.1080   4
   2 -10   2 291.909 18.0255   2
  -2  10  -2 326.294 14.1748   8
   2 -10   3 298.878 17.3753   2
   2 -10   3 255.872 14.1586   4
  -2  10  -3 277.159 12.1592   8
   2 -10   3 291.171 15.5932   5
  -2  10  -3 281.794 18.5596   9
   2 -10   3 237.478 10.0061   7
   2 -10   3 263.531 15.9193  11
   2 -10   3 251.820 15.8931   3
   2 -10   4 143.968 11.2451   4
  -2  10  -4 171.837 15.7019   9
   2 -10   4 172.877 13.9721   2
   2 -10   4 187.321 14.0128  11
   2 -10   4 163.276 11.9811   5
   2 -10   4 166.937 8.26810   7
   2 -10   4 165.903 13.6787   3
   2 -10   5 116.119 7.28148   7
   2 -10   5 92.1651 9.24086   5
  -2  10  -5 87.3132 12.8628   9
   2 -10   5 78.9846 11.0904   2
   2 -10   5 102.573 9.36339   4
   2 -10   5 116.008 12.6306   3
   2 -10   6-3.17908 4.82077   7
   2 -10   6-2.62345 7.90699  12
  -2  10  -6 2.49783 9.44800   9
   2 -10   6-1.03867 7.71593   3
   2 -10   6 1.04503 7.99923   2
   2 -10   7 38.3131 10.1876   2
   2 -10   7 20.3858 8.30028  12
  -2  10  -7 36.0544 11.3650   9
   2 -10   7 22.9895 5.80323   7
   2 -10   7 20.8080 9.45793   3
  -2  10  -8 14.6035 10.5119   9
   2 -10   8 6.51329 9.09519   2
   2 -10   8 3.91110 5.59415   7
   2 -10   8 9.19962 8.14483  12
   2 -10   8 8.06899 8.40477   3
  -2  10  -9 246.663 20.0655   9
   2 -10   9 202.082 17.6065   3
   2 -10   9 241.405 17.3609   2
   2 -10   9 206.319 15.2422  12
   2 -10  10 93.1875 12.1191  12
  -2  10 -10 78.3500 14.2113   9
   2 -10  10 80.1366 13.0727   2
   2 -10  11 15.8486 12.3345   3
   2 -10  11 3.44765 10.5215   2
   2 -10  11 2.05659 9.60410  12
  -2  10 -11 11.8190 12.3168   9
   2 -10  12 67.7481 14.1763   3
   2 -10  12 71.2861 13.4086   2
   2 -10  12 64.6356 11.7561  12
  -2  10 -12 87.3980 15.7503   9
   2 -10  13 207.924 19.7930   3
   2 -10  13 255.768 19.2632   2
  -2  10 -13 216.820 20.1566   9
   2 -10  13 205.056 16.7802  12
   2 -10  14 91.6753 14.8784   2
   2 -10  14 78.7544 15.3290   3
   2 -10  14 111.842 13.8506  12
  -2  10 -14 89.5886 17.0380   9
   2 -10  15 106.400 14.9390   2
   2 -10  15 129.236 16.5484   3
   2 -10  15 110.673 13.6622  12
  -2  10 -15 132.418 18.9407   9
   2  -9 -20 541.614 27.8668   1
   2  -9 -20 483.993 30.4818   8
   2  -9 -19 138.838 18.5556   8
   2  -9 -19 155.517 16.6213   1
   2  -9 -18 153.029 15.3693   6
   2  -9 -18 177.966 16.2959   1
   2  -9 -18 198.283 19.9130   8
   2  -9 -17-3.17965 9.93615   7
   2  -9 -17 4.42891 9.80055   1
   2  -9 -16 500.296 23.6827   7
   2  -9 -16 476.718 24.0319   1
   2  -9 -16 458.739 16.3332  11
   2  -9 -16 448.112 19.8369   2
   2  -9 -15 76.0785 6.70415  11
   2  -9 -15 59.2192 11.3001   7
   2  -9 -15 88.0214 11.3289   1
   2  -9 -15 80.0278 9.26338   2
   2  -9 -14 84.2647 6.90993  11
   2  -9 -14 80.8071 10.3940   7
   2  -9 -14 63.0301 10.1671   3
   2  -9 -14 75.3911 11.4027   1
   2  -9 -14 63.6704 8.51657   2
   2  -9 -13 60.6516 12.0908   8
   2  -9 -13 66.5996 9.18312   7
   2  -9 -13 62.7852 9.87043   3
   2  -9 -13 50.8205 6.14788  11
   2  -9 -13 62.1731 8.88898   2
   2  -9 -13 69.4031 11.0910   1
   2  -9 -12 399.062 20.2945   1
   2  -9 -12 370.475 18.4276   3
   2  -9 -12 380.113 17.9554   7
   2  -9 -12 354.186 21.8327   8
   2  -9 -12 368.404 17.7001   2
   2  -9 -12 372.660 14.6327  11
   2  -9 -11 830.288 28.7969   7
   2  -9 -11 811.582 31.4702   1
   2  -9 -11 787.089 29.3640   2
   2  -9 -11 824.842 33.4598  10
   2  -9 -11 816.826 29.8545   3
   2  -9 -11 800.148 25.8481  11
   2  -9 -10 352.201 16.2271   7
   2  -9 -10 356.895 17.7607   2
   2  -9 -10 369.011 14.7498  11
   2  -9 -10 385.825 21.2632   8
   2  -9 -10 368.425 20.6584  10
   2  -9 -10 380.762 19.1786   1
   2  -9 -10 375.268 20.8053   9
   2  -9  -9 158.231 10.6458   7
   2  -9  -9 176.188 9.72540  11
   2  -9  -9 154.166 13.8284  10
   2  -9  -9 117.623 13.2135   8
   2  -9  -9 152.344 13.8975   9
   2  -9  -9 164.198 12.7678   1
   2  -9  -9 165.937 12.0983   2
   2  -9  -8 1674.95 48.6645   7
   2  -9  -8 1730.42 53.6728   1
   2  -9  -8 1815.18 55.1965  10
   2  -9  -8 1804.50 55.9096   9
   2  -9  -8 1700.56 52.2582   2
   2  -9  -8 1683.82 48.7392  11
  -2   9   8 1650.38 53.2567   8
   2  -9  -8 1783.45 55.6848   8
   2  -9  -7 308.466 13.4043   7
   2  -9  -7 313.455 18.5416   8
   2  -9  -7 305.576 14.0549  11
   2  -9  -7 300.220 18.1101   9
   2  -9  -7 287.137 17.4557   4
   2  -9  -7 338.504 18.6050  10
   2  -9  -7 341.365 17.9194   1
  -2   9   7 317.669 17.5630   8
   2  -9  -7 315.432 13.4943  11
   2  -9  -7 304.294 16.5701   2
   2  -9  -6 58.7909 7.06575  11
  -2   9   6 75.8061 10.2190   9
   2  -9  -6 83.4807 10.9352   9
   2  -9  -6 88.7899 9.39640   2
  -2   9   6 51.7254 8.75331   8
   2  -9  -6 66.7456 7.55053  11
   2  -9  -6 78.8953 6.58654   7
   2  -9  -6 63.0503 10.1735   4
   2  -9  -5 2121.07 57.3171   7
   2  -9  -5 2091.80 64.0432   4
  -2   9   5 2190.26 66.0689   9
   2  -9  -5 2125.44 59.1711  11
   2  -9  -5 2229.29 65.3693   9
   2  -9  -5 2193.46 63.3314   2
  -2   9   5 2173.87 62.5139   8
   2  -9  -4 22.7747 4.52884   7
   2  -9  -4 25.1796 8.86601   4
  -2   9   4 41.7042 9.29284   9
   2  -9  -4 15.4530 8.44430   9
   2  -9  -4 29.0435 6.27770  11
  -2   9   4 34.3971 7.97481   8
   2  -9  -4 15.2743 7.47354   2
   2  -9  -3 123.551 9.20053  11
   2  -9  -3 128.276 6.83095   7
   2  -9  -3 136.285 12.2655   9
   2  -9  -3 156.108 12.6177   4
  -2   9   3 165.354 13.4804   9
  -2   9   3 149.380 10.7643   8
   2  -9  -3 119.534 11.0273   2
   2  -9  -2 1628.46 43.0261   7
  -2   9   2 1577.34 47.4812   8
   2  -9  -2 1654.99 51.5825   9
  -2   9   2 1568.08 51.9683   9
   2  -9  -2 1647.90 47.4325  11
   2  -9  -2 1624.84 50.1743   4
   2  -9  -1 261.030 9.56497   7
   2  -9  -1 283.525 16.6055   9
   2  -9  -1 259.051 13.7432  11
  -2   9   1 255.305 13.1592   8
   2  -9  -1 318.205 16.0904   4
  -2   9   1 277.617 16.7366   9
  -2   9   0 359.696 15.3282   8
   2  -9   0 343.197 17.0520   3
   2  -9   0 360.290 17.3153   4
   2  -9   0 362.030 16.3640  11
   2  -9   0 357.627 18.7658   9
  -2   9   0 335.755 18.8875   9
   2  -9   1 20.0159 7.10817  11
   2  -9   1 14.5552 7.08230   3
   2  -9   1 20.5947 7.80284   2
  -2   9  -1 21.9907 5.80155   8
   2  -9   1 11.6563 6.36707   4
  -2   9  -1 15.7330 8.04603   9
   2  -9   2 409.364 19.9999   2
  -2   9  -2 382.250 20.3630   9
   2  -9   2 418.327 17.8916   4
   2  -9   2 371.540 17.9558  11
   2  -9   2 430.325 18.3543   5
  -2   9  -2 395.344 15.6306   8
   2  -9   2 379.344 18.5241   3
   2  -9   3 170.636 12.8557   3
   2  -9   3 171.535 13.3488   2
   2  -9   3 155.523 12.0152  11
   2  -9   3 163.587 7.65016   7
   2  -9   3 173.872 11.2793   4
  -2   9  -3 157.247 9.11020   8
   2  -9   3 156.625 11.0692   5
  -2   9  -3 197.328 14.6108   9
  -2   9  -4 6.29703 4.37847   8
   2  -9   4-5.45439 6.98699  11
   2  -9   4 15.3843 7.65454   2
   2  -9   4 3.94389 3.74048   7
   2  -9   4-5.22654 6.66833   3
  -2   9  -4 10.5705 7.75539   9
   2  -9   5 163.974 8.60987   7
   2  -9   5 182.641 13.7680   2
  -2   9  -5 171.587 14.7541   9
   2  -9   5 164.806 13.1860   3
  -2   9  -5 162.969 8.60980   8
   2  -9   5 183.219 13.3355  11
   2  -9   6-8.65369 7.77605   3
   2  -9   6 1.17155 4.80265   7
   2  -9   6-1.73393 7.87155  11
   2  -9   6 8.44417 8.04806   2
  -2   9  -6 2.24073 8.72408   9
  -2   9  -6-1.21199 4.17741   8
   2  -9   6-0.82210 7.37109  12
   2  -9   7 583.269 24.0351  12
   2  -9   7 524.467 24.6708   2
   2  -9   7 553.878 25.4256   3
   2  -9   7 535.245 19.3030   7
  -2   9  -7 546.036 26.6812   9
   2  -9   8 247.771 17.7206   3
   2  -9   8 266.484 12.6993   7
   2  -9   8 263.172 12.1301   5
  -2   9  -8 260.542 18.9753   9
   2  -9   8 246.848 16.7382   2
   2  -9   8 236.108 15.6594  12
   2  -9   9 34.9550 7.15934   7
   2  -9   9 49.6310 10.7843   3
   2  -9   9 42.8526 10.7408   2
   2  -9   9 42.1928 9.53960  12
  -2   9  -9 46.0890 11.9000   9
   2  -9  10 542.839 21.1848   7
   2  -9  10 548.781 25.9970   2
   2  -9  10 536.376 24.8849  12
   2  -9  10 568.185 27.5324   3
  -2   9 -10 559.015 28.6557   9
   2  -9  11 303.571 21.1033   3
   2  -9  11 285.193 18.4574  12
   2  -9  11 321.990 16.3874   7
   2  -9  11 332.255 20.5096   2
   2  -9  12 121.761 15.0330   3
  -2   9 -12 140.370 17.2618   9
   2  -9  12 91.3235 13.1445   2
   2  -9  13 265.890 21.0413   3
   2  -9  13 245.293 18.1833  12
   2  -9  13 238.733 17.8423   2
  -2   9 -13 298.054 22.5098   9
   2  -9  14 3.39678 9.48481  12
   2  -9  14-6.61457 10.2141   2
   2  -9  14 8.66819 11.6836   3
  -2   9 -14-3.10168 12.8006   9
   2  -9  15 12.0670 12.2094   3
  -2   9 -15 27.4101 13.5817   9
   2  -9  15 27.0328 10.9448  12
   2  -9  15 17.8738 11.6015   2
   2  -9  16-3.14384 11.0855   3
   2  -9  16 1.22099 9.29151  12
   2  -9  16 1.13326 10.8279   2
  -2   9 -16-3.35666 11.9168   9
   2  -9  17 6.52369 12.1914   3
  -2   9 -17 8.72656 13.3606   9
   2  -8 -21 91.6881 17.2787   8
   2  -8 -21 74.9907 13.7906   1
   2  -8 -20 21.9572 12.0642   1
   2  -8 -20 44.0867 14.2834   8
   2  -8 -19 637.314 29.9879   1
   2  -8 -19 665.996 33.1815   8
   2  -8 -19 647.747 27.2779   6
   2  -8 -18 2475.77 76.3698   1
   2  -8 -18 2569.62 74.4413   6
   2  -8 -18 2486.81 81.8295   8
   2  -8 -17 1257.15 45.2923   1
   2  -8 -17 1294.95 37.5592  11
   2  -8 -17 1314.83 45.7639   7
   2  -8 -17 1328.42 50.0805   8
   2  -8 -16 107.064 14.2728   8
   2  -8 -16 89.8277 11.7247   1
   2  -8 -16 109.952 12.5919   7
   2  -8 -16 104.119 7.73306  11
   2  -8 -16 99.0336 9.22330   2
   2  -8 -15 111.598 12.1332   7
   2  -8 -15 110.844 7.93852  11
   2  -8 -15 110.371 9.61450   2
   2  -8 -15 96.0956 11.9873   1
  -2   8  14 1512.40 44.3065   2
   2  -8 -14 1493.39 42.1278  11
   2  -8 -14 1427.19 44.4922   2
   2  -8 -14 1500.42 48.5799   1
   2  -8 -14 1478.04 47.3211   7
   2  -8 -14 1451.08 47.6443   3
   2  -8 -13 30.7701 7.93348   7
  -2   8  13 49.9217 7.14661   2
   2  -8 -13 52.5983 7.97809   2
   2  -8 -13 41.6651 8.41959   1
   2  -8 -13 37.8270 5.86351  11
   2  -8 -13 37.3566 8.26451   3
   2  -8 -12 1196.56 38.0489   2
   2  -8 -12 1144.30 42.6603   9
   2  -8 -12 1194.87 38.8567   7
   2  -8 -12 1186.14 42.7238  10
  -2   8  12 1217.03 37.3785   2
   2  -8 -12 1194.21 39.7417   3
   2  -8 -12 1244.91 40.8522   1
   2  -8 -12 1188.03 35.0536  11
   2  -8 -11 16.5091 6.17422   7
   2  -8 -11 33.8692 8.93101   9
   2  -8 -11 35.1332 7.65737   3
   2  -8 -11 25.8374 5.23697  11
   2  -8 -11 16.1452 8.91472  10
   2  -8 -11 21.2821 6.43215   2
   2  -8 -11 24.2910 9.18026   8
  -2   8  11 26.0478 6.03238   2
   2  -8 -11 39.6102 8.39965   1
   2  -8 -10 355.057 16.3889   7
   2  -8 -10 337.234 16.6365   2
   2  -8 -10 370.786 14.6363  11
  -2   8  10 377.526 16.4448   2
   2  -8 -10 395.166 20.6745  10
   2  -8 -10 362.816 20.0282   9
   2  -8 -10 378.074 18.3755   1
   2  -8 -10 358.078 20.2006   8
   2  -8  -9 823.448 26.1875  11
   2  -8  -9 821.974 30.3435   1
  -2   8   9 843.950 28.6131   2
   2  -8  -9 809.883 28.8623   2
   2  -8  -9 871.878 33.0152   8
   2  -8  -9 799.966 31.7196  10
   2  -8  -9 846.243 27.6708   7
   2  -8  -9 801.282 31.9852   9
  -2   8   9 848.711 31.5226   8
  -2   8   8 588.263 21.7764   2
   2  -8  -8 557.063 24.3295  10
   2  -8  -8 529.874 21.8678   2
   2  -8  -8 555.813 24.5991   9
  -2   8   8 579.396 23.8299   8
   2  -8  -8 540.489 19.4622  11
   2  -8  -8 543.469 24.7713   8
   2  -8  -8 558.399 23.2976   1
   2  -8  -8 547.292 19.9675   7
   2  -8  -7 3343.39 93.9515  10
  -2   8   7 3354.16 91.1759   2
  -2   8   7 3452.93 93.2627   8
   2  -8  -7 3239.96 91.6955   2
   2  -8  -7 3381.93 94.6998   9
   2  -8  -7 3455.58 89.2774  11
   2  -8  -7 3273.23 92.7671   1
   2  -8  -7 3444.83 88.7188   7
   2  -8  -7 3439.61 94.8654   8
  -2   8   6 2700.30 75.7987   8
  -2   8   6 2529.29 77.5469   9
   2  -8  -6 2703.98 75.4591   2
  -2   8   6 2708.05 74.7510   2
   2  -8  -6 2696.82 71.2491   7
   2  -8  -6 2721.99 77.6573   9
   2  -8  -6 2806.80 78.0214   8
   2  -8  -6 2715.73 72.8302  11
   2  -8  -6 2712.50 76.8912  10
   2  -8  -5 1332.56 38.4304   7
   2  -8  -5 1420.47 43.5781   2
  -2   8   5 1374.86 45.6328   9
   2  -8  -5 1470.41 45.4069   9
  -2   8   5 1433.28 43.2709   8
   2  -8  -4 1131.09 34.5626  11
  -2   8   4 1098.12 39.1109   9
   2  -8  -4 1224.89 39.4175   9
   2  -8  -4 1189.77 32.5569   7
   2  -8  -4 1158.03 37.6327   2
   2  -8  -4 1182.55 38.6152   4
  -2   8   4 1154.40 36.8465   8
   2  -8  -3-1.45613 4.65632  11
   2  -8  -3 4.56625 3.00749   7
  -2   8   3 5.86509 5.85059   8
  -2   8   3 20.7110 7.36884   9
   2  -8  -3 2.15857 6.36985   4
   2  -8  -3 6.49171 6.15955   2
   2  -8  -3 4.74755 6.29936   9
   2  -8  -2 844.477 23.9477   7
  -2   8   2 874.685 28.4744   8
  -2   8   2 815.199 30.9988   9
   2  -8  -2 890.782 27.8994  11
   2  -8  -2 851.344 29.8350   4
   2  -8  -2 857.077 30.9791   9
  -2   8   1 1058.28 37.0604   9
   2  -8  -1 1087.04 33.7201  11
   2  -8  -1 1062.09 35.0689   4
  -2   8   1 1090.17 33.4682   8
   2  -8  -1 1147.81 37.1354   9
   2  -8   0 1039.02 33.6349   4
   2  -8   0 1061.74 35.4744   9
  -2   8   0 1016.86 31.5698   8
   2  -8   0 1002.14 34.5392   2
  -2   8   0 1021.14 35.6576   9
   2  -8   0 1019.89 32.4735  11
   2  -8   1 100.466 9.56816   2
   2  -8   1 89.5861 8.24434  11
  -2   8  -1 95.5388 9.86774   9
   2  -8   1 112.163 9.15945   3
  -2   8  -1 89.7839 7.54087   8
  -2   8  -2 27.3840 5.20393  10
   2  -8   2 25.6188 6.89827   2
   2  -8   2 23.9677 6.03438  11
   2  -8   2 19.4412 6.03290   3
  -2   8  -2 28.0307 7.29145   9
  -2   8  -2 25.0565 5.17144   8
   2  -8   3 1306.47 39.8761  11
   2  -8   3 1325.60 41.3286   2
  -2   8  -3 1235.64 36.1129   8
  -2   8  -3 1263.87 42.4430   9
   2  -8   3 1224.09 34.2200   7
  -2   8  -3 1303.97 36.5660  10
   2  -8   3 1229.76 40.4815   3
  -2   8  -4 1913.56 58.0158   9
   2  -8   4 1850.04 49.3647   7
   2  -8   4 1841.81 54.9394  11
  -2   8  -4 1798.59 50.5643  10
   2  -8   4 1862.55 56.2297   2
  -2   8  -4 1867.07 50.4295   8
   2  -8   4 1923.98 56.2255   3
  -2   8  -5 247.376 10.7746   8
  -2   8  -5 232.676 10.6382  10
   2  -8   5 239.425 10.4978   7
   2  -8   5 261.189 15.3712   2
   2  -8   5 229.843 14.6792  11
   2  -8   5 260.596 15.5906   3
  -2   8  -5 225.427 15.5971   9
  -2   8  -6 160.623 8.40416  10
   2  -8   6 140.843 11.7235   2
   2  -8   6 148.924 12.2545  11
   2  -8   6 157.770 8.73818   7
   2  -8   6 139.685 11.3368  12
   2  -8   6 157.024 9.26446   4
  -2   8  -6 123.655 12.7010   9
   2  -8   6 149.865 9.13898   5
  -2   8  -6 148.062 8.08290   8
   2  -8   6 113.218 11.8238   3
  -2   8  -7-2.79041 4.53507   8
   2  -8   7 2.72111 4.63889   5
   2  -8   7-1.72732 5.47585   7
   2  -8   7 3.38493 4.89888   4
   2  -8   7 12.6350 7.73997  12
   2  -8   7 0.85251 8.58940   2
  -2   8  -7 1.03749 8.89952   9
   2  -8   7 7.50163 8.15456   3
  -2   8  -7 5.07178 4.34701  10
   2  -8   8 2171.45 64.8109   3
   2  -8   8 2054.18 62.8008   2
   2  -8   8 2144.80 55.9536   4
  -2   8  -8 1998.62 55.2937  10
   2  -8   8 2075.85 57.8484   7
   2  -8   8 2236.07 56.3978   5
  -2   8  -8 2063.94 55.3114   8
  -2   8  -8 2072.68 65.3493   9
   2  -8   8 2065.44 62.3349  12
   2  -8   9 33.6661 9.46702   3
   2  -8   9 24.4121 8.85012  12
  -2   8  -9 37.6238 5.24339  10
   2  -8   9 28.5899 9.30415   2
   2  -8   9 36.1046 7.45470   7
  -2   8  -9 23.8352 10.6706   9
   2  -8  10 85.8701 10.9446  12
  -2   8 -10 115.736 14.0063   9
   2  -8  10 98.9746 9.46035   7
   2  -8  10 109.258 12.8284   3
   2  -8  10 105.865 11.8558   2
   2  -8  11 118.454 13.0308   2
   2  -8  11 119.708 12.6164  12
   2  -8  11 117.489 10.3788   7
   2  -8  11 129.767 14.3199   3
  -2   8 -11 119.638 14.3686   9
   2  -8  12 79.1211 11.8661  12
  -2   8 -12 53.5282 12.5360   9
   2  -8  12 67.1807 9.33362   7
   2  -8  12 64.6781 10.8611   2
   2  -8  12 72.7833 12.2446   3
   2  -8  13 17.4560 9.37444   2
   2  -8  13 12.8663 8.07910   7
   2  -8  13 26.3713 10.2700  12
  -2   8 -13 13.6936 10.5472   9
   2  -8  13-2.60811 10.3849   3
   2  -8  14 10.9237 8.98142   2
   2  -8  14 16.6299 10.1921  12
   2  -8  14 2.46151 8.29700   7
  -2   8 -14 7.17517 11.2388   9
   2  -8  14 6.86413 10.0096   3
   2  -8  15-3.03681 9.52709   2
   2  -8  15 1.43981 11.6446   3
  -2   8 -15-13.5190 11.9571   9
   2  -8  15-3.46733 9.72929  12
   2  -8  16 100.862 15.2034   3
   2  -8  16 98.9394 13.4640  12
  -2   8 -16 124.213 17.4309   9
   2  -8  16 84.0763 11.9683   2
   2  -8  17 2.49462 9.92853  12
   2  -8  17 4.70125 11.7842   3
   2  -8  17-7.30511 9.97126   2
  -2   8 -17 14.7673 12.6324   9
   2  -8  18 17.9519 13.4156   3
   2  -8  18 18.0595 11.1822  12
  -2   8 -18 44.5102 16.1215   9
   2  -7 -22 786.789 38.4786   8
   2  -7 -22 791.306 34.8808   1
   2  -7 -21 184.331 17.8087   1
   2  -7 -21 209.912 20.6995   8
   2  -7 -20 507.876 26.4868   1
   2  -7 -20 551.857 30.8742   8
   2  -7 -19 90.2534 15.1839   8
   2  -7 -19 107.749 14.0055   1
   2  -7 -19 92.3413 10.7628   6
   2  -7 -18 134.782 11.9929   6
   2  -7 -18 115.189 16.0346   8
   2  -7 -18 132.319 9.49971  11
   2  -7 -18 125.602 14.1170   1
   2  -7 -17 169.926 10.0961  11
   2  -7 -17 201.629 17.4678   8
   2  -7 -17 164.458 14.1540   1
   2  -7 -17 149.421 12.5773   6
   2  -7 -16 348.793 19.7118   7
   2  -7 -16 374.121 22.0124   8
   2  -7 -16 360.449 15.0720  11
   2  -7 -16 384.903 20.3084   1
   2  -7 -15 833.115 26.4095  11
   2  -7 -15 797.131 31.0998   7
   2  -7 -15 810.750 31.1589   3
   2  -7 -15 768.658 27.1605   2
   2  -7 -15 804.326 34.5224   8
   2  -7 -15 870.132 32.3227   1
   2  -7 -14 56.8127 9.71841   1
   2  -7 -14 58.6293 8.93196   7
   2  -7 -14 45.8706 6.29275  11
   2  -7 -14 54.6764 9.39648   3
   2  -7 -14 44.3814 9.37182   8
   2  -7 -14 53.7338 7.44804   2
   2  -7 -13 569.271 26.9460   9
   2  -7 -13 642.779 25.2664   7
   2  -7 -13 622.902 22.8447   2
  -2   7  13 642.056 22.4240   2
   2  -7 -13 665.560 28.8571   8
   2  -7 -13 594.799 24.7766   3
   2  -7 -13 664.403 26.0597   1
   2  -7 -13 624.284 21.2779  11
   2  -7 -12 514.098 21.7233   1
  -2   7  12 492.685 18.4882   2
   2  -7 -12 408.727 21.8780   9
   2  -7 -12 462.722 20.4979   3
   2  -7 -12 471.336 17.1648  11
   2  -7 -12 460.858 18.7368   2
   2  -7 -12 460.126 20.0402   7
   2  -7 -11 2531.78 72.6559   1
   2  -7 -11 2502.87 70.7544   7
  -2   7  11 2591.63 69.6013   2
   2  -7 -11 2509.89 67.7844  11
   2  -7 -11 2570.54 70.2298   2
   2  -7 -11 2515.72 74.8708   9
   2  -7 -11 2544.74 72.0723   3
  -2   7  10 196.730 11.3132   2
   2  -7 -10 190.196 12.1859   3
   2  -7 -10 202.997 13.2608   1
   2  -7 -10 193.068 9.90726  11
   2  -7 -10 180.601 14.2326   9
   2  -7 -10 172.613 11.4827   7
  -2   7  10 214.597 14.6515   8
   2  -7 -10 217.306 12.0498   2
   2  -7  -9 3067.92 83.0554   7
  -2   7   9 3166.26 83.4606   2
   2  -7  -9 3121.83 84.0275   2
  -2   7   9 3137.64 86.8358   8
   2  -7  -9 3172.66 81.6093  11
   2  -7  -9 2977.72 85.2837   1
   2  -7  -9 3032.51 87.0599  10
   2  -7  -9 3063.09 87.6037   9
   2  -7  -8 1491.35 48.1876   9
   2  -7  -8 1524.99 46.8430   1
   2  -7  -8 1586.64 45.8267   2
   2  -7  -8 1529.17 43.1784  11
   2  -7  -8 1536.26 43.9886   7
   2  -7  -8 1486.47 47.9938  10
  -2   7   8 1536.21 45.0667   2
  -2   7   8 1518.72 47.5502   8
   2  -7  -8 1564.92 49.2413   8
   2  -7  -7 1964.72 59.3281   9
   2  -7  -7 2007.42 60.0068   8
  -2   7   7 1999.05 58.7553   8
   2  -7  -7 2074.40 55.0612  11
   2  -7  -7 1983.70 58.2174   1
  -2   7   7 2013.82 56.5626   2
   2  -7  -7 2003.08 57.2088   2
   2  -7  -7 2006.66 59.3603  10
   2  -7  -7 1964.55 54.7050   7
   2  -7  -6 4321.36 118.402   9
   2  -7  -6 4574.87 119.264   8
   2  -7  -6 4466.22 114.337  11
  -2   7   6 4449.50 117.362   8
  -2   7   6 4430.51 115.874   2
   2  -7  -6 4426.34 113.204   7
   2  -7  -6 4330.38 116.545   2
   2  -7  -6 4472.72 118.263  10
   2  -7  -5 243.972 9.94047   7
   2  -7  -5 249.070 14.0482   8
   2  -7  -5 220.837 13.5229   9
  -2   7   5 247.871 12.4250   2
   2  -7  -5 230.844 11.1278  11
  -2   7   5 211.715 13.5954   9
   2  -7  -5 241.423 12.7998   2
   2  -7  -5 234.432 13.4220  10
  -2   7   5 225.266 12.6224   8
  -2   7   4 3704.27 96.0615   2
   2  -7  -4 3614.98 91.6145   7
  -2   7   4 3547.71 98.2279   9
   2  -7  -4 3604.50 97.6717   9
  -2   7   4 3538.41 95.8032   8
   2  -7  -4 3578.86 96.4352   2
  -2   7   3 2214.01 61.4425   2
   2  -7  -3 2245.47 63.2654   9
   2  -7  -3 2194.58 56.6101   7
  -2   7   3 2178.79 60.9456   8
  -2   7   3 2103.42 63.2914   9
  -2   7   2 664.696 22.7607   8
   2  -7  -2 644.898 18.8741   7
   2  -7  -2 711.068 25.1556   9
   2  -7  -2 666.539 22.1773  11
  -2   7   2 677.389 25.2335   9
   2  -7  -1 1713.34 48.6189  11
  -2   7   1 1754.27 48.8316   8
   2  -7  -1 1815.89 51.7094   9
  -2   7   1 1633.40 51.4195   9
  -2   7   0 537.138 18.8311   8
   2  -7   0 505.319 19.2607  11
  -2   7   0 568.016 19.4584  10
   2  -7   0 531.748 21.3127   9
  -2   7   0 523.389 21.5952   9
   2  -7   0 554.448 21.2134   2
   2  -7   1 191.348 11.9683   9
   2  -7   1 217.750 11.2996  11
  -2   7  -1 199.285 10.1598  10
  -2   7  -1 209.537 12.6038   9
   2  -7   1 180.979 11.8174   2
  -2   7  -1 191.667 9.90845   8
   2  -7   2 1927.09 54.6698  11
  -2   7  -2 1806.64 52.6831  10
  -2   7  -2 2009.32 52.8226   8
   2  -7   2 1989.52 56.4270   2
  -2   7  -2 1965.93 57.4058   9
   2  -7   2 1907.91 55.7772   3
   2  -7   3 139.629 10.4113   2
   2  -7   3 137.988 6.54412   7
   2  -7   3 151.443 9.00249   4
  -2   7  -3 148.310 8.22075   8
   2  -7   3 151.738 10.1615  11
  -2   7  -3 153.170 8.40291  10
  -2   7  -3 167.070 11.5113   9
   2  -7   3 159.638 10.6357   3
   2  -7   4 138.977 10.6197   2
   2  -7   4 146.870 10.8074  11
   2  -7   4 135.474 8.48902   5
  -2   7  -4 141.039 8.12665  10
  -2   7  -4 139.155 11.1895   9
   2  -7   4 139.144 10.7301   3
  -2   7  -4 126.019 7.82647   8
   2  -7   4 134.632 8.46069   4
   2  -7   4 136.289 6.91455   7
   2  -7   5 1270.45 35.4074   4
   2  -7   5 1223.36 34.3042   7
   2  -7   5 1125.36 38.7833   2
  -2   7  -5 1219.95 34.7959   8
   2  -7   5 1228.84 40.0711   3
   2  -7   5 1204.92 35.2972   5
  -2   7  -5 1254.67 41.1420   9
  -2   7  -5 1231.58 34.9820  10
  -2   7  -6 3376.54 95.8168   9
   2  -7   6 3350.93 88.5761   5
   2  -7   6 3486.99 88.9119   7
   2  -7   6 3306.74 93.2439  12
   2  -7   6 3360.24 93.8094   2
   2  -7   6 3375.71 94.7719   3
   2  -7   6 3611.54 88.9237   4
   2  -7   7 4758.36 129.083   2
   2  -7   7 4923.79 123.157   5
   2  -7   7 4803.38 130.607   3
   2  -7   7 4953.14 123.086   4
   2  -7   7 4764.73 128.714  12
   2  -7   7 4850.15 124.609   7
  -2   7  -7 4818.52 131.507   9
   2  -7   8 1599.96 52.3357   3
   2  -7   8 1667.59 47.1393   7
  -2   7  -8 1724.97 53.8121   9
   2  -7   8 1669.47 50.8555  12
   2  -7   8 1621.77 50.7381   2
   2  -7   9 1146.75 38.8662   2
   2  -7   9 1150.65 35.5085   7
   2  -7   9 1129.72 40.5581   3
   2  -7   9 1174.14 39.2252  12
   2  -7   9 1182.09 39.8356  11
  -2   7  -9 1237.49 42.2730   9
   2  -7  10 496.930 21.6544   2
   2  -7  10 484.447 22.0261  12
   2  -7  10 430.619 21.9564  11
  -2   7 -10 485.199 24.0910   9
   2  -7  10 465.720 23.2413   3
   2  -7  10 456.052 18.7013   7
   2  -7  11 609.651 25.5918   2
   2  -7  11 624.912 26.4070  12
   2  -7  11 589.197 26.6289   1
   2  -7  11 633.330 23.5268   7
  -2   7 -11 658.129 28.9598   9
   2  -7  11 584.771 27.7043   3
   2  -7  12 564.722 22.8281   7
   2  -7  12 574.399 24.7973   2
   2  -7  12 624.095 26.5396  12
   2  -7  13 71.2423 9.88070   7
   2  -7  13 100.275 11.4535   2
   2  -7  13 69.7499 11.7693  12
   2  -7  14 20.3639 8.15013   7
   2  -7  14 34.6126 9.92308  12
   2  -7  14 28.4257 8.94378   2
   2  -7  15 23.7941 9.88166  12
   2  -7  15 37.9663 10.0106   2
   2  -7  16 121.050 14.1641  12
   2  -7  16 96.8768 12.1303   2
   2  -7  17 22.1138 10.6961  12
   2  -7  17 20.5901 9.25228   2
   2  -7  18 116.651 14.4383  12
   2  -7  19 10.6693 12.0615  12
   2  -6 -22 56.6173 15.6308   8
   2  -6 -22 55.7704 12.3512   1
   2  -6 -21 447.216 24.9785   1
   2  -6 -21 451.097 28.3488   8
   2  -6 -20 534.746 20.5136  11
   2  -6 -20 545.226 29.5027   8
   2  -6 -20 466.736 25.4177   1
   2  -6 -19 2544.54 72.0670   6
   2  -6 -19 2541.42 70.9781  11
   2  -6 -19 2712.52 82.8049   8
   2  -6 -19 2665.74 78.7096   1
   2  -6 -18 85.0020 13.6937   8
   2  -6 -18 65.4370 8.68379   6
   2  -6 -18 67.5491 11.1234   1
   2  -6 -18 77.2694 8.50403  11
   2  -6 -17 220.654 13.3322   6
   2  -6 -17 228.318 16.5122   1
   2  -6 -17 228.732 18.0290   8
   2  -6 -17 230.826 12.1630  11
   2  -6 -16 113.504 13.2597   8
   2  -6 -16 98.8673 12.1344   7
   2  -6 -16 104.422 11.7011   1
   2  -6 -16 95.3755 11.4919   3
   2  -6 -16 98.8400 8.27448  11
   2  -6 -16 107.936 9.68409   6
   2  -6 -15 10.7042 8.94534   8
   2  -6 -15 3.55070 5.06184  11
   2  -6 -15 11.8420 7.88760   7
   2  -6 -15 5.45441 7.79971   3
  -2   6  15 13.3610 5.42144   2
   2  -6 -15-1.81546 7.18852   1
   2  -6 -14 261.276 15.2775   3
   2  -6 -14 271.040 15.8324   7
   2  -6 -14 227.443 16.4985  10
   2  -6 -14 224.475 15.6022  12
   2  -6 -14 299.769 16.4930   1
   2  -6 -14 248.169 16.7071   9
   2  -6 -14 238.221 11.8529  11
   2  -6 -14 269.598 17.7457   8
   2  -6 -13 219.840 15.5004  10
   2  -6 -13 188.057 10.7794   2
   2  -6 -13 213.360 14.8863   9
   2  -6 -13 195.692 13.2730   7
   2  -6 -13 198.992 13.3985   3
   2  -6 -13 200.692 10.4756  11
   2  -6 -13 181.508 13.4487  12
   2  -6 -13 205.590 13.2532   1
   2  -6 -13 218.297 15.7069   8
   2  -6 -12 1802.92 54.5236   7
   2  -6 -12 1878.74 51.2689  11
   2  -6 -12 1924.34 55.5398   3
   2  -6 -12 1796.03 57.3384   9
   2  -6 -12 1788.60 52.0784   2
   2  -6 -12 1906.87 57.6525  10
   2  -6 -12 1875.14 58.2538   8
   2  -6 -12 1796.31 55.1494   1
   2  -6 -11 854.190 26.5392  11
   2  -6 -11 857.602 29.0660   7
   2  -6 -11 881.786 30.3667   1
   2  -6 -11 855.203 32.1086   9
   2  -6 -11 865.743 30.0921   3
   2  -6 -11 807.074 31.5620  10
   2  -6 -11 831.261 27.7333   2
   2  -6 -11 855.941 32.3361   8
   2  -6 -10 830.666 29.0150   1
   2  -6 -10 822.358 28.3192   3
  -2   6  10 855.263 30.4556   8
   2  -6 -10 803.284 25.3586  11
   2  -6 -10 820.840 30.5013   9
   2  -6 -10 802.090 27.4973   7
   2  -6 -10 799.872 26.7258   2
   2  -6  -9 5978.93 154.563   2
   2  -6  -9 6000.40 156.529   1
   2  -6  -9 5875.20 154.423   7
   2  -6  -9 5987.00 158.384   9
   2  -6  -9 6204.63 153.057  11
  -2   6   9 6166.71 158.022   8
   2  -6  -8 1082.63 33.3020   2
   2  -6  -8 1112.34 31.6091  11
   2  -6  -8 1015.49 35.5359   9
   2  -6  -8 1024.83 32.2499   7
  -2   6   8 1090.60 35.4975   8
   2  -6  -8 1097.01 34.5057   1
   2  -6  -7 581.009 19.9242   7
   2  -6  -7 574.768 21.2280   2
   2  -6  -7 620.315 19.9652  11
  -2   6   7 612.286 23.0212   8
   2  -6  -7 623.330 23.5612   9
   2  -6  -7 601.552 22.3658   1
   2  -6  -6 601.251 21.4462   2
   2  -6  -6 613.285 19.4197   7
   2  -6  -6 595.619 22.8256  10
  -2   6   6 638.660 22.6584   8
   2  -6  -6 619.737 22.9892   9
   2  -6  -6 589.351 19.7623  11
   2  -6  -6 538.403 21.4942   1
   2  -6  -5 694.922 21.0095   7
  -2   6   5 608.685 24.5896   9
   2  -6  -5 700.650 22.4006  11
   2  -6  -5 689.220 24.8453  10
  -2   6   5 721.841 24.5520   8
   2  -6  -5 747.894 24.2069   2
   2  -6  -5 687.677 25.1042   8
   2  -6  -4 2205.10 64.7946   2
   2  -6  -4 2441.01 61.4167   7
  -2   6   4 2210.87 66.3545   9
   2  -6  -4 2363.74 65.9192  10
   2  -6  -4 2461.33 66.8191   8
  -2   6   4 2488.09 65.5565   8
  -2   6   3 1250.75 36.8944   8
   2  -6  -3 1269.44 32.9545   7
   2  -6  -2 519.732 15.0938   7
  -2   6   2 508.014 20.1968   9
  -2   6   2 560.614 19.0839   8
  -2   6   2 539.133 19.1920  10
   2  -6  -1 62.8435 6.53493   2
  -2   6   1 48.3687 5.62743  10
   2  -6  -1 43.1222 2.68963   7
   2  -6  -1 49.4206 5.24208  11
  -2   6   1 49.2631 6.20557   9
  -2   6   1 48.6531 5.43877   8
   2  -6   0 320.711 13.1308  11
  -2   6   0 287.034 14.3303   9
  -2   6   0 319.438 12.8698   8
  -2   6   0 303.174 12.8770  10
   2  -6   0 349.807 14.5080   2
   2  -6   1 173.056 9.52359  11
   2  -6   1 178.556 10.2768   2
  -2   6  -1 186.596 11.0943   9
   2  -6   1 178.384 9.44040   4
  -2   6  -1 175.484 9.10977  10
  -2   6  -1 151.225 8.65915   8
   2  -6   2 1764.44 46.5985   7
   2  -6   2 1796.78 51.0861  11
   2  -6   2 1851.31 52.6333   2
  -2   6  -2 1862.25 49.7360   8
  -2   6  -2 1869.70 53.3180   9
   2  -6   2 1923.02 50.3983   4
  -2   6  -2 1777.89 49.6660  10
   2  -6   2 1824.21 52.2845   3
   2  -6   3 1258.09 33.8436   7
  -2   6  -3 1266.45 36.1644  10
   2  -6   3 1289.37 36.4017   4
  -2   6  -3 1273.05 39.7534   9
   2  -6   3 1183.54 38.5438   3
   2  -6   3 1268.39 39.0245   2
  -2   6  -3 1317.54 36.1522   8
  -2   6  -4 4.88381 5.49352   9
   2  -6   4-0.71324 3.75816   5
   2  -6   4-0.50122 3.08217   7
   2  -6   4 0.61489 5.62883   2
   2  -6   4 4.84351 4.06868   4
   2  -6   5 1840.74 55.0020   2
   2  -6   5 1975.11 51.2912   4
   2  -6   5 1895.28 50.9506   7
  -2   6  -5 1819.11 56.4578   9
   2  -6   5 1962.21 51.3021   5
   2  -6   6 3924.32 101.400   7
   2  -6   6 3827.00 105.151   2
   2  -6   6 4155.17 100.460   4
   2  -6   6 3653.90 104.949  12
   2  -6   6 3974.09 100.349   5
  -2   6  -6 3962.53 107.631   9
   2  -6   7 1174.79 39.1825  12
   2  -6   7 1242.80 36.0793   7
   2  -6   7 1203.49 39.4794  11
   2  -6   7 1233.13 39.1206   2
   2  -6   7 1272.13 33.7549   5
  -2   6  -7 1242.26 41.2949   9
   2  -6   7 1261.43 33.6830   4
   2  -6   8 35.1680 6.19946   7
   2  -6   8 30.6567 7.80190  11
  -2   6  -8 42.1767 8.12650   9
   2  -6   8 32.3262 7.36848  12
   2  -6   9 338.082 17.5302  11
   2  -6   9 348.866 17.5942  12
   2  -6   9 345.968 15.1247   7
   2  -6   9 380.283 17.2829   2
   2  -6  10 557.962 21.2666   7
   2  -6  10 589.079 23.0873   2
   2  -6  10 559.705 24.3456   1
   2  -6  10 590.664 24.3570  12
   2  -6  10 581.684 24.3580  11
   2  -6  11 26.5834 8.03600   2
   2  -6  11 35.1284 9.20609  11
   2  -6  11 45.6344 9.60838   1
   2  -6  11 33.6275 8.52681  12
   2  -6  11 32.4087 7.69192   7
   2  -6  12 521.281 23.8635  12
   2  -6  12 512.082 23.9774   1
   2  -6  12 490.677 23.5742  11
   2  -6  12 523.989 21.5034   7
   2  -6  13 24.5781 7.94705   7
   2  -6  13 22.8908 9.05957   1
   2  -6  13 23.9899 7.58564   2
   2  -6  13 37.7869 9.41656  12
   2  -6  14-0.80606 7.70166   7
   2  -6  14 9.93206 7.63489   6
   2  -6  14-2.37728 7.51471   2
   2  -6  14-2.10410 8.46378  12
   2  -6  15 259.586 16.3379   7
   2  -6  15 265.217 18.1695  12
   2  -6  15 268.642 15.6964   2
   2  -6  16 55.7915 11.5719  12
   2  -6  16 43.4285 8.94690   2
   2  -6  17 215.970 14.6929   2
   2  -6  17 253.980 17.8703  12
   2  -6  18 215.967 18.3024  12
   2  -6  18 175.981 18.0225   3
   2  -6  19 143.472 17.7910   3
   2  -6  19 137.891 16.0004  12
   2  -6  20-2.75989 10.7459  12
   2  -6  20-6.58156 12.9559   3
   2  -5 -23 30.4239 13.4970   8
   2  -5 -23 27.8311 11.8805   1
   2  -5 -22 86.4255 16.3142   8
   2  -5 -22 66.2451 13.3642   1
   2  -5 -21 130.645 10.5504  11
   2  -5 -21 120.216 16.2046   8
   2  -5 -21 110.246 14.4925   1
   2  -5 -20 82.5478 15.3866   8
   2  -5 -20 103.079 9.81046  11
   2  -5 -20 75.4170 12.8116   1
   2  -5 -19 253.568 12.2942   6
   2  -5 -19 240.081 13.4592  11
   2  -5 -19 221.163 17.0969   1
   2  -5 -19 229.879 19.0616   8
   2  -5 -18 94.8483 9.37357  11
   2  -5 -18 89.9381 11.9790   1
   2  -5 -18 96.3915 13.6948   8
   2  -5 -18 86.5525 8.24099   6
   2  -5 -17 609.073 26.6023   1
   2  -5 -17 574.940 28.5961   8
   2  -5 -17 583.939 22.1709  11
   2  -5 -17 584.752 21.6229   6
   2  -5 -16 71.3632 10.4935   3
   2  -5 -16 82.9765 8.11624   6
   2  -5 -16 78.6289 8.04139  11
   2  -5 -16 77.9071 11.5933   8
   2  -5 -16 70.0315 10.2320   1
  -2   5  16 71.9661 7.59511  11
  -2   5  16 74.5320 10.5211   7
   2  -5 -15 328.202 17.6795   3
   2  -5 -15 361.945 15.4155   6
   2  -5 -15 368.935 18.4201   1
  -2   5  15 326.839 17.4455   7
   2  -5 -15 314.810 19.1518   8
   2  -5 -15 335.048 14.8066  11
   2  -5 -15 313.131 18.1328  12
   2  -5 -15 289.138 18.1643  10
   2  -5 -15 320.521 17.8156   7
  -2   5  14 82.4099 9.91095   7
   2  -5 -14 61.3526 9.16359  12
   2  -5 -14 53.6265 8.71447   7
   2  -5 -14 80.6180 10.0863   3
   2  -5 -14 84.6758 11.0305  10
   2  -5 -14 58.2307 8.62619   1
   2  -5 -14 57.5533 6.77278  11
   2  -5 -14 35.0733 9.32378   8
  -2   5  13 6249.96 165.319   7
   2  -5 -13 6316.65 165.949   7
   2  -5 -13 6241.48 161.854  11
   2  -5 -13 6527.19 167.282  12
   2  -5 -13 6450.18 166.108   3
   2  -5 -13 6310.03 165.994   1
   2  -5 -13 6279.18 168.342   9
   2  -5 -13 6226.51 167.807  10
   2  -5 -13 6868.87 170.147   8
   2  -5 -12 1757.01 48.6245  11
  -2   5  12 1719.64 51.2159   7
   2  -5 -12 1756.24 54.1132   9
   2  -5 -12 1660.85 51.4841   3
   2  -5 -12 1730.05 54.3809   8
   2  -5 -12 1720.33 53.5898  10
   2  -5 -12 1725.23 51.9177   1
   2  -5 -12 1733.65 51.7601   7
   2  -5 -12 1735.24 48.7166   2
   2  -5 -12 1701.47 52.9905  12
   2  -5 -11 580.463 22.3330   7
   2  -5 -11 594.487 24.3157   9
  -2   5  11 553.598 23.9057   8
   2  -5 -11 599.000 25.1857   8
   2  -5 -11 593.657 20.1527  11
   2  -5 -11 544.637 22.5517   1
   2  -5 -11 573.021 24.2568  10
   2  -5 -11 621.969 23.8139  12
  -2   5  11 601.169 22.3018   7
   2  -5 -11 582.058 22.7019   3
   2  -5 -11 591.905 20.4730   2
   2  -5 -10 2.31231 4.69949   7
   2  -5 -10 0.77782 5.56015  10
   2  -5 -10 0.84539 5.66893   8
   2  -5 -10 6.30388 5.99653   9
  -2   5  10-2.97161 5.91352   8
   2  -5 -10 5.32590 4.16921  11
  -2   5  10-1.12912 4.90962   7
   2  -5 -10 2.60907 4.93449   1
   2  -5 -10 3.15480 5.84602   3
   2  -5 -10-0.46625 4.12720   2
  -2   5   9 15.3059 6.16378   8
   2  -5  -9 17.2564 5.43778   1
   2  -5  -9 8.25259 4.28667   7
   2  -5  -9 10.3993 5.12060   3
   2  -5  -9 6.48148 3.96158   2
  -2   5   9 8.62554 4.74547   7
   2  -5  -9 20.5350 6.98614  10
   2  -5  -9 8.74186 5.64892   8
   2  -5  -9 11.0131 5.91259   9
   2  -5  -9 11.7147 3.82276  11
   2  -5  -8 8739.79 220.290   1
   2  -5  -8 8934.28 217.470  11
   2  -5  -8 8028.77 221.823   8
   2  -5  -8 8688.88 221.806   9
   2  -5  -8 8638.55 218.421   7
  -2   5   8 8969.88 221.525   8
   2  -5  -8 8734.71 218.597   2
   2  -5  -7 2932.81 76.3627  11
   2  -5  -7 2792.21 78.4293   1
   2  -5  -7 2968.07 76.8159   7
  -2   5   7 2975.41 79.7631   8
   2  -5  -7 2917.03 77.6252   2
   2  -5  -6 278.340 10.9097   7
   2  -5  -6 258.994 11.8447   2
  -2   5   6 262.153 12.9327   8
   2  -5  -6 279.335 11.1533  11
   2  -5  -5 436.925 14.2653   7
  -2   5   5 444.856 17.1463   8
   2  -5  -5 405.031 16.0016   2
   2  -5  -5 432.407 15.1554  11
   2  -5  -4 2047.92 53.2597   7
  -2   5   4 2117.33 56.9702   8
   2  -5  -4 1998.40 55.1799  11
   2  -5  -4 2066.39 57.3593  10
  -2   5   3 7476.31 178.187  10
  -2   5   3 7258.44 177.398   8
  -2   5   2 734.966 22.8822   8
  -2   5   2 630.858 22.9377   9
  -2   5   2 714.856 22.8488  10
   2  -5  -2 740.602 23.5698   9
   2  -5  -2 685.929 18.7841   7
   2  -5  -1 721.791 19.4121   7
   2  -5  -1 790.219 24.6218   9
  -2   5   1 797.971 23.8469  10
  -2   5   1 838.168 24.0219   8
  -2   5   1 687.584 24.2514   9
   2  -5  -1 703.896 24.1230   2
   2  -5   0 9083.98 237.383   2
  -2   5   0 9551.03 236.145  10
  -2   5   0 9559.21 236.007   8
  -2   5   0 9060.53 237.397   9
   2  -5   1 3916.92 105.562   2
  -2   5  -1 4095.48 103.909   8
  -2   5  -1 4038.15 103.940  10
  -2   5  -1 3858.75 105.725   9
   2  -5   2 1770.69 48.9033   2
  -2   5  -2 1752.73 49.1969   9
   2  -5   2 1849.80 46.7615   4
   2  -5   3 3600.98 93.9210   2
  -2   5  -3 3620.24 94.6359   9
   2  -5   3 3525.54 89.1480   7
   2  -5   3 3535.13 91.0219   4
   2  -5   4 2038.63 54.8994   4
   2  -5   4 2126.63 54.4586   7
   2  -5   4 2094.92 55.0413   5
   2  -5   4 2116.59 58.4390   2
  -2   5  -4 2134.40 59.4056   9
   2  -5   5 14206.5 353.894   5
   2  -5   5 14685.3 353.932   4
   2  -5   5 14293.8 354.568   7
   2  -5   5 14190.4 358.155   2
  -2   5  -5 14527.7 359.669   9
   2  -5   6 10.0559 2.77303   5
   2  -5   6 8.13633 4.26636   7
   2  -5   6 16.0388 5.74806   2
  -2   5  -6 21.1532 6.67269   9
   2  -5   6 16.0823 5.39516  11
   2  -5   6 18.1477 2.93658   4
   2  -5   6 14.5083 5.65525  12
   2  -5   7 2164.31 58.0175   7
   2  -5   7 2076.91 60.0622   2
   2  -5   7 2173.49 60.7936  11
   2  -5   7 2197.77 61.3413  12
   2  -5   8 153.581 8.87971   7
   2  -5   8 118.839 9.66929  11
   2  -5   8 127.941 9.97834  12
   2  -5   8 138.326 9.58665   2
   2  -5   9 19.0333 5.50983   7
   2  -5   9 14.8021 5.83653  12
   2  -5   9 9.09948 5.54011   2
   2  -5   9 9.85019 6.18190  11
   2  -5  10 841.239 30.4115  12
   2  -5  10 854.153 30.3278  11
  -2   5 -10 819.843 30.1698   3
   2  -5  10 823.983 27.7071   7
   2  -5  10 861.784 30.5165   1
   2  -5  10 818.984 28.4732   2
   2  -5  11 745.855 26.9273   7
   2  -5  11 705.532 30.0981   3
   2  -5  11 880.441 30.6234  12
   2  -5  11 849.224 30.2547   1
   2  -5  11 768.881 27.4346   2
  -2   5 -11 778.606 29.4940   3
   2  -5  11 765.198 29.2130  11
   2  -5  12 110.637 11.4277  12
   2  -5  12 142.451 12.7893   3
   2  -5  12 115.818 10.1050   2
  -2   5 -12 127.580 11.5249   3
   2  -5  12 126.720 10.6307   7
   2  -5  12 127.040 12.0921   1
   2  -5  12 118.161 11.8930  11
   2  -5  13 10.9704 8.35104   3
  -2   5 -13 17.5793 8.19236   3
   2  -5  13 5.35817 8.17770  11
   2  -5  13 8.82312 6.56047   2
   2  -5  13 6.37715 6.49306   6
   2  -5  13 1.93427 7.57613  12
   2  -5  13 8.16931 8.00231   1
   2  -5  13 13.2943 7.71407   7
   2  -5  14 224.364 13.5507   2
   2  -5  14 206.891 15.4890  12
   2  -5  14 196.801 16.0724   3
   2  -5  14 208.242 12.9992   6
   2  -5  14 195.981 13.9985   7
   2  -5  15 1059.40 34.3500   2
   2  -5  15 922.327 36.9562  12
   2  -5  15 990.862 39.3158   3
   2  -5  15 1000.70 35.7634   7
  -2   5 -16 82.2877 9.17550   8
   2  -5  16 71.3902 12.5431   3
   2  -5  16 66.4504 8.96049   2
   2  -5  16 93.2749 12.3845  12
   2  -5  17 111.167 10.4042   2
   2  -5  17 94.3289 13.0292  12
   2  -5  17 106.900 13.4867   3
   2  -5  18 8.65225 10.4492   3
   2  -5  18 17.6060 11.1357  12
   2  -5  19 205.317 17.8800  12
   2  -5  19 131.686 16.8782   3
   2  -5  20 123.693 16.5260  12
   2  -5  20 90.3192 16.0146   3
   2  -5  21 4.95914 12.4307   3
   2  -5  21 1.42428 12.4971  12
   2  -4 -23 85.3849 15.6315   8
   2  -4 -23 71.1730 14.8086   1
   2  -4 -22 23.5010 13.2869   8
   2  -4 -22 9.76115 7.82538  11
   2  -4 -22 26.8902 11.7291   1
   2  -4 -21 545.526 22.5543  11
   2  -4 -21 529.695 27.0315   1
   2  -4 -21 533.810 29.0824   8
   2  -4 -20 99.8793 10.5027  11
   2  -4 -20 137.971 14.7237   1
   2  -4 -20 117.502 14.7963   8
   2  -4 -19 769.345 33.3645   8
   2  -4 -19 654.379 21.3713   6
   2  -4 -19 727.558 26.3207  11
   2  -4 -19 699.543 30.2630   1
   2  -4 -18 140.098 13.3981   1
   2  -4 -18 141.265 10.8177  11
   2  -4 -18 131.100 8.22569   6
   2  -4 -18 143.095 15.2955   8
  -2   4  17 146.686 12.6578   1
   2  -4 -17 140.921 10.6436  11
   2  -4 -17 169.386 13.7114   1
   2  -4 -17 166.445 15.4873   8
   2  -4 -17 154.274 8.87694   6
  -2   4  17 163.308 10.7677  11
   2  -4 -16 0.93202 6.66264   1
  -2   4  16 9.08936 7.47163   1
   2  -4 -16 2.82975 8.16591   3
   2  -4 -16-1.02198 8.00289  10
  -2   4  16 6.42190 5.86272  11
   2  -4 -16 5.46167 5.94824  11
   2  -4 -16 1.78322 4.66955   6
  -2   4  16 1.82835 7.76901   7
   2  -4 -16-3.34658 8.58854   8
  -2   4  15 32.2871 8.36753   7
   2  -4 -15 53.7581 6.86601  11
   2  -4 -15 42.6725 5.92899   6
   2  -4 -15 44.4061 8.77084   3
   2  -4 -15 41.5832 8.94911   1
  -2   4  15 40.6259 7.83936   1
  -2   4  15 46.7289 6.52266  11
   2  -4 -15 51.3813 9.62923  10
   2  -4 -15 37.4696 8.57287  12
   2  -4 -15 49.6103 10.2543   8
   2  -4 -14 2230.60 66.3329   1
   2  -4 -14 2149.50 66.7281  12
   2  -4 -14 2413.80 67.1080   3
   2  -4 -14 2283.44 63.0303  11
   2  -4 -14 2282.37 61.9162   6
  -2   4  14 2204.72 65.3104   1
   2  -4 -14 2394.57 68.5900  10
  -2   4  14 2274.17 66.2563   7
   2  -4 -14 2218.82 68.6454   8
  -2   4  13 127.478 10.8035   7
   2  -4 -13 117.118 11.6733  10
   2  -4 -13 133.686 11.2147   7
   2  -4 -13 145.002 9.43370  11
   2  -4 -13 134.361 10.8975   1
   2  -4 -13 175.093 12.4866   3
  -2   4  13 127.245 10.5180   1
   2  -4 -13 142.471 12.6150   8
   2  -4 -13 137.679 11.2860  12
  -2   4  12 1624.70 47.6416   7
  -2   4  12 1555.37 47.1432   1
   2  -4 -12 1596.86 49.4879  10
   2  -4 -12 1523.57 47.7260   1
   2  -4 -12 1573.01 45.0808  11
   2  -4 -12 1642.90 48.7206  12
   2  -4 -12 1532.54 47.5160   7
   2  -4 -12 1573.63 47.8965   3
   2  -4 -12 1559.20 49.8093   8
  -2   4  11 3086.15 84.0099   1
  -2   4  11 3065.15 83.9441   7
   2  -4 -11 3074.27 81.5245   2
   2  -4 -11 3114.22 86.1124  10
   2  -4 -11 3106.42 84.6676   1
   2  -4 -11 3006.35 84.1962   7
   2  -4 -11 3226.22 87.1723   8
   2  -4 -11 3148.92 85.7055  12
   2  -4 -11 3072.67 81.8010  11
   2  -4 -11 3146.88 84.8147   3
  -2   4  10 2.30346 4.84741   1
   2  -4 -10 3.45651 4.46069   7
   2  -4 -10-1.84260 4.59083   1
  -2   4  10-2.00311 3.78485  11
   2  -4 -10 0.84490 3.73942  11
   2  -4 -10 0.83862 3.54657   2
   2  -4 -10 1.85294 4.96906   3
   2  -4 -10 0.72089 5.15313  10
   2  -4 -10 4.69405 5.12552   8
  -2   4  10 4.43741 4.60123   7
  -2   4  10 3.47035 5.31279   8
  -2   4   9 3547.21 92.6739   7
   2  -4  -9 3476.39 92.8264   7
   2  -4  -9 3545.65 93.4485   3
   2  -4  -9 3501.78 91.3364   2
  -2   4   9 3441.14 90.8297  11
   2  -4  -9 3482.93 91.0095  11
  -2   4   9 3684.30 94.9979   8
  -2   4   9 3516.31 91.1872   2
   2  -4  -9 3480.97 93.4872   1
  -2   4   8 1109.52 32.3375   7
   2  -4  -8 1020.94 32.8605   1
   2  -4  -8 1102.49 32.3349   7
   2  -4  -8 1039.18 32.6779   3
   2  -4  -8 1070.23 31.5613   2
   2  -4  -8 1059.30 31.0539  11
  -2   4   8 1085.75 34.4245   8
  -2   4   8 1071.50 31.5298   2
  -2   4   8 1095.39 31.1022  11
  -2   4   7 79.4716 5.97917   7
  -2   4   7 78.6081 7.07511   8
   2  -4  -7 80.6555 5.98762   7
   2  -4  -7 89.6475 5.97197   2
   2  -4  -7 89.8944 5.86267  11
  -2   4   7 91.5557 6.09582   2
   2  -4  -6 260.398 10.7141  11
   2  -4  -6 295.316 11.0651   7
  -2   4   6 250.992 12.3627   8
  -2   4   6 275.268 11.4155   2
  -2   4   6 295.940 11.1631   7
   2  -4  -6 288.942 11.6186   2
  -2   4   5 3785.55 98.1019   7
   2  -4  -5 3927.74 101.026   9
  -2   4   5 4051.16 101.163   8
   2  -4  -5 3660.77 99.5726   2
   2  -4  -5 3828.45 98.7217  11
   2  -4  -5 3939.69 98.1873   7
  -2   4   5 3933.56 99.6200   2
  -2   4   4 77.7793 5.55589   2
   2  -4  -4 82.9535 5.32844  11
   2  -4  -4 69.1705 5.94119   9
   2  -4  -4 59.8173 4.06533   7
  -2   4   4 79.2722 6.18746   8
  -2   4   3 1001.99 29.3383   2
   2  -4  -3 952.189 26.6324   7
   2  -4  -3 1033.15 30.0486   9
  -2   4   3 1064.15 30.4726  10
  -2   4   3 1035.37 30.1176   8
   2  -4  -2 1825.08 46.4826   7
   2  -4  -2 1782.72 50.1602   9
  -2   4   2 1907.14 50.5080   8
  -2   4   2 1918.18 50.7415  10
  -2   4   1 170.810 8.44884   8
  -2   4   1 164.215 8.31749  10
   2  -4  -1 168.802 8.37533   9
   2  -4  -1 172.401 8.54500   2
   2  -4   0 81.7904 5.82508   2
   2  -4   0 72.1190 5.60968   9
  -2   4   0 59.7036 5.18922  10
  -2   4   0 56.0179 5.20084   8
   2  -4   1 15318.5 378.963   2
   2  -4   1 15309.0 378.608   9
   2  -4   2 382.882 10.8379   7
   2  -4   2 408.285 14.6703   2
   2  -4   3 320.197 10.7469   4
  -2   4  -3 311.959 13.1408   9
   2  -4   3 308.943 9.98463   7
   2  -4   3 329.088 13.1864   2
   2  -4   4 25.0384 2.90122   4
  -2   4  -4 29.8712 5.05411   9
   2  -4   4 34.7389 4.71406   2
   2  -4   4 19.7924 2.94731   7
   2  -4   4 29.9424 2.96114   5
   2  -4   4 17.0784 4.52718   3
   2  -4   5 2413.40 63.2753   7
   2  -4   5 2436.25 65.8137   2
   2  -4   5 2434.66 61.6192   4
   2  -4   5 2462.38 61.6459   5
   2  -4   5 2415.71 66.6027  12
   2  -4   6 5631.20 127.232   7
   2  -4   6 5460.53 129.259   2
   2  -4   6 4781.51 123.537   5
   2  -4   6 5352.17 130.365  12
   2  -4   6 4887.35 123.561   4
   2  -4   7 828.559 25.7980   2
   2  -4   7 759.170 26.5682  12
   2  -4   7 762.452 24.2515   7
   2  -4   8 24.9169 4.89422   7
  -2   4  -8 13.8341 5.38092   3
   2  -4   8 9.79708 4.83524  12
   2  -4   8 11.1948 5.15931  11
   2  -4   8 20.9151 4.99642   2
   2  -4   8 7.14767 5.08781   3
   2  -4   9 162.192 11.0204   3
   2  -4   9 124.367 9.50915  11
   2  -4   9 125.510 8.60445   2
  -2   4  -9 119.138 10.0373   3
   2  -4   9 135.001 10.1332   1
   2  -4   9 140.211 9.02178   7
   2  -4   9 168.375 10.8064  12
   2  -4  10 19.0399 6.56840   3
  -2   4 -10 22.4911 6.18100   3
   2  -4  10 21.1172 6.76132  11
   2  -4  10 18.6862 6.60244   1
   2  -4  10 13.6955 5.66905  12
   2  -4  10 22.0132 5.67219   7
   2  -4  10 11.7556 5.29231   2
   2  -4  11 111.473 8.51809   2
   2  -4  11 88.0391 8.38429   6
   2  -4  11 113.997 10.5446  12
   2  -4  11 92.4373 8.88310   7
   2  -4  11 113.453 10.6296   3
   2  -4  11 89.5208 9.50580   1
   2  -4  11 77.6278 8.95770  11
  -2   4 -11 80.6308 9.40568   3
   2  -4  12 185.904 12.4321   7
   2  -4  12 222.423 14.6481   3
  -2   4 -12 192.712 13.1370  11
   2  -4  12 219.367 12.2151   6
   2  -4  12 194.523 13.5369  11
   2  -4  12 227.263 12.0492   2
   2  -4  12 198.450 13.9704  12
   2  -4  12 213.925 13.9238   1
  -2   4 -12 170.829 13.0971   3
   2  -4  13 982.828 33.7157   7
   2  -4  13 1000.21 36.9953   3
   2  -4  13 986.345 31.8042   2
  -2   4 -13 992.990 34.6966  11
   2  -4  13 973.304 34.6578  11
   2  -4  13 1036.62 35.5329   1
   2  -4  13 958.735 35.5083  12
   2  -4  13 981.801 32.0438   6
  -2   4 -13 930.955 35.0307   3
   2  -4  14 280.164 15.9206   7
   2  -4  14 266.968 17.8750   3
   2  -4  14 267.305 14.1764   6
  -2   4 -14 299.575 17.2685   3
  -2   4 -14 269.722 15.9531  11
   2  -4  14 243.310 13.7171   2
   2  -4  14 300.800 17.4146  12
   2  -4  14 274.734 16.6041  11
   2  -4  14 273.503 16.7832   1
   2  -4  15 2.78844 8.71385   1
   2  -4  15 0.85972 7.90218   7
   2  -4  15 0.92221 8.54460  11
   2  -4  15 12.6787 9.18815  12
   2  -4  15 1.16548 8.55055   3
  -2   4 -15 0.90649 7.81189  11
   2  -4  15 5.70561 6.32296   6
   2  -4  15-0.61273 6.31706   2
  -2   4 -15 1.93980 6.22429   8
  -2   4 -16 29.3970 8.30284   8
   2  -4  16 15.6116 9.16671  12
   2  -4  16 1.23670 8.73057   3
   2  -4  16 9.78986 9.67114   1
   2  -4  16 21.8792 6.77865   2
   2  -4  17 309.436 20.8959   3
   2  -4  17 318.966 20.1332  12
  -2   4 -17 304.946 16.3941   8
   2  -4  17 317.792 15.5492   2
   2  -4  18 19.3173 10.6258   3
  -2   4 -18 5.27909 7.85313   8
   2  -4  19 33.4200 12.2954   3
   2  -4  19 3.91425 9.99425  12
   2  -4  20 274.775 21.1715   3
   2  -4  20 275.910 21.1938  12
   2  -4  21 63.8917 14.5252  12
   2  -4  21 58.8529 13.9743   3
   2  -4  22 14.8417 12.2557  12
   2  -3 -23 6.73915 8.16986  11
   2  -3 -23 10.1572 12.0972   8
   2  -3 -23 5.08078 10.1662   1
   2  -3 -22 82.2030 10.5333  11
   2  -3 -22 113.544 14.2452   1
   2  -3 -21 97.7722 13.9802   1
   2  -3 -21 125.773 11.8259  11
   2  -3 -21 102.031 15.1515   8
   2  -3 -20 23.0944 11.7114   8
   2  -3 -20 38.3860 11.6162   1
   2  -3 -20 16.1846 8.55419  11
   2  -3 -19 15.0916 9.66557   1
   2  -3 -19 2.44788 9.89862   8
   2  -3 -19-1.49091 6.87971  11
   2  -3 -18 1.43556 6.73362  11
  -2   3  18 2.73360 9.09112   1
  -2   3  18 20.8742 7.15454  11
   2  -3 -18 12.3267 8.35424   1
   2  -3 -18 16.3041 9.71127   8
   2  -3 -17 1579.53 51.4341   1
   2  -3 -17 1589.29 47.8260  11
  -2   3  17 1544.03 47.3498  11
   2  -3 -17 1583.96 52.2652  10
  -2   3  17 1526.10 49.6679   1
   2  -3 -17 1664.77 53.5856   8
  -2   3  16 744.355 26.2502  11
   2  -3 -16 775.839 30.0200   3
   2  -3 -16 693.739 30.0581   8
   2  -3 -16 733.602 29.1881   1
   2  -3 -16 709.092 22.1881   6
   2  -3 -16 765.204 30.3408  10
  -2   3  16 774.096 28.7052   1
  -2   3  16 753.580 29.5398   7
   2  -3 -16 761.295 26.7245  11
   2  -3 -16 723.179 29.4611  12
   2  -3 -15 5526.15 143.824   1
   2  -3 -15 5458.54 144.657  10
   2  -3 -15 5114.13 135.890   6
   2  -3 -15 5498.14 143.938   3
   2  -3 -15 5491.47 144.321  12
   2  -3 -15 5594.98 140.451  11
  -2   3  15 5168.44 141.792   1
  -2   3  15 5406.50 139.735  11
  -2   3  15 5569.08 143.534   7
   2  -3 -15 5605.22 146.038   8
  -2   3  14 1472.32 46.3876   7
  -2   3  14 1405.30 45.3716   1
  -2   3  14 1482.70 43.6502  11
   2  -3 -14 1506.99 47.0527   3
   2  -3 -14 1479.67 46.9376   1
   2  -3 -14 1447.00 46.9665  12
   2  -3 -14 1524.04 47.8444  10
   2  -3 -14 1472.19 43.8963  11
   2  -3 -14 1508.28 40.9529   6
   2  -3 -14 1467.69 48.2801   8
  -2   3  13-2.87330 6.55037   7
   2  -3 -13 9.90784 4.11221   6
   2  -3 -13 12.3332 6.94197   3
   2  -3 -13 7.33477 6.92710  10
   2  -3 -13-0.78516 6.14975  12
   2  -3 -13 5.47813 5.50264  11
  -2   3  13 8.74236 5.95417   1
   2  -3 -13 13.7853 6.69137   1
[truncated: 1,446,141 more chars]
