# Supplementary material for: Crystal structure of a new 2,6-bis­(imino)­pyridine derivative: (1E,1′E)-1,1′-(pyridine-2,6-di­yl)bis­[N-(4-chloro­phen­yl)ethan-1-imine]
Source: Acta Crystallogr E Crystallogr Commun. 2019 Jan 4;75(Pt 2):115–8. doi: 10.1107/S2056989018017966 (PMC6362651; doi:10.1107/S2056989018017966)
Supplement: Supplementary file 2 [file e-75-00115-Isup2.hkl]

data_I                                                                          
_shelx_title ' raj2708_a.res in P-1'                                            
_shelx_refln_list_code          4                                               
_shelx_F_calc_maximum      333.95                                               
_exptl_crystal_F_000       792.00                                               
_reflns_d_resolution_high  0.7000                                               
                                                                                
loop_                                                                           
 _space_group_symop_operation_xyz                                               
 'x, y, z'                                                                      
 '-x, -y, -z'                                                                   
                                                                                
_cell_length_a    10.5375                                                       
_cell_length_b    10.8479                                                       
_cell_length_c    16.8936                                                       
_cell_angle_alpha  82.261                                                       
_cell_angle_beta   88.543                                                       
_cell_angle_gamma  84.930                                                       
                                                                                
_shelx_F_squared_multiplier     1.000                                           
                                                                                
loop_                                                                           
 _refln_index_h                                                                 
 _refln_index_k                                                                 
 _refln_index_l                                                                 
 _refln_F_squared_calc                                                          
 _refln_F_squared_meas                                                          
 _refln_F_squared_sigma                                                         
 _refln_observed_status                                                         
   2   0   0         11.20          8.43         0.40 o                         
   3   0   0       6020.84       5801.66        82.36 o                         
   4   0   0       1330.39       1268.95        24.08 o                         
   5   0   0        169.54        220.53         7.84 o                         
   6   0   0        422.00        410.66         7.16 o                         
   7   0   0         17.88         15.81         1.84 o                         
   8   0   0         36.44         28.62         2.49 o                         
   9   0   0        720.42        619.98         7.71 o                         
  10   0   0          0.17          2.22         1.09 o                         
  11   0   0         17.26         19.05         1.61 o                         
  12   0   0         98.66         92.10         3.60 o                         
  13   0   0         77.76         73.84         3.48 o                         
  14   0   0         38.30         39.57         3.87 o                         
 -14   1   0        111.88        120.36         5.87 o                         
 -13   1   0          5.87          7.77         2.20 o                         
 -12   1   0         10.00          9.56         3.52 o                         
 -11   1   0         71.81         63.61         2.33 o                         
 -10   1   0         85.41         67.07         2.01 o                         
  -9   1   0          2.45          7.23         1.28 o                         
  -8   1   0          7.35          5.22         0.99 o                         
  -7   1   0          2.44          0.75         0.79 o                         
  -6   1   0          5.43          4.90         1.02 o                         
  -5   1   0       1418.94       1280.07        19.29 o                         
  -4   1   0       4169.31       4178.73        72.36 o                         
  -3   1   0       1111.68       1162.91        14.63 o                         
  -2   1   0      18868.90      17051.90       294.38 o                         
  -1   1   0         84.07         98.51         3.02 o                         
   1   1   0       1089.21       1047.24        19.68 o                         
   2   1   0      19288.09      18977.47       283.23 o                         
   3   1   0         10.09         10.81         0.43 o                         
   4   1   0       5522.34       5328.43        53.93 o                         
   5   1   0        359.74        430.63         4.34 o                         
   6   1   0        597.76        566.42         6.07 o                         
   7   1   0         48.03         51.05         1.58 o                         
   8   1   0        223.19        233.76         3.57 o                         
   9   1   0        219.53        197.34         3.34 o                         
  10   1   0        203.89        167.79         3.16 o                         
  11   1   0        118.36         92.35         2.46 o                         
  12   1   0          5.04          4.16         1.86 o                         
  13   1   0         49.76         40.60         2.87 o                         
  14   1   0         63.19         75.44         4.80 o                         
  15   1   0          1.45          3.54         3.60 o                         
 -14   2   0        116.22        130.84         6.13 o                         
 -13   2   0         73.16         89.37         4.00 o                         
 -12   2   0         40.19         43.84         2.86 o                         
 -11   2   0         73.79         69.18         3.56 o                         
 -10   2   0         80.27         84.69         2.62 o                         
  -9   2   0        150.05        138.28         3.06 o                         
  -8   2   0         26.56         26.52         1.40 o                         
  -7   2   0        447.24        418.09         7.26 o                         
  -6   2   0       1364.32       1474.21        22.40 o                         
  -5   2   0       1256.19       1368.13        22.72 o                         
  -4   2   0       6793.31       6596.82       132.18 o                         
  -3   2   0       6552.33       6692.29       174.90 o                         
  -2   2   0       3808.91       4161.82        72.39 o                         
  -1   2   0       3826.52       3942.71        97.09 o                         
   0   2   0        508.91        486.00        12.24 o                         
   1   2   0       1297.46       1297.56        14.49 o                         
   2   2   0       1592.04       1706.01        21.29 o                         
   3   2   0       1172.44       1164.50        17.80 o                         
   4   2   0       1268.34       1349.23        22.84 o                         
   5   2   0          0.31          0.84         0.37 o                         
   6   2   0        412.12        379.14         3.81 o                         
   7   2   0        144.23        131.92         1.80 o                         
   8   2   0        312.80        321.04         3.64 o                         
   9   2   0         51.49         49.33         1.64 o                         
  10   2   0        289.47        258.25         4.14 o                         
  11   2   0        150.82        145.46         2.99 o                         
  12   2   0         20.92         22.11         1.85 o                         
  13   2   0          8.83          8.94         2.17 o                         
  14   2   0         25.82         27.08         3.65 o                         
  15   2   0         59.88         67.28         5.11 o                         
 -14   3   0         40.33         44.92         4.22 o                         
 -13   3   0         19.26         19.68         2.54 o                         
 -12   3   0         22.27         35.07         3.98 o                         
 -11   3   0         27.67         26.48         2.44 o                         
 -10   3   0        292.58        265.57         4.84 o                         
  -9   3   0        412.65        389.44         6.08 o                         
  -8   3   0       1176.57       1157.88        14.39 o                         
  -7   3   0          7.31         10.50         1.44 o                         
  -6   3   0        567.71        487.87        11.54 o                         
  -5   3   0       3731.54       3545.14        44.09 o                         
  -4   3   0          9.07         19.02         2.22 o                         
  -3   3   0       1984.43       2192.61        43.01 o                         
  -2   3   0       3268.50       3211.46       101.39 o                         
  -1   3   0       3788.63       3783.84        46.72 o                         
   0   3   0       1669.09       1530.07        19.25 o                         
   1   3   0       1193.95       1134.28        29.86 o                         
   2   3   0       9034.18       8851.29        88.62 o                         
   3   3   0         72.37         68.14         1.50 o                         
   4   3   0         10.72         21.00         0.53 o                         
   5   3   0        792.94        818.11         7.24 o                         
   6   3   0        454.26        353.60         3.81 o                         
   7   3   0        221.71        221.34         2.47 o                         
   8   3   0         21.33         20.79         0.76 o                         
   9   3   0        421.63        406.95         4.16 o                         
  10   3   0        176.69        186.07         3.39 o                         
  11   3   0          5.55          4.98         1.27 o                         
  12   3   0         10.84         10.68         1.66 o                         
  13   3   0         26.31         18.37         6.15 o                         
  14   3   0         19.73         24.41         3.58 o                         
 -14   4   0          4.40          4.94         4.68 o                         
 -13   4   0         44.80         53.44         4.13 o                         
 -12   4   0         10.58         10.43         2.55 o                         
 -11   4   0         67.40         66.61         4.11 o                         
 -10   4   0        152.31        160.24         4.73 o                         
  -9   4   0        227.98        204.62         4.78 o                         
  -8   4   0         25.75         29.34         1.88 o                         
  -7   4   0        657.52        655.06        16.36 o                         
  -6   4   0        219.64        237.60         4.86 o                         
  -5   4   0        541.14        569.68         9.31 o                         
  -4   4   0         65.66         60.68         1.87 o                         
  -3   4   0         14.52         23.49         1.18 o                         
  -2   4   0         44.72         25.45         2.06 o                         
  -1   4   0        189.69        229.24         3.48 o                         
   0   4   0       1157.89       1152.96        12.94 o                         
   1   4   0        888.15        918.00        15.89 o                         
   2   4   0        404.55        445.60         6.12 o                         
   3   4   0       1197.53       1166.06        10.04 o                         
   4   4   0       1508.43       1497.54        12.79 o                         
   5   4   0       1512.34       1545.73        14.00 o                         
   6   4   0        403.13        394.71         4.11 o                         
   7   4   0        476.17        440.41         4.20 o                         
   8   4   0        225.47        230.75         2.50 o                         
   9   4   0        116.68        116.68         1.67 o                         
  10   4   0         12.82          9.17         0.78 o                         
  11   4   0         87.81         75.62         2.72 o                         
  12   4   0          0.37         -0.05         2.54 o                         
  13   4   0         52.96         53.43         4.05 o                         
  14   4   0          0.03         -1.37         2.97 o                         
 -13   5   0          0.97          4.41         2.50 o                         
 -12   5   0        150.63        157.22         5.21 o                         
 -11   5   0        111.31        114.11         4.36 o                         
 -10   5   0          8.28         10.45         2.13 o                         
  -9   5   0         19.24         24.85         1.95 o                         
  -8   5   0        214.62        197.39         5.00 o                         
  -7   5   0        622.87        618.11        12.87 o                         
  -6   5   0          3.11          3.51         1.29 o                         
  -5   5   0        546.45        501.93        10.89 o                         
  -4   5   0        246.40        276.43         5.33 o                         
  -3   5   0        951.49        938.77        11.38 o                         
  -2   5   0       3266.53       3491.46        52.21 o                         
  -1   5   0       1677.84       1739.25        18.09 o                         
   0   5   0        399.36        397.52         4.33 o                         
   1   5   0        274.08        326.84         3.39 o                         
   2   5   0         27.49         13.66         0.61 o                         
   3   5   0       2234.00       2334.01        26.94 o                         
   4   5   0        177.68        207.65         2.48 o                         
   5   5   0        199.25        187.73         2.51 o                         
   6   5   0        313.56        334.36         4.49 o                         
   7   5   0         41.01         36.52         1.64 o                         
   8   5   0          6.66          5.45         0.63 o                         
   9   5   0        125.70        118.39         2.10 o                         
  10   5   0         16.06         16.97         1.03 o                         
  11   5   0          5.11          4.08         1.36 o                         
  12   5   0          0.00         -0.43         2.04 o                         
  13   5   0         25.80         33.24         7.54 o                         
  14   5   0          2.44          2.50         2.98 o                         
 -13   6   0          1.81          3.67         2.42 o                         
 -12   6   0         16.05         18.59         2.66 o                         
 -11   6   0         16.80         14.36         2.54 o                         
 -10   6   0        541.81        523.08        12.86 o                         
  -9   6   0          0.15          0.68         2.65 o                         
  -8   6   0          0.06         -1.46         2.12 o                         
  -7   6   0         12.48         11.96         1.90 o                         
  -6   6   0        166.80        181.25         5.33 o                         
  -5   6   0          2.12          1.19         0.90 o                         
  -4   6   0        119.69        102.05         3.16 o                         
  -3   6   0        340.76        313.09         5.20 o                         
  -2   6   0        114.24        118.69         3.10 o                         
  -1   6   0        403.27        494.52         8.87 o                         
   0   6   0       1418.82       1352.80        20.71 o                         
   1   6   0       1448.60       1288.01        12.65 o                         
   2   6   0       1032.85       1182.34        13.73 o                         
   3   6   0        262.55        235.20         7.09 o                         
   4   6   0        640.94        609.46         6.32 o                         
   5   6   0        146.42        121.99         1.89 o                         
   6   6   0         16.61         21.39         1.00 o                         
   7   6   0        118.81        115.87         2.36 o                         
   8   6   0         18.63         13.90         0.87 o                         
   9   6   0          1.42          2.44         0.81 o                         
  10   6   0         97.09         95.61         2.25 o                         
  11   6   0         76.07         87.23         3.80 o                         
  12   6   0          9.33          8.92         2.35 o                         
  13   6   0          3.76          2.92         2.77 o                         
  14   6   0         16.31         23.60         3.69 o                         
 -12   7   0         12.07         16.80         3.01 o                         
 -11   7   0         18.10         11.14         2.60 o                         
 -10   7   0         49.59         61.20         3.78 o                         
  -9   7   0         67.33         65.28         3.45 o                         
  -8   7   0        337.49        320.89        10.02 o                         
  -7   7   0         97.48        104.85         2.83 o                         
  -6   7   0         24.00         29.99         1.90 o                         
  -5   7   0         19.82         26.59         1.56 o                         
  -4   7   0        244.32        244.55         3.75 o                         
  -3   7   0        178.89        167.09         3.12 o                         
  -2   7   0        204.45        201.32         3.09 o                         
  -1   7   0        375.82        396.98         6.77 o                         
   0   7   0        799.91        857.21        11.53 o                         
   1   7   0         75.15         56.46         1.34 o                         
   2   7   0       1104.85       1181.71        11.05 o                         
   3   7   0          0.80          1.67         0.45 o                         
   4   7   0         63.51         54.23         1.35 o                         
   5   7   0          7.41         11.04         0.96 o                         
   6   7   0        155.84        153.19         3.31 o                         
   7   7   0        328.53        321.18         3.88 o                         
   8   7   0        412.85        426.40         5.43 o                         
   9   7   0        502.55        480.33         8.04 o                         
  10   7   0        365.69        383.26         6.29 o                         
  11   7   0        173.04        163.45         5.16 o                         
  12   7   0         59.21         60.87         4.19 o                         
  13   7   0         32.78         35.00         3.25 o                         
 -12   8   0          1.30          2.47         2.81 o                         
 -11   8   0         32.64         36.59         2.94 o                         
 -10   8   0         50.67         60.31         3.24 o                         
  -9   8   0         26.21         26.09         2.47 o                         
  -8   8   0        406.11        413.29         8.90 o                         
  -7   8   0         24.96         29.08         3.63 o                         
  -6   8   0       1323.06       1297.83        18.76 o                         
  -5   8   0        184.36        169.79         3.50 o                         
  -4   8   0         27.92         36.95         1.55 o                         
  -3   8   0         27.52         27.22         1.20 o                         
  -2   8   0        384.20        384.51         5.17 o                         
  -1   8   0         81.31         95.14         2.16 o                         
   0   8   0        422.08        481.75         7.39 o                         
   1   8   0        115.86        109.46         1.81 o                         
   2   8   0        430.42        426.09         4.37 o                         
   3   8   0        382.77        411.17         4.23 o                         
   4   8   0         54.84         54.45         1.53 o                         
   5   8   0        252.18        257.83         3.94 o                         
   6   8   0        326.29        310.36         4.27 o                         
   7   8   0        229.14        228.06         5.27 o                         
   8   8   0        634.12        651.80         8.24 o                         
   9   8   0         67.04         63.86         2.48 o                         
  10   8   0       1440.68       1447.33        19.01 o                         
  11   8   0          4.10          1.17         2.34 o                         
  12   8   0         31.83         30.70         2.95 o                         
  13   8   0         74.30         68.06         6.99 o                         
 -11   9   0         49.04         56.42         3.63 o                         
 -10   9   0         62.16         72.97         3.53 o                         
  -9   9   0         48.28         43.13         2.81 o                         
  -8   9   0          2.26          1.54         1.75 o                         
  -7   9   0          0.10          0.24         1.73 o                         
  -6   9   0       1446.68       1401.31        19.62 o                         
  -5   9   0        284.68        286.98         4.54 o                         
  -4   9   0        590.98        601.68         8.55 o                         
  -3   9   0         23.35         27.47         1.74 o                         
  -2   9   0        119.93        132.64         2.62 o                         
  -1   9   0        143.44        135.39         2.57 o                         
   0   9   0         31.52         37.29         1.60 o                         
   1   9   0        157.05        183.05         4.62 o                         
   2   9   0        132.22        132.88         2.05 o                         
   3   9   0        324.86        332.53         3.68 o                         
   4   9   0          5.14          3.09         0.58 o                         
   5   9   0        332.95        341.78         4.24 o                         
   6   9   0        339.36        352.18         4.80 o                         
   7   9   0        177.70        178.08         3.35 o                         
   8   9   0        285.86        307.66         4.83 o                         
   9   9   0         64.87         64.79         2.26 o                         
  10   9   0          1.36         -0.21         1.64 o                         
  11   9   0         18.27         11.17         2.85 o                         
  12   9   0        176.22        174.73         8.36 o                         
 -10  10   0         24.14         31.02         2.92 o                         
  -9  10   0         13.65         15.48         2.33 o                         
  -8  10   0          4.48          6.58         1.92 o                         
  -7  10   0         12.55         12.41         2.26 o                         
  -6  10   0         67.02         63.75         3.26 o                         
  -5  10   0          2.10          1.09         1.44 o                         
  -4  10   0        186.73        203.80         4.02 o                         
  -3  10   0         60.45         49.85         1.83 o                         
  -2  10   0         82.09         71.49         2.96 o                         
  -1  10   0        148.45        161.21         3.15 o                         
   0  10   0         34.64         21.71         1.51 o                         
   1  10   0        562.16        557.61         9.16 o                         
   2  10   0         37.78         29.29         1.46 o                         
   3  10   0        168.52        153.56         2.23 o                         
   4  10   0        321.26        310.67         3.20 o                         
   5  10   0         35.63         43.43         1.44 o                         
   6  10   0         14.45         13.86         1.20 o                         
   7  10   0        276.61        274.57         4.54 o                         
   8  10   0         91.63         87.70         2.48 o                         
   9  10   0         18.51         22.45         2.11 o                         
  10  10   0         57.63         63.50         4.45 o                         
  11  10   0         34.20         40.95         4.39 o                         
  12  10   0          1.19          4.44         4.48 o                         
  -9  11   0          4.81         10.60         2.47 o                         
  -8  11   0          3.20          3.39         1.99 o                         
  -7  11   0         18.18         19.75         2.54 o                         
  -6  11   0         12.03         11.35         2.31 o                         
  -5  11   0         82.85         73.36         3.59 o                         
  -4  11   0         22.51         25.39         2.20 o                         
  -3  11   0          1.28          1.56         1.58 o                         
  -2  11   0         37.04         31.55         1.83 o                         
  -1  11   0          3.04          5.65         1.43 o                         
   0  11   0        179.97        176.18         4.03 o                         
   1  11   0        568.75        531.07         7.10 o                         
   2  11   0        192.41        195.84         3.58 o                         
   3  11   0          8.69         11.87         1.05 o                         
   4  11   0         19.59         17.73         0.74 o                         
   5  11   0         67.07         70.97         2.06 o                         
   6  11   0          1.55          1.46         1.09 o                         
   7  11   0         15.34         13.41         1.31 o                         
   8  11   0          0.68          0.17         1.46 o                         
   9  11   0        143.31        144.09         6.43 o                         
  10  11   0         52.90         54.36         7.83 o                         
  11  11   0         16.59         17.36         3.85 o                         
  -8  12   0         24.50         26.20         3.23 o                         
  -7  12   0         32.02         35.25         2.68 o                         
  -6  12   0         36.79         34.99         3.04 o                         
  -5  12   0          1.74          0.19         2.25 o                         
  -4  12   0        151.75        126.98         5.78 o                         
  -3  12   0          0.28         -0.29         2.18 o                         
  -2  12   0         66.47         61.69         2.76 o                         
  -1  12   0        186.13        190.26         4.23 o                         
   0  12   0        204.66        200.49         4.09 o                         
   1  12   0          1.41          0.78         1.44 o                         
   2  12   0        110.67         99.51         2.81 o                         
   3  12   0         54.49         52.35         1.98 o                         
   4  12   0          0.99          1.92         1.15 o                         
   5  12   0         65.51         61.34         2.63 o                         
   6  12   0          3.46          2.02         1.15 o                         
   7  12   0         50.20         50.44         3.08 o                         
   8  12   0         17.34         19.38         2.68 o                         
   9  12   0          0.66          3.83         2.77 o                         
  -6  13   0          0.13          2.01         2.65 o                         
  -5  13   0         58.24         53.12         4.36 o                         
  -4  13   0         74.79         76.67         3.82 o                         
  -3  13   0         31.79         32.35         2.87 o                         
  -2  13   0         82.37         81.39         3.77 o                         
  -1  13   0          0.47          0.34         1.77 o                         
   0  13   0          0.24          1.78         1.98 o                         
   1  13   0          0.23          0.04         1.79 o                         
   2  13   0         38.79         35.16         2.38 o                         
   3  13   0          8.76         12.98         1.83 o                         
   4  13   0          1.26          5.21         2.48 o                         
   5  13   0          0.05         -0.97         2.43 o                         
   6  13   0         18.33         24.25         3.12 o                         
   7  13   0         28.02         36.85         3.02 o                         
   8  13   0          7.44          5.53         2.51 o                         
   9  13   0          0.26          3.38         3.42 o                         
  -4  14   0        104.29        103.59         5.76 o                         
  -3  14   0         12.34         11.30         3.30 o                         
  -2  14   0          7.46          6.82         2.04 o                         
  -1  14   0          1.58          4.42         2.05 o                         
   0  14   0        113.29        127.96         4.74 o                         
   1  14   0          5.40          7.02         2.23 o                         
   2  14   0         43.15         40.43         5.69 o                         
   3  14   0         37.44         43.04         4.30 o                         
   4  14   0          1.20          2.45         2.67 o                         
   5  14   0          0.26          1.83         3.18 o                         
   6  14   0          0.69          3.18         3.20 o                         
   7  14   0          4.87          5.21         2.90 o                         
  -1  15   0          7.11         10.84         2.61 o                         
   0  15   0         34.52         38.16         5.44 o                         
   1  15   0          4.96          0.30         3.04 o                         
   2  15   0         68.97         60.10         4.02 o                         
   3  15   0         82.67         82.72         5.65 o                         
   4  15   0         33.85         40.77         4.95 o                         
  -3 -15   1          7.39          7.56         2.90 o                         
  -2 -15   1        116.91        134.19         6.05 o                         
  -1 -15   1         92.07         93.66         5.48 o                         
   0 -15   1         10.99         10.61         5.85 o                         
   1 -15   1          6.71         10.99         2.72 o                         
  -7 -14   1          3.38          0.55         2.47 o                         
  -6 -14   1          0.01          1.45         2.71 o                         
  -5 -14   1         10.67         17.52         4.23 o                         
  -4 -14   1          4.31          0.10         2.57 o                         
  -3 -14   1          0.51          2.50         2.58 o                         
  -2 -14   1         57.98         82.05         3.30 o                         
  -1 -14   1          3.55          2.31         2.03 o                         
   0 -14   1         41.97         44.09         2.74 o                         
   1 -14   1         56.18         63.58         3.10 o                         
   2 -14   1          3.87          3.21         4.68 o                         
   3 -14   1          3.72         -0.04         2.98 o                         
   4 -14   1         10.02          8.78         3.30 o                         
  -8 -13   1         93.60         86.24         4.61 o                         
  -7 -13   1         40.47         40.08         3.06 o                         
  -6 -13   1         63.85         58.94         3.94 o                         
  -5 -13   1          7.91          4.05         3.18 o                         
  -4 -13   1         64.77         72.09         5.46 o                         
  -3 -13   1          0.25          2.52         1.53 o                         
  -2 -13   1         55.99         51.68         4.93 o                         
  -1 -13   1          8.10          3.86         1.94 o                         
   0 -13   1         14.62         23.33         2.44 o                         
   1 -13   1         31.03         29.46         2.69 o                         
   2 -13   1          1.10          4.97         2.77 o                         
   3 -13   1         17.11         13.23         2.39 o                         
   4 -13   1          0.02         -1.37         2.40 o                         
   5 -13   1          8.89          8.34         3.23 o                         
   6 -13   1          9.49          8.34         2.65 o                         
 -10 -12   1          0.07         -1.99         3.60 o                         
  -9 -12   1         69.47         71.22         4.23 o                         
  -8 -12   1         39.85         43.18         3.10 o                         
  -7 -12   1         40.72         38.32         2.98 o                         
  -6 -12   1         26.56         24.30         1.95 o                         
  -5 -12   1          1.77          2.16         1.83 o                         
  -4 -12   1          1.50          2.00         1.29 o                         
  -3 -12   1         34.86         19.11         1.28 o                         
  -2 -12   1        226.55        220.86         4.37 o                         
  -1 -12   1        169.39        188.98         4.10 o                         
   0 -12   1          0.69         -0.97         1.62 o                         
   1 -12   1        123.15        112.97         3.11 o                         
   2 -12   1         14.76         13.84         2.28 o                         
   3 -12   1         24.09         20.63         2.17 o                         
   4 -12   1          5.71          4.09         1.92 o                         
   5 -12   1          0.02          0.51         2.24 o                         
   6 -12   1         36.93         33.28         3.06 o                         
   7 -12   1          0.38         -0.85         2.47 o                         
   8 -12   1         36.95         36.93         2.85 o                         
 -10 -11   1         82.10         72.41         5.38 o                         
  -9 -11   1          4.57          6.82         3.38 o                         
  -8 -11   1         74.08         81.44         2.37 o                         
  -7 -11   1        154.99        165.13         2.89 o                         
  -6 -11   1        522.69        522.88         6.46 o                         
  -5 -11   1          3.07          1.98         0.84 o                         
  -4 -11   1          1.19          2.25         1.14 o                         
  -3 -11   1        358.90        354.93         7.84 o                         
  -2 -11   1         40.61         46.98         2.30 o                         
  -1 -11   1        174.24        171.62         4.63 o                         
   0 -11   1         28.68         38.20         2.10 o                         
   1 -11   1          0.85          2.00         1.35 o                         
   2 -11   1         40.46         35.67         1.88 o                         
   3 -11   1         23.10         20.43         1.86 o                         
   4 -11   1        131.75        129.51         5.52 o                         
   5 -11   1         71.45         85.69         4.89 o                         
   6 -11   1         13.91         15.71         2.26 o                         
   7 -11   1          3.94          1.56         1.92 o                         
   8 -11   1          1.08          2.54         1.78 o                         
   9 -11   1          7.95          7.49         2.26 o                         
 -12 -10   1          0.05         -3.28         4.11 o                         
 -11 -10   1        165.49        166.87         9.85 o                         
 -10 -10   1          2.69          6.07         2.26 o                         
  -9 -10   1         48.36         44.74         3.12 o                         
  -8 -10   1         23.04         29.13         1.90 o                         
  -7 -10   1          0.48          0.60         1.21 o                         
  -6 -10   1        896.84        898.64         9.91 o                         
  -5 -10   1       1018.13        963.60         9.81 o                         
  -4 -10   1          3.40          1.52         0.70 o                         
  -3 -10   1         18.93         26.57         1.37 o                         
  -2 -10   1        179.80        165.65         3.81 o                         
  -1 -10   1          0.44          2.78         1.73 o                         
   0 -10   1         11.96         10.65         1.47 o                         
   1 -10   1         10.63          8.28         1.32 o                         
   2 -10   1        211.94        220.32         3.42 o                         
   3 -10   1          0.64          0.74         1.15 o                         
   4 -10   1          2.44          1.15         1.21 o                         
   5 -10   1         75.74         55.01         2.07 o                         
   6 -10   1        113.14        101.56         4.76 o                         
   7 -10   1          2.23          4.86         2.11 o                         
   8 -10   1         46.22         44.92         2.68 o                         
   9 -10   1         68.86         79.42         3.34 o                         
  10 -10   1          2.46          1.78         2.42 o                         
 -12  -9   1          0.54          1.26         3.29 o                         
 -11  -9   1          0.05         -0.72         2.26 o                         
 -10  -9   1          6.35          8.05         1.97 o                         
  -9  -9   1        471.21        496.74         7.47 o                         
  -8  -9   1        117.10        118.94         3.07 o                         
  -7  -9   1        252.78        242.25         5.44 o                         
  -6  -9   1          9.40         11.53         1.46 o                         
  -5  -9   1        186.61        200.10         2.67 o                         
  -4  -9   1       2404.62       2350.28        20.27 o                         
  -3  -9   1         13.58         11.40         0.76 o                         
  -2  -9   1        128.11        128.57         2.36 o                         
  -1  -9   1         77.26         88.76         2.96 o                         
   0  -9   1       1000.40        981.64        15.54 o                         
   1  -9   1        551.88        560.43         6.93 o                         
   2  -9   1          7.47          6.63         1.06 o                         
   3  -9   1         40.14         40.24         1.81 o                         
   4  -9   1          2.94          7.25         1.16 o                         
   5  -9   1          2.40         -0.85         1.23 o                         
   6  -9   1          1.00         -1.22         1.78 o                         
   7  -9   1        208.78        188.75         4.64 o                         
   8  -9   1         75.74         82.73         3.24 o                         
   9  -9   1         30.14         26.53         2.33 o                         
  10  -9   1         75.65         80.52         4.07 o                         
  11  -9   1        238.55        253.35         6.43 o                         
 -13  -8   1         17.79         20.09         3.90 o                         
 -12  -8   1          0.02          1.63         2.36 o                         
 -11  -8   1        206.12        198.06         5.82 o                         
 -10  -8   1         79.53         78.70         2.72 o                         
  -9  -8   1       1189.72       1195.53        13.86 o                         
  -8  -8   1          8.34         10.01         1.48 o                         
  -7  -8   1          0.37          0.60         1.11 o                         
  -6  -8   1       1294.32       1258.57        12.37 o                         
  -5  -8   1        599.93        592.18         6.73 o                         
  -4  -8   1        119.06        137.87         2.02 o                         
  -3  -8   1          3.84          7.47         0.63 o                         
  -2  -8   1          9.01         10.20         0.63 o                         
  -1  -8   1         26.52         32.05         1.23 o                         
   0  -8   1          1.08          1.48         0.95 o                         
   1  -8   1        155.45        167.75         3.88 o                         
   2  -8   1         43.71         36.42         1.46 o                         
   3  -8   1         78.64         75.93         1.86 o                         
   4  -8   1        508.36        548.71         6.94 o                         
   5  -8   1         18.97         21.89         1.53 o                         
   6  -8   1         72.28         67.62         2.64 o                         
   7  -8   1         79.23         86.80         3.07 o                         
   8  -8   1         24.26         18.17         2.05 o                         
   9  -8   1        116.95        126.94         5.63 o                         
  10  -8   1        147.69        139.31         5.23 o                         
  11  -8   1          3.95          2.19         2.65 o                         
  12  -8   1         24.80         23.97         3.15 o                         
 -13  -7   1         66.64         80.19         4.06 o                         
 -12  -7   1         66.87         70.06         3.64 o                         
 -11  -7   1          0.31          0.30         1.70 o                         
 -10  -7   1         95.41         87.65         2.44 o                         
  -9  -7   1         45.24         46.64         2.28 o                         
  -8  -7   1          2.25          3.36         0.75 o                         
  -7  -7   1         10.85         11.39         0.84 o                         
  -6  -7   1        107.62        103.59         1.98 o                         
  -5  -7   1         32.31         44.67         1.63 o                         
  -4  -7   1         89.30         88.74         1.63 o                         
  -3  -7   1         12.08         14.76         0.71 o                         
  -2  -7   1        227.70        206.72         2.68 o                         
  -1  -7   1        117.12        101.67         2.32 o                         
   0  -7   1          1.76          7.85         0.73 o                         
   1  -7   1         22.15         24.33         1.45 o                         
   2  -7   1         87.12         74.48         1.75 o                         
   3  -7   1        487.47        484.26         6.66 o                         
   4  -7   1        374.39        352.97         6.26 o                         
   5  -7   1          5.87          6.11         1.32 o                         
   6  -7   1        726.17        756.09        11.32 o                         
   7  -7   1        146.00        134.83         4.89 o                         
   8  -7   1        243.93        221.89         6.57 o                         
   9  -7   1         22.68         24.32         3.17 o                         
  10  -7   1         49.27         59.44         4.31 o                         
  11  -7   1         14.92         11.62         3.18 o                         
  12  -7   1         24.31         20.94         2.68 o                         
 -14  -6   1         28.70         32.71         6.78 o                         
 -13  -6   1         38.81         47.77         4.13 o                         
 -12  -6   1         13.68         17.85         2.50 o                         
 -11  -6   1          9.82          5.72         1.60 o                         
 -10  -6   1        353.82        371.00         7.31 o                         
  -9  -6   1         90.36         94.02         1.89 o                         
  -8  -6   1         21.23         20.88         1.04 o                         
  -7  -6   1       1913.40       1866.47        17.23 o                         
  -6  -6   1          7.61         11.46         0.74 o                         
  -5  -6   1         44.56         38.82         1.33 o                         
  -4  -6   1        279.82        300.11         3.40 o                         
  -3  -6   1        959.91        920.29         9.38 o                         
  -2  -6   1         13.53         31.70         0.93 o                         
  -1  -6   1        172.00        166.13         3.04 o                         
   0  -6   1         87.27         52.44         1.16 o                         
   1  -6   1       1061.83       1062.23        11.44 o                         
   2  -6   1         75.51         64.87         1.47 o                         
   3  -6   1        105.76        106.94         2.52 o                         
   4  -6   1       1225.25       1272.42        16.80 o                         
   5  -6   1        119.40        114.63         3.96 o                         
   6  -6   1        507.92        486.51        10.81 o                         
   7  -6   1        138.24        133.09         4.67 o                         
   8  -6   1         36.83         34.96         2.11 o                         
   9  -6   1        212.08        208.07         5.61 o                         
  10  -6   1        221.49        242.45         6.36 o                         
  11  -6   1         41.22         41.33         3.10 o                         
  12  -6   1         99.36        108.35         4.48 o                         
  13  -6   1         13.52         15.33         2.80 o                         
 -14  -5   1          1.39          4.82         3.27 o                         
 -13  -5   1         14.61         14.92         3.16 o                         
 -12  -5   1          0.22          1.55         2.61 o                         
 -11  -5   1         19.87         19.63         1.72 o                         
 -10  -5   1         57.51         57.22         1.40 o                         
  -9  -5   1         55.34         47.78         1.09 o                         
  -8  -5   1        133.20        133.33         2.70 o                         
  -7  -5   1          2.17          2.44         0.69 o                         
  -6  -5   1        287.78        278.31         3.55 o                         
  -5  -5   1       1482.79       1436.25        14.23 o                         
  -4  -5   1        665.07        642.33         7.59 o                         
  -3  -5   1         56.53         59.70         2.16 o                         
  -2  -5   1        745.75        740.77         8.17 o                         
  -1  -5   1       2063.55       2001.42        28.49 o                         
   0  -5   1         57.80         48.62         1.01 o                         
   1  -5   1         61.08         91.62         1.82 o                         
   2  -5   1       1409.72       1491.17        19.62 o                         
   3  -5   1        247.45        270.02         5.24 o                         
   4  -5   1        725.52        701.34        16.01 o                         
   5  -5   1          4.20          7.89         1.39 o                         
   6  -5   1         56.32         64.95         2.77 o                         
   7  -5   1        474.19        483.95         9.82 o                         
   8  -5   1        627.58        623.65        11.96 o                         
   9  -5   1         13.95         15.52         1.79 o                         
  10  -5   1          5.24          6.60         2.34 o                         
  11  -5   1        181.59        193.40         5.56 o                         
  12  -5   1          0.88          0.24         2.32 o                         
  13  -5   1         26.56         35.18         3.17 o                         
 -14  -4   1         64.88         61.34         4.69 o                         
 -13  -4   1         24.43         30.64         3.66 o                         
 -12  -4   1        127.61        121.45         4.08 o                         
 -11  -4   1          1.14         -0.45         1.27 o                         
 -10  -4   1        452.91        409.22         4.30 o                         
  -9  -4   1         33.47         32.64         0.95 o                         
  -8  -4   1         21.00         20.61         0.76 o                         
  -7  -4   1       1072.04       1058.53         9.46 o                         
  -6  -4   1        663.93        548.90         5.21 o                         
  -5  -4   1         28.26         29.10         1.02 o                         
  -4  -4   1        379.55        344.42         3.69 o                         
  -3  -4   1       1169.98       1041.71        11.02 o                         
  -2  -4   1        809.40        924.61        14.24 o                         
  -1  -4   1       5481.79       5555.97        68.79 o                         
   0  -4   1        133.02        127.23         3.32 o                         
   1  -4   1        100.67         74.72         3.28 o                         
   2  -4   1       5636.70       5736.05       100.33 o                         
   3  -4   1        648.16        612.80        11.48 o                         
   4  -4   1       2261.49       2300.77        41.39 o                         
   5  -4   1        197.31        235.02         5.67 o                         
   6  -4   1        944.48        945.68        20.83 o                         
   7  -4   1          0.06         -0.93         0.95 o                         
   8  -4   1       1454.56       1380.00        18.93 o                         
   9  -4   1         14.30         11.46         1.46 o                         
  10  -4   1         84.71         81.44         3.69 o                         
  11  -4   1         88.58         81.14         3.53 o                         
  12  -4   1         26.26         31.10         3.49 o                         
  13  -4   1          0.06         -2.26         2.30 o                         
  14  -4   1         33.71         39.68         5.80 o                         
 -14  -3   1        178.11        174.48         6.98 o                         
 -13  -3   1          0.54         -0.67         2.73 o                         
 -12  -3   1        252.23        237.35         5.00 o                         
 -11  -3   1         27.15         31.41         1.73 o                         
 -10  -3   1         29.80         23.24         1.10 o                         
  -9  -3   1        577.68        523.00         5.10 o                         
  -8  -3   1        814.46        771.65         6.96 o                         
  -7  -3   1          0.59          2.82         0.54 o                         
  -6  -3   1         46.10         48.34         1.05 o                         
  -5  -3   1        540.03        486.89         4.57 o                         
  -4  -3   1        773.75        710.29         8.32 o                         
  -3  -3   1       1098.82       1205.66        12.68 o                         
  -2  -3   1        178.51        191.02         2.89 o                         
  -1  -3   1      10354.07      10533.83       142.13 o                         
   0  -3   1       2642.83       2738.76        81.44 o                         
   1  -3   1       6287.72       6781.45        96.44 o                         
   2  -3   1       1572.68       1637.15        29.37 o                         
   3  -3   1        336.77        364.53         9.14 o                         
   4  -3   1        479.15        500.12         7.77 o                         
   5  -3   1         80.14        149.42        45.33 o                         
   6  -3   1       2194.68       2101.42        31.12 o                         
   7  -3   1        637.94        625.09        11.73 o                         
   8  -3   1        181.04        170.58         4.81 o                         
   9  -3   1          6.57          7.70         1.29 o                         
  10  -3   1         59.49         70.95         2.40 o                         
  11  -3   1          0.06         -0.15         1.85 o                         
  12  -3   1        167.32        161.44         4.93 o                         
  13  -3   1          0.94          4.39         2.47 o                         
  14  -3   1          1.76          3.18         4.57 o                         
 -15  -2   1          7.32          9.20         3.80 o                         
 -14  -2   1         32.18         32.33         3.86 o                         
 -13  -2   1        230.48        225.81         5.97 o                         
 -12  -2   1        129.47        120.55         3.43 o                         
 -11  -2   1         88.36         87.13         3.81 o                         
 -10  -2   1         16.18         25.72         1.47 o                         
  -9  -2   1        275.00        270.03         3.55 o                         
  -8  -2   1         30.21         23.74         0.79 o                         
  -7  -2   1        687.64        711.19         6.69 o                         
  -6  -2   1       2814.76       2827.71        25.22 o                         
  -5  -2   1        869.51        994.65         9.30 o                         
  -4  -2   1       2123.22       2121.10        23.72 o                         
  -3  -2   1         34.33         28.11         0.66 o                         
  -2  -2   1          3.91         11.61         0.74 o                         
  -1  -2   1       1297.40       1334.80        18.69 o                         
   0  -2   1         61.43         95.02         2.60 o                         
   1  -2   1       3322.55       3439.24        84.87 o                         
   2  -2   1       5510.61       6039.43       148.49 o                         
   3  -2   1       1068.80       1090.90        19.70 o                         
   4  -2   1       3952.65       3847.39        67.13 o                         
   5  -2   1        238.19        162.09         4.94 o                         
   6  -2   1        281.06        291.60         6.53 o                         
   7  -2   1          9.93         10.86         1.02 o                         
   8  -2   1         12.13          7.20         1.06 o                         
   9  -2   1         83.82         62.08         2.02 o                         
  10  -2   1        448.03        414.68         5.42 o                         
  11  -2   1          8.26         14.64         1.78 o                         
  12  -2   1          1.74          0.18         1.95 o                         
  13  -2   1        101.08        107.45         4.14 o                         
  14  -2   1          3.39          3.58         2.99 o                         
 -15  -1   1        452.33        494.88        13.35 o                         
 -14  -1   1        126.82        142.67         6.38 o                         
 -13  -1   1         71.62         72.17         3.49 o                         
 -12  -1   1        281.29        271.98         6.53 o                         
 -11  -1   1        179.76        160.17         4.04 o                         
 -10  -1   1         88.66         74.16         2.09 o                         
  -9  -1   1         18.22         11.57         1.15 o                         
  -8  -1   1        505.11        462.49         5.53 o                         
  -7  -1   1        101.67        117.17         2.45 o                         
  -6  -1   1       8175.49       8659.27        94.84 o                         
  -5  -1   1        352.84        339.15         5.36 o                         
  -4  -1   1        142.27        136.19         1.90 o                         
  -3  -1   1       1810.35       1796.98        26.02 o                         
  -2  -1   1      28384.40      27610.68       460.34 o                         
  -1  -1   1         16.84         31.78         0.87 o                         
   0  -1   1         29.13         19.16         0.62 o                         
   1  -1   1       3311.39       3184.94        78.26 o                         
   2  -1   1      53315.91      46816.18      1141.43 o                         
   3  -1   1        180.70        147.88        17.51 o                         
   4  -1   1        440.67        491.28         9.75 o                         
   5  -1   1        603.17        627.91        10.07 o                         
   6  -1   1       3154.69       3393.24        42.59 o                         
   7  -1   1        578.92        589.05         7.73 o                         
   8  -1   1        283.27        257.22         4.71 o                         
   9  -1   1          0.26          0.62         0.97 o                         
  10  -1   1         29.47         28.04         2.10 o                         
  11  -1   1         40.45         38.13         2.10 o                         
  12  -1   1         69.73         66.36         3.15 o                         
  13  -1   1         96.43        104.48         3.99 o                         
  14  -1   1        169.25        172.78         5.57 o                         
 -14   0   1          3.68          0.66         3.04 o                         
 -13   0   1        137.41        144.16         4.78 o                         
 -12   0   1        150.25        147.49         4.64 o                         
 -11   0   1         74.39         58.69         2.28 o                         
 -10   0   1        425.82        393.13         5.60 o                         
  -9   0   1         22.50         25.00         1.35 o                         
  -8   0   1         24.61         31.55         1.56 o                         
  -7   0   1         14.85         22.52         1.62 o                         
  -6   0   1         55.05         48.29         1.79 o                         
  -5   0   1       1348.82       1511.16        19.57 o                         
  -4   0   1       5012.64       4993.87        61.70 o                         
  -3   0   1       2383.98       2344.14        40.14 o                         
  -2   0   1       2884.02       2983.49        40.45 o                         
  -1   0   1        402.76        374.35        21.90 o                         
   1   0   1          6.96          5.81         0.53 o                         
   2   0   1       1981.71       2066.44        50.11 o                         
   3   0   1        796.41        836.08        20.77 o                         
   4   0   1       8596.99       9207.21       130.04 o                         
   5   0   1       2286.25       2497.50        36.18 o                         
   6   0   1       1012.48       1014.32        11.08 o                         
   7   0   1        185.71        178.93         2.82 o                         
   8   0   1         16.99         20.63         1.55 o                         
   9   0   1         25.79         27.03         1.33 o                         
  10   0   1          0.11          1.07         1.06 o                         
  11   0   1          3.36          0.99         1.27 o                         
  12   0   1         47.28         44.96         2.68 o                         
  13   0   1         40.45         39.88         2.89 o                         
  14   0   1          1.33          2.47         2.31 o                         
 -14   1   1          3.54          6.51         3.31 o                         
 -13   1   1          2.99          1.30         2.22 o                         
 -12   1   1        161.52        152.36         6.68 o                         
 -11   1   1         43.62         45.21         2.09 o                         
 -10   1   1          0.59          0.02         1.52 o                         
  -9   1   1         18.56          9.33         1.36 o                         
  -8   1   1        588.99        578.38         8.77 o                         
  -7   1   1        104.02        101.61         2.50 o                         
  -6   1   1        928.08        874.38        14.45 o                         
  -5   1   1       1184.90       1176.47        14.56 o                         
  -4   1   1       3921.75       3817.06        53.62 o                         
  -3   1   1       1481.24       1491.16        29.68 o                         
  -2   1   1       3308.35       3268.47        83.87 o                         
  -1   1   1        766.43        660.50         9.67 o                         
   0   1   1        222.20        195.79         3.71 o                         
   1   1   1       1398.08       1330.66        27.12 o                         
   2   1   1       4948.93       4823.52        55.80 o                         
   3   1   1       6228.28       6082.41        93.37 o                         
   4   1   1        118.15        128.07         3.32 o                         
   5   1   1        156.33        135.39         2.24 o                         
   6   1   1          4.57          0.90         0.58 o                         
   7   1   1          0.49          1.51         0.68 o                         
   8   1   1        219.75        205.84         3.25 o                         
   9   1   1        222.00        217.00         3.51 o                         
  10   1   1          6.44          3.52         1.10 o                         
  11   1   1         11.42          9.62         1.36 o                         
  12   1   1         17.98         20.43         1.88 o                         
  13   1   1         14.53         13.12         2.27 o                         
  14   1   1         11.46         13.58         3.66 o                         
  15   1   1         65.91         73.30         4.95 o                         
 -14   2   1         18.49         23.00         3.64 o                         
 -13   2   1        111.75        113.36         4.41 o                         
 -12   2   1         63.16         68.54         3.37 o                         
 -11   2   1         71.25         63.66         7.55 o                         
 -10   2   1         18.23         17.85         1.73 o                         
  -9   2   1         72.30         81.57         2.38 o                         
  -8   2   1        701.52        658.93         9.87 o                         
  -7   2   1          6.49          7.01         1.20 o                         
  -6   2   1       4999.88       4949.93        66.86 o                         
  -5   2   1         35.14         52.37         1.39 o                         
  -4   2   1        259.69        307.16         6.13 o                         
  -3   2   1       6465.29       6361.41        78.01 o                         
  -2   2   1       1659.75       1442.95        25.69 o                         
  -1   2   1         19.65         33.35         0.96 o                         
   0   2   1          8.07          6.05         0.49 o                         
   1   2   1         39.23         62.14         3.11 o                         
   2   2   1       1350.28       1352.03        15.17 o                         
   3   2   1          0.99          3.24         0.30 o                         
   4   2   1          6.91         10.15         0.54 o                         
   5   2   1       1695.45       1789.71        14.37 o                         
   6   2   1        505.29        608.37         5.34 o                         
   7   2   1         41.43         50.64         1.09 o                         
   8   2   1         35.91         46.30         1.35 o                         
   9   2   1        380.06        381.03         5.24 o                         
  10   2   1         72.72         69.43         1.83 o                         
  11   2   1          0.00          1.15         1.12 o                         
  12   2   1         65.31         53.23         2.38 o                         
  13   2   1         24.04         21.47         2.36 o                         
  14   2   1         25.60         20.49         3.33 o                         
  15   2   1         39.79         41.24         6.52 o                         
 -14   3   1         46.18         36.85         4.22 o                         
 -13   3   1         11.54         11.12         2.53 o                         
 -12   3   1          0.07         -1.36         2.63 o                         
 -11   3   1        211.38        211.73         5.67 o                         
 -10   3   1        111.69        109.39         2.95 o                         
  -9   3   1         50.07         51.48         2.05 o                         
  -8   3   1       1661.03       1635.91        21.93 o                         
  -7   3   1       1497.39       1485.63        22.95 o                         
  -6   3   1         71.00         69.57         2.13 o                         
  -5   3   1       1048.46       1000.50        13.37 o                         
  -4   3   1          8.28         18.51         0.95 o                         
  -3   3   1          0.06          0.23         0.61 o                         
  -2   3   1       1339.15       1449.65        28.78 o                         
  -1   3   1       1007.00       1060.59        13.61 o                         
   0   3   1       1027.90        963.23        17.48 o                         
   1   3   1        152.89        134.48         2.55 o                         
   2   3   1       1570.61       1676.85        17.10 o                         
   3   3   1        320.39        345.22         4.00 o                         
   4   3   1         26.74         42.57         0.69 o                         
   5   3   1        372.48        424.39         4.23 o                         
   6   3   1       1289.80       1283.82        11.17 o                         
   7   3   1         47.60         51.29         1.19 o                         
   8   3   1        156.89        159.54         2.34 o                         
   9   3   1        308.41        293.84         4.06 o                         
  10   3   1          5.07          5.10         0.99 o                         
  11   3   1          3.76          2.28         1.14 o                         
  12   3   1         55.64         47.79         2.57 o                         
  13   3   1          7.94          7.41         2.95 o                         
  14   3   1          3.42          9.22         5.47 o                         
 -14   4   1         15.54         16.91         5.21 o                         
 -13   4   1        123.68        146.29         6.27 o                         
 -12   4   1         35.13         33.50         2.87 o                         
 -11   4   1         61.77         60.40         3.61 o                         
 -10   4   1        638.06        646.53        11.99 o                         
  -9   4   1        770.92        761.53        10.32 o                         
  -8   4   1          3.51          3.02         1.61 o                         
  -7   4   1          5.69          4.78         2.11 o                         
  -6   4   1         90.95         85.59         4.12 o                         
  -5   4   1        283.88        267.66         5.02 o                         
  -4   4   1        325.02        347.19         8.61 o                         
  -3   4   1       2281.76       2376.24        26.89 o                         
  -2   4   1         54.44         63.32         1.58 o                         
  -1   4   1        375.12        382.08         5.49 o                         
   0   4   1        304.09        377.32         5.10 o                         
   1   4   1        388.86        398.69         7.23 o                         
   2   4   1        483.58        498.67         5.44 o                         
   3   4   1        246.96        267.86         3.24 o                         
   4   4   1        111.42        147.27         2.58 o                         
   5   4   1        101.85        111.48         1.77 o                         
   6   4   1        265.25        261.61         2.96 o                         
   7   4   1          5.92          8.84         0.54 o                         
   8   4   1          1.77          3.89         0.55 o                         
   9   4   1         82.64         76.77         1.45 o                         
  10   4   1        100.39         98.70         2.10 o                         
  11   4   1        103.20        110.31         2.54 o                         
  12   4   1          4.50          7.94         2.68 o                         
  13   4   1         72.28         73.13         4.58 o                         
  14   4   1         48.10         56.37         4.39 o                         
 -13   5   1          0.01          1.87         2.32 o                         
 -12   5   1          2.89         -0.90         2.23 o                         
 -11   5   1         28.92         25.50         2.73 o                         
 -10   5   1         23.59         24.20         2.46 o                         
  -9   5   1        107.46        103.89         4.59 o                         
  -8   5   1         16.65         11.31         2.54 o                         
  -7   5   1          3.13         -0.44         1.72 o                         
  -6   5   1         78.97         81.74         2.20 o                         
  -5   5   1        209.71        245.23         5.88 o                         
  -4   5   1        206.10        189.68         3.20 o                         
  -3   5   1        327.65        325.12         4.64 o                         
  -2   5   1        260.17        283.81         8.74 o                         
  -1   5   1        304.88        332.03         4.98 o                         
   0   5   1         39.62         51.79         1.10 o                         
   1   5   1        269.10        314.22         3.86 o                         
   2   5   1       2588.74       2823.95        35.11 o                         
   3   5   1         22.63         20.01         0.68 o                         
   4   5   1        407.69        412.99         4.28 o                         
   5   5   1        753.59        781.37         8.15 o                         
   6   5   1        231.16        250.34         3.93 o                         
   7   5   1          0.47          1.28         0.46 o                         
   8   5   1          0.03         -0.29         0.60 o                         
   9   5   1         28.08         22.97         0.89 o                         
  10   5   1        180.24        160.59         2.76 o                         
  11   5   1         53.32         51.72         3.08 o                         
  12   5   1         74.33         75.45         6.36 o                         
  13   5   1          2.91          3.38         2.82 o                         
  14   5   1         44.33         45.35         5.91 o                         
 -13   6   1         64.98         70.88         3.63 o                         
 -12   6   1         31.78         39.09         4.60 o                         
 -11   6   1         61.16         55.84         3.52 o                         
 -10   6   1         54.63         58.41         4.29 o                         
  -9   6   1         70.03         67.60         8.71 o                         
  -8   6   1        249.78        250.69         5.36 o                         
  -7   6   1         70.56         70.15         2.47 o                         
  -6   6   1         20.04         17.96         1.24 o                         
  -5   6   1         12.18         16.40         1.19 o                         
  -4   6   1          4.20          4.36         0.88 o                         
  -3   6   1         13.66         12.18         1.20 o                         
  -2   6   1         13.91         17.94         0.70 o                         
  -1   6   1         30.31         39.59         3.90 o                         
   0   6   1        275.82        198.84         3.01 o                         
   1   6   1        283.59        311.69         3.83 o                         
   2   6   1          7.55          8.00         0.72 o                         
   3   6   1       2520.29       2541.33        28.36 o                         
   4   6   1        271.30        249.67         2.93 o                         
   5   6   1          7.05          6.11         0.75 o                         
   6   6   1        353.24        348.68         3.89 o                         
   7   6   1        140.26        144.42         3.28 o                         
   8   6   1         16.78         16.48         1.29 o                         
   9   6   1        829.61        819.68         8.05 o                         
  10   6   1        196.18        178.10         3.16 o                         
  11   6   1          2.72          5.48         1.51 o                         
  12   6   1          3.59          1.30         2.20 o                         
  13   6   1         38.96         35.32         3.85 o                         
  14   6   1         25.20         31.48         5.99 o                         
 -12   7   1          1.97          4.72         3.45 o                         
 -11   7   1         29.46         28.40         7.12 o                         
 -10   7   1          0.09          1.20         2.50 o                         
  -9   7   1         24.90         18.89         2.19 o                         
  -8   7   1        131.09        135.78         3.47 o                         
  -7   7   1         80.81         69.95         2.17 o                         
  -6   7   1         86.15         80.57         2.21 o                         
  -5   7   1        760.65        776.74        10.44 o                         
  -4   7   1         79.68         99.74         3.43 o                         
  -3   7   1         42.27         30.97         1.44 o                         
  -2   7   1        599.68        648.61        12.08 o                         
  -1   7   1        449.87        519.99        10.70 o                         
   0   7   1          1.43          0.46         0.80 o                         
   1   7   1        166.11        158.65         2.63 o                         
   2   7   1          5.91          5.23         0.82 o                         
   3   7   1          2.66         11.15         0.65 o                         
   4   7   1       2847.99       2896.85        25.68 o                         
   5   7   1         39.76         35.24         1.17 o                         
   6   7   1         32.22         35.79         1.17 o                         
   7   7   1         49.84         47.18         1.38 o                         
   8   7   1        802.88        782.15        10.38 o                         
   9   7   1         79.16         74.95         2.11 o                         
  10   7   1         49.09         49.80         2.76 o                         
  11   7   1        124.80        114.11         6.99 o                         
  12   7   1        154.74        161.15         6.26 o                         
  13   7   1         54.87         67.00         3.82 o                         
 -12   8   1         30.92         32.21         2.93 o                         
 -11   8   1          0.59          3.40         2.28 o                         
 -10   8   1         20.63         21.59         2.51 o                         
  -9   8   1        109.78        114.80         4.95 o                         
  -8   8   1        158.09        150.58         4.26 o                         
  -7   8   1        744.04        724.78        12.45 o                         
  -6   8   1        225.19        216.53         3.82 o                         
  -5   8   1         33.19         27.93         1.55 o                         
  -4   8   1       1317.52       1268.28        15.40 o                         
  -3   8   1         27.26         16.84         1.37 o                         
  -2   8   1        394.22        408.02         5.89 o                         
  -1   8   1         29.45         34.92         1.90 o                         
   0   8   1        443.46        462.34         7.98 o                         
   1   8   1        301.72        372.44         4.17 o                         
   2   8   1        434.13        488.68         4.90 o                         
   3   8   1         53.35         64.68         1.28 o                         
   4   8   1        266.71        249.63         4.20 o                         
   5   8   1         45.66         34.32         1.30 o                         
   6   8   1       2270.03       2245.82        20.84 o                         
   7   8   1          8.56         10.69         1.17 o                         
   8   8   1        836.80        871.00         9.69 o                         
   9   8   1         37.81         31.12         1.77 o                         
  10   8   1         50.58         51.98         2.53 o                         
  11   8   1         90.75         93.66         3.75 o                         
  12   8   1         12.55         22.71         3.77 o                         
  13   8   1         97.98        109.44         7.14 o                         
 -11   9   1         54.86         71.55         5.22 o                         
 -10   9   1         41.12         44.65         2.98 o                         
  -9   9   1         10.58         11.10         2.14 o                         
  -8   9   1          4.00          4.91         2.14 o                         
  -7   9   1         56.08         52.44         2.59 o                         
  -6   9   1         67.37         62.62         2.74 o                         
  -5   9   1        291.35        258.41         4.00 o                         
  -4   9   1         11.93          7.47         1.18 o                         
  -3   9   1          1.79          1.24         1.24 o                         
  -2   9   1        103.95        101.90         2.90 o                         
  -1   9   1          3.00          6.19         1.21 o                         
   0   9   1          6.89         14.05         1.19 o                         
   1   9   1        246.32        236.62         2.96 o                         
   2   9   1         11.25         20.33         0.95 o                         
   3   9   1        155.96        137.16         1.98 o                         
   4   9   1        203.07        223.02         3.96 o                         
   5   9   1        469.38        485.77         5.50 o                         
   6   9   1         86.10         88.60         2.08 o                         
   7   9   1        130.88        126.77         2.70 o                         
   8   9   1         20.15         25.18         1.43 o                         
   9   9   1         59.12         55.14         2.41 o                         
  10   9   1        163.45        166.33         3.84 o                         
  11   9   1         14.43         14.57         3.56 o                         
  12   9   1        162.58        162.81         7.27 o                         
 -10  10   1         20.79         24.18         2.77 o                         
  -9  10   1         13.60         12.38         2.23 o                         
  -8  10   1        112.29        108.47         4.37 o                         
  -7  10   1          7.20          2.66         1.70 o                         
  -6  10   1        248.94        270.39         5.72 o                         
  -5  10   1         23.14         28.02         1.66 o                         
  -4  10   1         33.48         35.08         2.70 o                         
  -3  10   1        149.40        130.00         3.09 o                         
  -2  10   1         36.76         48.40         1.49 o                         
  -1  10   1        410.73        434.96         6.66 o                         
   0  10   1          1.84          1.59         1.12 o                         
   1  10   1          5.47          3.81         1.03 o                         
   2  10   1        519.55        496.30         5.44 o                         
   3  10   1         54.13         42.21         1.18 o                         
   4  10   1        169.30        160.69         2.45 o                         
   5  10   1         33.46         30.86         1.27 o                         
   6  10   1          3.92          2.36         1.06 o                         
   7  10   1          0.45         -0.78         1.22 o                         
   8  10   1          1.86          3.32         1.43 o                         
   9  10   1         62.98         61.62         2.42 o                         
  10  10   1         47.67         52.13         3.44 o                         
  11  10   1         75.69         80.33         5.23 o                         
  12  10   1         42.99         41.66         4.60 o                         
  -9  11   1         30.73         29.88         2.75 o                         
  -8  11   1         40.94         48.46         3.37 o                         
  -7  11   1         11.24          7.68         1.98 o                         
  -6  11   1          8.40          6.68         5.14 o                         
  -5  11   1         34.92         28.86         4.70 o                         
  -4  11   1         22.85         22.57         3.06 o                         
  -3  11   1         51.22         60.38         2.59 o                         
  -2  11   1         21.39         14.94         1.02 o                         
  -1  11   1         84.02         70.69         2.60 o                         
   0  11   1          0.06          1.36         1.26 o                         
   1  11   1          0.03          0.12         1.18 o                         
   2  11   1        529.94        547.95         8.02 o                         
   3  11   1        106.06         90.11         1.80 o                         
   4  11   1         91.59         88.75         1.89 o                         
   5  11   1          0.02         -1.03         1.03 o                         
   6  11   1         81.67         82.33         2.30 o                         
   7  11   1          3.73          4.53         1.34 o                         
   8  11   1        481.53        483.63         9.39 o                         
   9  11   1         24.23         26.61         3.07 o                         
  10  11   1          3.42          0.07         2.66 o                         
  11  11   1         90.45         96.74        14.21 o                         
  -8  12   1          0.38         -0.89         3.13 o                         
  -7  12   1         20.33         25.77         3.96 o                         
  -6  12   1         48.85         53.88         3.50 o                         
  -5  12   1         77.11         86.01        10.79 o                         
  -4  12   1          1.79          5.32         3.76 o                         
  -3  12   1        202.94        193.10         7.13 o                         
  -2  12   1          3.72          8.65         1.75 o                         
  -1  12   1          0.82          2.66         1.51 o                         
   0  12   1        281.55        268.22         5.40 o                         
   1  12   1          4.30          6.06         1.54 o                         
   2  12   1          0.01         -0.17         1.37 o                         
   3  12   1         20.03         16.55         1.54 o                         
   4  12   1         91.64         93.75         2.95 o                         
   5  12   1         81.90         76.78         3.42 o                         
   6  12   1        160.08        155.70         3.64 o                         
   7  12   1         19.43         22.02         1.96 o                         
   8  12   1          4.41          7.66         2.34 o                         
   9  12   1        191.05        202.27         7.58 o                         
  10  12   1         27.02         26.02         5.75 o                         
  -6  13   1          8.69         16.08         3.58 o                         
  -5  13   1         26.64         31.75         3.92 o                         
  -4  13   1         82.53         73.18         9.99 o                         
  -3  13   1         83.61         93.79         3.56 o                         
  -2  13   1          0.26          1.19         1.85 o                         
  -1  13   1         92.59         90.00         2.84 o                         
   0  13   1          0.07          0.36         1.68 o                         
   1  13   1        131.59        125.53         6.62 o                         
   2  13   1         23.15         24.57         1.92 o                         
   3  13   1         82.91         93.12         3.07 o                         
   4  13   1        164.53        178.30         5.70 o                         
   5  13   1         36.75         38.37         3.46 o                         
   6  13   1         84.34         86.33         8.48 o                         
   7  13   1          3.02          3.73         2.25 o                         
   8  13   1         12.80         17.61         2.63 o                         
   9  13   1         80.12         72.09         3.78 o                         
  -5  14   1          9.16          4.29         5.16 o                         
  -4  14   1          4.20          3.03         2.68 o                         
  -3  14   1         80.09         77.42         3.66 o                         
  -2  14   1         50.03         54.41         3.00 o                         
  -1  14   1          1.52          0.63         1.94 o                         
   0  14   1          0.23         -1.56         3.07 o                         
   1  14   1          0.34         -0.18         1.99 o                         
   2  14   1         22.23         17.62         2.79 o                         
   3  14   1         39.92         48.88         3.58 o                         
   4  14   1          5.60          5.91         2.59 o                         
   5  14   1          0.58         -0.15         2.63 o                         
   6  14   1         50.36         66.01         4.22 o                         
   7  14   1         58.07         59.33         5.13 o                         
  -2  15   1         18.59         15.44         2.83 o                         
  -1  15   1         66.80         63.93         4.03 o                         
   0  15   1         25.82         25.71         3.15 o                         
   1  15   1         15.24         10.74         3.21 o                         
   2  15   1         22.65         21.78         3.23 o                         
   3  15   1          1.93          2.77         2.81 o                         
   4  15   1         12.76          8.51         3.35 o                         
  -3 -15   2         19.92         26.66         3.93 o                         
  -2 -15   2          0.49          4.63         2.95 o                         
  -1 -15   2         39.97         42.14         5.98 o                         
   0 -15   2         39.62         43.75         4.78 o                         
  -6 -14   2          6.78         10.35         3.76 o                         
  -5 -14   2          0.00          4.80         2.76 o                         
  -4 -14   2          1.05          3.27         2.57 o                         
  -3 -14   2          0.59          0.80         2.71 o                         
  -2 -14   2         45.71         50.97         8.97 o                         
  -1 -14   2          2.85          5.66         2.27 o                         
   0 -14   2          0.03          5.25         2.32 o                         
   1 -14   2         30.17         24.23         3.48 o                         
   2 -14   2          2.76          9.46         4.10 o                         
   3 -14   2          0.60          2.31         2.48 o                         
   4 -14   2          0.01          1.65         2.56 o                         
  -8 -13   2          0.95          2.64         2.89 o                         
  -7 -13   2          0.00         -0.16         2.36 o                         
  -6 -13   2         33.40         32.96         3.48 o                         
  -5 -13   2         38.50         40.39         3.50 o                         
  -4 -13   2          3.13          7.51         2.53 o                         
  -3 -13   2         23.53         21.84         2.14 o                         
  -2 -13   2         70.12         57.87         2.64 o                         
  -1 -13   2         20.44         38.09         3.27 o                         
   0 -13   2         70.58         78.24         5.68 o                         
   1 -13   2          0.12          0.03         2.17 o                         
   2 -13   2          1.38          5.37         1.99 o                         
   3 -13   2          9.90         13.33         2.57 o                         
   4 -13   2         25.09         28.88         3.06 o                         
   5 -13   2         14.94          7.03         2.65 o                         
   6 -13   2         44.84         42.14         4.21 o                         
 -10 -12   2         20.46         25.52         4.21 o                         
  -9 -12   2         89.67         87.86         4.62 o                         
  -8 -12   2         35.44         30.47         4.20 o                         
  -7 -12   2        212.72        219.07         4.92 o                         
  -6 -12   2         21.24         31.36         2.50 o                         
  -5 -12   2        211.80        214.59         4.76 o                         
  -4 -12   2        142.48        124.07         3.07 o                         
  -3 -12   2         11.85          5.89         1.81 o                         
  -2 -12   2         43.20         55.18         3.53 o                         
  -1 -12   2         28.49         31.00         2.32 o                         
   0 -12   2         68.08         83.53         3.00 o                         
   1 -12   2          9.00         12.25         2.29 o                         
   2 -12   2         10.88          9.32         1.94 o                         
   3 -12   2          0.13          2.71         2.07 o                         
   4 -12   2          6.82          6.91         2.23 o                         
   5 -12   2         12.92         12.12         2.57 o                         
   6 -12   2         84.50         86.43         4.23 o                         
   7 -12   2         15.59         13.95         2.62 o                         
   8 -12   2          8.31          6.12         4.45 o                         
 -11 -11   2         15.41          9.13         5.00 o                         
 -10 -11   2          1.64          2.76         3.61 o                         
  -9 -11   2        110.43        114.07         3.97 o                         
  -8 -11   2        116.33        110.72         5.19 o                         
  -7 -11   2          1.00          3.16         1.59 o                         
  -6 -11   2        270.60        264.11         4.60 o                         
  -5 -11   2        100.22        111.30         3.86 o                         
  -4 -11   2        784.49        828.09         9.84 o                         
  -3 -11   2        348.76        338.79         9.67 o                         
  -2 -11   2         80.73         71.82         3.07 o                         
  -1 -11   2          0.53         -0.24         1.47 o                         
   0 -11   2         33.66         25.65         1.94 o                         
   1 -11   2         13.85         13.19         1.43 o                         
   2 -11   2          0.16          0.84         0.89 o                         
   3 -11   2          2.03          0.54         1.38 o                         
   4 -11   2        329.83        310.19         6.32 o                         
   5 -11   2         10.79          8.48         2.30 o                         
   6 -11   2        146.35        137.69         4.20 o                         
   7 -11   2         34.10         39.80         2.64 o                         
   8 -11   2         14.02         15.64         2.17 o                         
   9 -11   2          8.75         10.21         2.69 o                         
 -11 -10   2         28.62         29.74         5.47 o                         
 -10 -10   2        335.70        349.18         8.02 o                         
  -9 -10   2         25.61         27.54         2.15 o                         
  -8 -10   2        222.77        231.64         5.46 o                         
  -7 -10   2         68.99         77.84         1.93 o                         
  -6 -10   2          7.78          3.81         1.08 o                         
  -5 -10   2         13.78         16.44         1.21 o                         
  -4 -10   2        159.28        137.84         2.86 o                         
  -3 -10   2        955.66       1047.70        11.28 o                         
  -2 -10   2        796.63        764.21         9.28 o                         
  -1 -10   2         30.64         24.19         1.61 o                         
   0 -10   2        299.93        314.51         5.62 o                         
   1 -10   2        108.08         99.32         3.41 o                         
   2 -10   2        140.20        124.89         3.29 o                         
   3 -10   2          3.86          3.47         1.05 o                         
   4 -10   2         56.79         52.91         1.89 o                         
   5 -10   2        685.72        697.36        14.93 o                         
   6 -10   2        664.42        625.28        12.12 o                         
   7 -10   2          5.68          5.93         1.93 o                         
   8 -10   2          0.02          1.48         2.19 o                         
   9 -10   2         41.99         36.11         3.32 o                         
  10 -10   2         38.99         35.14         2.96 o                         
 -12  -9   2         43.77         48.13         4.30 o                         
 -11  -9   2          0.11         -1.05         2.23 o                         
 -10  -9   2        122.11        123.78         4.35 o                         
  -9  -9   2        435.94        400.51         6.48 o                         
  -8  -9   2         16.43         13.82         1.65 o                         
  -7  -9   2        152.31        145.46         2.92 o                         
  -6  -9   2         73.14         80.36         2.02 o                         
  -5  -9   2         28.06         31.75         1.10 o                         
  -4  -9   2         35.06         27.48         1.00 o                         
  -3  -9   2         56.79         44.79         1.50 o                         
  -2  -9   2         95.19        104.09         2.15 o                         
  -1  -9   2        169.98        182.92         3.95 o                         
   0  -9   2         53.22         50.10         1.79 o                         
   1  -9   2        372.94        367.00         5.39 o                         
   2  -9   2        149.20        149.50         2.81 o                         
   3  -9   2        218.98        236.99         4.01 o                         
   4  -9   2        122.34        101.86         2.27 o                         
   5  -9   2         12.02          9.76         1.19 o                         
   6  -9   2         24.89         29.11         1.68 o                         
   7  -9   2        230.76        228.30         5.18 o                         
   8  -9   2        157.43        140.31         4.77 o                         
   9  -9   2          7.93         10.18         2.07 o                         
  10  -9   2          2.75          3.30         1.99 o                         
  11  -9   2         23.18         20.28         2.45 o                         
 -13  -8   2         13.04         12.81         3.35 o                         
 -12  -8   2         24.56         34.05         3.69 o                         
 -11  -8   2         39.39         35.32         2.96 o                         
 -10  -8   2         42.39         47.16         2.45 o                         
  -9  -8   2        207.11        222.12         4.33 o                         
  -8  -8   2        136.29        146.55         3.32 o                         
  -7  -8   2        104.06        105.30         2.71 o                         
  -6  -8   2         44.64         38.93         1.41 o                         
  -5  -8   2        153.82        130.82         2.13 o                         
  -4  -8   2       1094.45       1066.63        10.83 o                         
  -3  -8   2        166.77        188.86         3.61 o                         
  -2  -8   2        177.29        202.98         3.04 o                         
  -1  -8   2        127.73        107.26         2.17 o                         
   0  -8   2        153.78        122.89         3.33 o                         
   1  -8   2        257.68        260.19         4.52 o                         
   2  -8   2         10.45          9.43         0.91 o                         
   3  -8   2        471.29        450.79         5.89 o                         
   4  -8   2          2.35          2.24         0.99 o                         
   5  -8   2        146.98        137.30         2.74 o                         
   6  -8   2        109.70        116.05         3.81 o                         
   7  -8   2         45.73         46.22         2.42 o                         
   8  -8   2         44.47         50.75         3.93 o                         
   9  -8   2         25.74         24.79         2.60 o                         
  10  -8   2        488.79        498.93        10.78 o                         
  11  -8   2         18.41         20.59         3.07 o                         
 -13  -7   2          1.25         -0.06         2.31 o                         
 -12  -7   2          6.01          6.03         2.39 o                         
 -11  -7   2         86.43         87.85         3.17 o                         
 -10  -7   2          4.93          3.13         1.32 o                         
  -9  -7   2        576.83        533.93         8.37 o                         
  -8  -7   2        189.10        196.81         3.22 o                         
  -7  -7   2         32.04         38.40         1.40 o                         
  -6  -7   2        135.75        137.12         2.24 o                         
  -5  -7   2         27.02         32.10         0.98 o                         
  -4  -7   2        163.25        175.36         2.39 o                         
  -3  -7   2         76.17         73.47         1.82 o                         
  -2  -7   2        524.76        511.04         6.86 o                         
  -1  -7   2        328.43        333.60         4.86 o                         
   0  -7   2        441.04        429.33         7.79 o                         
   1  -7   2         10.07          9.30         0.93 o                         
   2  -7   2        662.37        724.86         9.02 o                         
   3  -7   2        625.56        631.96         7.95 o                         
   4  -7   2         52.76         56.85         2.23 o                         
   5  -7   2        518.83        522.24         8.23 o                         
   6  -7   2         98.30         89.27         3.19 o                         
   7  -7   2        269.65        246.11         5.69 o                         
   8  -7   2        123.38        139.05         8.11 o                         
   9  -7   2        352.54        363.12         9.12 o                         
  10  -7   2         28.60         27.27         3.41 o                         
  11  -7   2         13.13         11.62         2.57 o                         
  12  -7   2        229.26        262.69         7.20 o                         
 -14  -6   2          4.98          6.28         3.25 o                         
 -13  -6   2         38.21         43.88         4.02 o                         
 -12  -6   2         44.02         46.69         3.22 o                         
 -11  -6   2         17.58         23.06         1.99 o                         
 -10  -6   2          0.11          0.58         1.36 o                         
  -9  -6   2          1.73         -0.36         0.93 o                         
  -8  -6   2        464.20        449.76         5.17 o                         
  -7  -6   2       1104.26       1101.65        11.64 o                         
  -6  -6   2        150.12        157.94         2.64 o                         
  -5  -6   2        156.78        161.49         2.47 o                         
  -4  -6   2         46.29         41.58         0.98 o                         
  -3  -6   2         15.81         21.64         0.67 o                         
  -2  -6   2        153.59        143.83         3.81 o                         
  -1  -6   2          0.95          1.05         0.66 o                         
   0  -6   2        430.83        472.27         4.87 o                         
   1  -6   2        905.72        915.56         9.27 o                         
   2  -6   2        658.49        686.60         6.70 o                         
   3  -6   2         85.63         67.18         1.73 o                         
   4  -6   2         24.47         10.85         1.67 o                         
   5  -6   2         72.73         78.16         3.28 o                         
   6  -6   2         18.17         15.55         1.61 o                         
   7  -6   2        131.22        134.70         3.78 o                         
   8  -6   2        131.06        129.58         5.57 o                         
   9  -6   2          2.35          3.24         1.96 o                         
  10  -6   2          4.11          7.03         2.15 o                         
  11  -6   2        154.66        148.18         5.02 o                         
  12  -6   2         27.87         20.77         2.78 o                         
  13  -6   2         11.36         10.97         2.70 o                         
 -14  -5   2        145.11        154.07         8.70 o                         
 -13  -5   2         16.78          7.27         2.93 o                         
 -12  -5   2          0.03         -2.05         2.05 o                         
 -11  -5   2          0.75          0.95         1.36 o                         
 -10  -5   2        116.58        125.58         2.48 o                         
  -9  -5   2        147.07        159.13         2.38 o                         
  -8  -5   2          4.71         10.27         0.84 o                         
  -7  -5   2         34.92         28.65         1.28 o                         
  -6  -5   2        276.83        257.67         3.66 o                         
  -5  -5   2        185.84        185.17         2.64 o                         
  -4  -5   2       1085.28        929.73        10.15 o                         
  -3  -5   2       1904.80       2152.29        22.32 o                         
  -2  -5   2       2547.38       2697.04        30.20 o                         
  -1  -5   2          2.25          3.64         0.55 o                         
   0  -5   2       7135.37       7280.15        67.91 o                         
   1  -5   2       4360.57       4860.53        58.75 o                         
   2  -5   2        745.94        671.99        10.63 o                         
   3  -5   2        241.68        298.74        16.94 o                         
   4  -5   2        138.81        186.11         5.05 o                         
   5  -5   2        637.63        565.63        11.86 o                         
   6  -5   2        595.81        552.52         9.59 o                         
   7  -5   2         48.04         42.82         2.10 o                         
   8  -5   2         67.14         75.51         3.46 o                         
   9  -5   2        374.61        358.83         6.63 o                         
  10  -5   2         76.34         69.11         3.26 o                         
  11  -5   2          0.14         -1.19         2.16 o                         
  12  -5   2         42.51         45.49         3.13 o                         
  13  -5   2          5.96          1.40         3.53 o                         
 -14  -4   2          0.01          0.66         3.26 o                         
 -13  -4   2         79.38         84.52         5.03 o                         
 -12  -4   2          0.50          1.35         1.55 o                         
 -11  -4   2          0.32          0.43         1.47 o                         
 -10  -4   2          0.79         -0.29         0.78 o                         
  -9  -4   2        106.25        101.41         1.59 o                         
  -8  -4   2         42.20         21.38         0.81 o                         
  -7  -4   2         83.74         96.64         2.20 o                         
  -6  -4   2         22.90          9.34         0.70 o                         
  -5  -4   2        520.99        495.51         5.14 o                         
  -4  -4   2         95.33        114.50         1.89 o                         
  -3  -4   2        365.40        404.94         4.17 o                         
  -2  -4   2       1636.25       1753.82        19.37 o                         
  -1  -4   2        129.12        159.34         2.17 o                         
   0  -4   2       1289.91       1321.42        13.62 o                         
   1  -4   2        751.19        717.96        34.56 o                         
   2  -4   2        161.13        146.92         4.76 o                         
   3  -4   2       1500.92       1506.43        40.04 o                         
   4  -4   2       2966.40       3076.69        96.16 o                         
   5  -4   2        118.38        101.50         3.23 o                         
   6  -4   2         48.27         55.62         2.66 o                         
   7  -4   2         45.35         44.83         1.43 o                         
   8  -4   2         27.80         25.44         1.19 o                         
   9  -4   2         91.69         93.52         2.17 o                         
  10  -4   2          0.01          2.09         1.21 o                         
  11  -4   2         91.71         77.72         5.41 o                         
  12  -4   2         25.33         29.83         2.80 o                         
  13  -4   2          0.69          1.59         3.60 o                         
  14  -4   2        110.91        137.04         9.41 o                         
 -14  -3   2         72.05         90.11         5.28 o                         
 -13  -3   2         37.97         43.86         6.41 o                         
 -12  -3   2         24.63         23.68         1.92 o                         
 -11  -3   2        409.63        358.51         6.24 o                         
 -10  -3   2         26.47         23.66         0.99 o                         
  -9  -3   2         42.76         33.58         1.04 o                         
  -8  -3   2        184.19        197.54         2.66 o                         
  -7  -3   2        733.23        729.93         7.30 o                         
  -6  -3   2         12.75         10.40         0.69 o                         
  -5  -3   2        958.20        991.35         8.83 o                         
  -4  -3   2       6836.54       7400.24        64.50 o                         
  -3  -3   2        193.87        199.27         3.17 o                         
  -2  -3   2       3765.07       3722.42        37.64 o                         
  -1  -3   2       2677.37       3165.39        59.96 o                         
   0  -3   2       3250.33       3654.92        36.70 o                         
   1  -3   2       3728.49       4321.46        75.36 o                         
   2  -3   2       3230.44       3167.45        54.91 o                         
   3  -3   2        369.69        337.00         6.93 o                         
   4  -3   2       1020.06       1205.85        26.37 o                         
   5  -3   2        367.65        419.75         9.05 o                         
   6  -3   2         32.03         27.53         1.35 o                         
   7  -3   2        102.78         98.89         2.28 o                         
   8  -3   2         25.40         24.28         1.76 o                         
   9  -3   2         36.80         29.38         1.66 o                         
  10  -3   2        114.45         95.26         2.98 o                         
  11  -3   2          2.59          2.58         1.41 o                         
  12  -3   2         66.61         75.06         2.99 o                         
  13  -3   2          0.08          1.45         2.19 o                         
  14  -3   2        309.35        349.48        10.67 o                         
 -14  -2   2          0.85          0.99         3.03 o                         
 -13  -2   2        102.86        101.46         4.07 o                         
 -12  -2   2          2.59          3.59         2.77 o                         
 -11  -2   2         58.00         53.80         2.44 o                         
 -10  -2   2         32.57         34.22         1.36 o                         
  -9  -2   2       1246.96       1071.55        12.31 o                         
  -8  -2   2        200.47        222.17         2.75 o                         
  -7  -2   2        199.29        190.65         2.54 o                         
  -6  -2   2        238.39        232.41         3.55 o                         
  -5  -2   2         77.37         50.20         0.97 o                         
  -4  -2   2      10769.36      10784.79       106.41 o                         
  -3  -2   2        183.02        156.74         3.83 o                         
  -2  -2   2       1102.82       1291.38        22.27 o                         
  -1  -2   2       3451.29       3925.84        53.78 o                         
   0  -2   2     111520.91     111208.81      1357.02 o                         
   1  -2   2       1734.93       1874.80        32.90 o                         
   2  -2   2       4203.54       4152.94       237.94 o                         
   3  -2   2         92.01         98.03         4.23 o                         
   4  -2   2        449.69        442.10         9.06 o                         
   5  -2   2        347.40        373.05         6.26 o                         
   6  -2   2        217.41        237.19         3.87 o                         
   7  -2   2          7.08          5.65         1.29 o                         
   8  -2   2         97.78         77.89         2.11 o                         
   9  -2   2        210.13        177.08         3.49 o                         
  10  -2   2         11.90          5.99         1.12 o                         
  11  -2   2          0.32         -1.44         1.44 o                         
  12  -2   2        360.60        337.45         7.47 o                         
  13  -2   2         59.31         64.97         6.17 o                         
  14  -2   2         84.82         86.48         7.49 o                         
 -14  -1   2         17.07         15.78         3.47 o                         
 -13  -1   2         89.02         92.14         3.92 o                         
 -12  -1   2          1.63          3.22         1.97 o                         
 -11  -1   2        393.22        357.74         6.62 o                         
 -10  -1   2          2.89         11.25         1.28 o                         
  -9  -1   2         12.43          5.50         0.99 o                         
  -8  -1   2         14.24         16.19         0.75 o                         
  -7  -1   2         12.54         11.09         0.66 o                         
  -6  -1   2        552.72        556.19         7.00 o                         
  -5  -1   2         12.82          5.09         0.75 o                         
  -4  -1   2       1493.96       1476.52        18.80 o                         
  -3  -1   2         23.12         30.24         0.88 o                         
  -2  -1   2      15732.91      16714.54       375.89 o                         
  -1  -1   2       2210.24       2343.04        59.48 o                         
   0  -1   2        101.79        111.98         1.97 o                         
   1  -1   2       2625.08       2656.71       133.31 o                         
   2  -1   2      14092.21      14849.41       256.47 o                         
   3  -1   2         24.37         24.74         1.55 o                         
   4  -1   2        736.87        819.87        14.13 o                         
   5  -1   2        248.42        294.89         7.07 o                         
   6  -1   2        453.45        430.45         6.44 o                         
   7  -1   2       1069.49       1081.56        14.61 o                         
   8  -1   2        286.50        257.99         3.54 o                         
   9  -1   2          1.39          3.99         0.93 o                         
  10  -1   2        271.18        220.21         3.72 o                         
  11  -1   2          3.21          0.04         1.30 o                         
  12  -1   2          2.09         -1.84         1.84 o                         
  13  -1   2         31.25         27.82         2.73 o                         
  14  -1   2         29.55         37.91         3.09 o                         
 -14   0   2         75.06         76.50         4.97 o                         
 -13   0   2        114.95        129.26         4.64 o                         
 -12   0   2         31.42         38.46         3.90 o                         
 -11   0   2          7.46          8.22         1.71 o                         
 -10   0   2         66.12         59.13         2.24 o                         
  -9   0   2        312.19        296.63         5.42 o                         
  -8   0   2          0.08          0.43         1.18 o                         
  -7   0   2        384.70        346.73         5.36 o                         
  -6   0   2        363.37        397.21         6.03 o                         
  -5   0   2        826.93        867.60        11.63 o                         
  -4   0   2        343.07        336.40         5.70 o                         
  -3   0   2       1409.52       1379.77        75.45 o                         
  -2   0   2      11473.03      10965.86       591.39 o                         
  -1   0   2         64.89         51.68         0.97 o                         
   0   0   2        145.36        143.02         1.80 o                         
   1   0   2         42.83         35.66         0.86 o                         
   2   0   2       8865.42       8932.66       233.97 o                         
   3   0   2       1940.54       1850.06        23.12 o                         
   4   0   2       3476.64       3368.57        34.55 o                         
   5   0   2        755.93        767.64         8.42 o                         
   6   0   2         23.96         20.27         0.86 o                         
   7   0   2        488.52        453.63         6.64 o                         
   8   0   2        731.51        708.75         8.35 o                         
   9   0   2        158.34        173.98         3.05 o                         
  10   0   2        207.37        197.98         4.14 o                         
  11   0   2        171.12        166.74         4.07 o                         
  12   0   2          2.44          0.15         1.54 o                         
  13   0   2         15.42         19.31         2.39 o                         
  14   0   2          0.37         -0.06         2.10 o                         
 -14   1   2         97.61        101.47        11.81 o                         
 -13   1   2        112.59        114.53         4.43 o                         
 -12   1   2          0.02         -1.97         1.97 o                         
 -11   1   2          1.20          2.05         1.54 o                         
 -10   1   2        139.68        137.11         4.40 o                         
  -9   1   2        132.39        119.10         3.14 o                         
  -8   1   2        600.31        584.97        10.24 o                         
  -7   1   2          2.13         -0.08         0.32 o                         
  -6   1   2        164.36        147.49         3.15 o                         
  -5   1   2       1372.42       1350.35        15.55 o                         
  -4   1   2       1133.49       1220.66        30.49 o                         
  -3   1   2        337.04        315.38         5.32 o                         
  -2   1   2          9.17          7.09         1.19 o                         
  -1   1   2       1771.90       1674.02        26.41 o                         
   0   1   2       3328.14       3156.11        87.91 o                         
   1   1   2        635.50        659.67        12.54 o                         
   2   1   2        567.84        528.60         7.26 o                         
   3   1   2      20984.91      20526.95       250.17 o                         
   4   1   2       2621.37       2568.36        22.57 o                         
   5   1   2        531.44        475.97         8.53 o                         
   6   1   2        428.80        385.60         5.17 o                         
   7   1   2        185.20        133.33         2.29 o                         
   8   1   2         70.21         79.54         1.82 o                         
   9   1   2        127.33        118.93         2.26 o                         
  10   1   2        131.31        131.97         2.79 o                         
  11   1   2         28.87         25.68         2.04 o                         
  12   1   2        103.90         99.81         3.11 o                         
  13   1   2         15.85         16.56         2.82 o                         
  14   1   2          0.00          1.15         2.19 o                         
  15   1   2         37.31         41.16         5.07 o                         
 -14   2   2         16.49         22.94         5.59 o                         
 -13   2   2        100.21         98.34         4.79 o                         
 -12   2   2        106.09        110.13         4.23 o                         
 -11   2   2          1.10          0.21         1.91 o                         
 -10   2   2         43.84         50.40         2.36 o                         
  -9   2   2         91.18         80.20         4.35 o                         
  -8   2   2         52.43         70.14         2.39 o                         
  -7   2   2         17.69         19.54         0.89 o                         
  -6   2   2        912.99        894.52        12.51 o                         
  -5   2   2         62.89         56.69         2.01 o                         
  -4   2   2         93.95        111.33         2.16 o                         
  -3   2   2       5032.71       4932.15       122.93 o                         
  -2   2   2        469.05        494.42         6.01 o                         
  -1   2   2       3674.24       3800.41        51.91 o                         
   0   2   2         35.15         30.39         0.89 o                         
   1   2   2        386.52        392.37        30.41 o                         
   2   2   2       8382.86       8193.32        89.62 o                         
   3   2   2      13560.12      13483.33       103.93 o                         
   4   2   2       2358.69       2307.09        20.90 o                         
   5   2   2       2504.48       2491.56        20.80 o                         
   6   2   2       1813.31       1788.16        18.11 o                         
   7   2   2         57.39         52.43         1.36 o                         
   8   2   2        156.22        143.63         2.38 o                         
   9   2   2        170.78        150.89         2.58 o                         
  10   2   2         18.94         19.82         1.22 o                         
  11   2   2        295.60        252.10         4.12 o                         
  12   2   2          2.35          1.40         1.47 o                         
  13   2   2          0.01          1.53         1.95 o                         
  14   2   2         16.93         12.61         3.61 o                         
  15   2   2         12.06         19.29         3.60 o                         
 -14   3   2          6.65          2.15         2.51 o                         
 -13   3   2         16.95         17.32         2.73 o                         
 -12   3   2          2.92          2.56         2.69 o                         
 -11   3   2         16.44         10.21         2.66 o                         
 -10   3   2         60.67         63.81         2.66 o                         
  -9   3   2        126.97        140.34         3.61 o                         
  -8   3   2        337.13        346.10         7.08 o                         
  -7   3   2        258.50        246.99         6.11 o                         
  -6   3   2          5.40          8.89         0.92 o                         
  -5   3   2         80.50         95.50         4.97 o                         
  -4   3   2         69.74         80.83         2.12 o                         
  -3   3   2        183.41        180.60         3.26 o                         
  -2   3   2        613.64        613.86         8.49 o                         
  -1   3   2       2863.60       2962.19        42.13 o                         
   0   3   2        179.24        154.02         3.59 o                         
   1   3   2        277.94        253.67         3.58 o                         
   2   3   2        222.96        249.78         3.20 o                         
   3   3   2       2963.09       2767.44        23.80 o                         
   4   3   2       2386.84       2252.78        19.90 o                         
   5   3   2       2126.02       2193.71        18.41 o                         
   6   3   2        974.00       1055.51         9.14 o                         
   7   3   2          2.54          2.14         0.49 o                         
   8   3   2         18.94         17.97         1.01 o                         
   9   3   2          8.77         11.24         1.01 o                         
  10   3   2        240.21        249.33         3.46 o                         
  11   3   2        126.80        121.58         3.53 o                         
  12   3   2         21.95         17.34         2.12 o                         
  13   3   2         53.87         51.43         3.97 o                         
  14   3   2          0.24         -0.69         2.96 o                         
 -14   4   2          7.79          7.92         2.40 o                         
 -13   4   2          5.04          7.80         3.05 o                         
 -12   4   2         13.29         11.92         4.35 o                         
 -11   4   2         20.58         22.70         3.86 o                         
 -10   4   2         30.75         32.76         2.26 o                         
  -9   4   2        150.76        140.68         5.29 o                         
  -8   4   2        759.22        702.75        11.70 o                         
  -7   4   2        370.60        337.06         6.80 o                         
  -6   4   2         90.12         92.36         2.28 o                         
  -5   4   2       1498.50       1638.63        23.44 o                         
  -4   4   2        285.92        282.64         4.38 o                         
  -3   4   2        127.37        125.94         2.26 o                         
  -2   4   2        681.23        696.00        11.76 o                         
  -1   4   2       2505.78       2576.44        37.25 o                         
   0   4   2       2783.67       2732.30        33.44 o                         
   1   4   2        337.15        291.25         3.92 o                         
   2   4   2       1932.19       1912.57        20.65 o                         
   3   4   2       1665.02       1628.98        17.11 o                         
   4   4   2        418.68        447.43         5.58 o                         
   5   4   2        704.63        721.21         8.61 o                         
   6   4   2        265.67        246.84         2.64 o                         
   7   4   2         44.37         46.27         1.09 o                         
   8   4   2        150.39        140.34         1.87 o                         
   9   4   2         45.25         51.59         1.66 o                         
  10   4   2         69.74         70.35         1.99 o                         
  11   4   2        269.28        260.28         4.17 o                         
  12   4   2         16.09         13.80         2.00 o                         
  13   4   2         25.18         18.85         4.93 o                         
  14   4   2        255.10        278.43         8.94 o                         
 -13   5   2          0.22          0.16         2.59 o                         
 -12   5   2          3.33          7.50         2.21 o                         
 -11   5   2        104.72         90.92         3.94 o                         
 -10   5   2         98.17        114.62         5.09 o                         
  -9   5   2         14.19         11.82         2.40 o                         
  -8   5   2         75.26         64.20         3.83 o                         
  -7   5   2         36.55         35.19         1.18 o                         
  -6   5   2        336.33        314.60         4.49 o                         
  -5   5   2        151.20        160.90         2.74 o                         
  -4   5   2        104.51         91.71         2.60 o                         
  -3   5   2       1206.67       1033.09        12.45 o                         
  -2   5   2        363.98        262.88         6.44 o                         
  -1   5   2         79.86         97.43         3.10 o                         
   0   5   2       1096.72       1168.69        12.44 o                         
   1   5   2       1254.58       1167.87        17.48 o                         
   2   5   2       1408.84       1523.51        17.29 o                         
   3   5   2        462.32        456.95         7.82 o                         
   4   5   2         57.81         70.44         1.29 o                         
   5   5   2        710.57        718.53         7.45 o                         
   6   5   2         66.40         56.52         1.11 o                         
   7   5   2         35.38         28.84         0.74 o                         
   8   5   2       1881.32       1855.69        18.04 o                         
   9   5   2          1.22          0.69         0.66 o                         
  10   5   2         23.21         25.79         2.08 o                         
  11   5   2         23.77         24.05         2.10 o                         
  12   5   2        244.39        258.96         7.96 o                         
  13   5   2          0.08         -0.20         2.57 o                         
  14   5   2          0.66          1.86         3.02 o                         
 -13   6   2         13.08         20.05         3.94 o                         
 -12   6   2          3.61          5.42         2.88 o                         
 -11   6   2         37.22         33.59         3.17 o                         
 -10   6   2        194.37        198.50         5.79 o                         
  -9   6   2         38.15         39.01         2.84 o                         
  -8   6   2        427.83        421.86        10.05 o                         
  -7   6   2         10.72         11.23         1.83 o                         
  -6   6   2        470.95        444.96         5.98 o                         
  -5   6   2          4.45          6.17         0.96 o                         
  -4   6   2         13.50         11.36         1.05 o                         
  -3   6   2        317.13        378.38         6.02 o                         
  -2   6   2        181.08        199.08         3.89 o                         
  -1   6   2        102.57        132.09         2.57 o                         
   0   6   2        349.91        394.62         5.22 o                         
   1   6   2        215.32        278.55         7.49 o                         
   2   6   2        138.90        188.43         2.77 o                         
   3   6   2          1.16          4.28         0.53 o                         
   4   6   2        613.97        736.20         7.62 o                         
   5   6   2          0.70          0.38         0.57 o                         
   6   6   2       1964.84       1946.58        16.05 o                         
   7   6   2          4.09          3.48         0.79 o                         
   8   6   2       1481.77       1494.25        14.10 o                         
   9   6   2        111.44        117.23         2.48 o                         
  10   6   2       2264.03       2271.03        22.50 o                         
  11   6   2         14.36         19.85         2.45 o                         
  12   6   2         21.68         23.22         2.72 o                         
  13   6   2        233.39        223.46         6.39 o                         
  14   6   2          5.43          1.70         4.73 o                         
 -12   7   2         58.93         65.51         4.04 o                         
 -11   7   2          0.02          1.20         2.25 o                         
 -10   7   2        384.44        372.98         7.46 o                         
  -9   7   2        155.89        160.15         4.39 o                         
  -8   7   2         78.21         80.75         3.04 o                         
  -7   7   2        113.26        118.08         2.54 o                         
  -6   7   2       3441.28       3414.23        33.06 o                         
  -5   7   2        569.56        584.17         7.35 o                         
  -4   7   2         72.02         81.45         1.99 o                         
  -3   7   2          1.59          1.48         0.88 o                         
  -2   7   2        236.85        250.80         3.76 o                         
  -1   7   2        935.44       1017.60        15.83 o                         
   0   7   2       1217.05       1285.70        20.65 o                         
   1   7   2        353.16        361.77         4.85 o                         
   2   7   2       1765.14       1878.79        18.28 o                         
   3   7   2          4.87          6.94         0.50 o                         
   4   7   2        852.30        966.14         9.38 o                         
   5   7   2          0.69          1.05         0.57 o                         
   6   7   2        613.42        604.14         5.79 o                         
   7   7   2        210.37        197.74         2.63 o                         
   8   7   2       1732.45       1731.69        17.53 o                         
   9   7   2         14.10         12.70         1.24 o                         
  10   7   2         22.12         21.35         1.58 o                         
  11   7   2         58.89         62.80         3.41 o                         
  12   7   2        410.87        435.13         9.52 o                         
  13   7   2          4.90          2.28         3.40 o                         
 -12   8   2         12.06         12.78         2.61 o                         
 -11   8   2          0.14          5.61         2.23 o                         
 -10   8   2         95.80         87.19         3.59 o                         
  -9   8   2          0.16          0.33         1.87 o                         
  -8   8   2        166.21        163.60         7.05 o                         
  -7   8   2          1.82          4.43         1.45 o                         
  -6   8   2        143.38        136.09         3.40 o                         
  -5   8   2        273.28        293.57         4.53 o                         
  -4   8   2       1199.65       1212.98        15.75 o                         
  -3   8   2        283.61        237.08         5.24 o                         
  -2   8   2        326.69        320.92         4.33 o                         
  -1   8   2        278.46        306.00         5.19 o                         
   0   8   2        559.82        570.82         6.80 o                         
   1   8   2        512.76        525.47         5.27 o                         
   2   8   2         76.23         73.18         1.54 o                         
   3   8   2       1486.01       1468.87        13.58 o                         
   4   8   2       2159.64       2170.78        22.85 o                         
   5   8   2         66.96         50.16         1.16 o                         
   6   8   2          0.31          1.24         0.88 o                         
   7   8   2         72.36         62.72         1.72 o                         
   8   8   2         46.05         49.61         1.65 o                         
   9   8   2         31.75         38.46         1.68 o                         
  10   8   2         99.30        100.23         2.42 o                         
  11   8   2         38.79         44.99         3.41 o                         
  12   8   2         39.35         48.55         4.60 o                         
  13   8   2          0.89          7.55         3.67 o                         
 -11   9   2         31.43         33.00         2.85 o                         
 -10   9   2        102.57        116.72         6.81 o                         
  -9   9   2          1.43         -1.98         1.98 o                         
  -8   9   2         44.88         44.25         2.63 o                         
  -7   9   2          2.66          3.73         1.65 o                         
  -6   9   2         48.49         49.72         1.98 o                         
  -5   9   2         77.45         72.38         3.31 o                         
  -4   9   2        579.15        605.64         9.45 o                         
  -3   9   2         21.15         21.75         1.53 o                         
  -2   9   2        596.70        606.15         7.39 o                         
  -1   9   2         28.94         23.63         1.40 o                         
   0   9   2         82.32         70.81         2.09 o                         
   1   9   2       1194.48       1215.37        11.05 o                         
   2   9   2        801.47        785.40         7.94 o                         
   3   9   2          3.45          1.83         0.64 o                         
   4   9   2         78.71         70.18         1.49 o                         
   5   9   2        863.13        859.22        11.34 o                         
   6   9   2        137.74        141.71         2.34 o                         
   7   9   2        108.88        103.53         2.49 o                         
   8   9   2         22.31         26.91         1.39 o                         
   9   9   2        140.75        148.35         2.85 o                         
  10   9   2         10.30         11.84         1.53 o                         
  11   9   2          0.02          3.37         3.23 o                         
  12   9   2         22.27         28.22         4.03 o                         
 -10  10   2          0.05         -1.22         2.09 o                         
  -9  10   2          7.27          8.08         2.13 o                         
  -8  10   2         15.86         16.06         2.21 o                         
  -7  10   2         35.66         43.20         2.67 o                         
  -6  10   2         68.42         64.22         2.79 o                         
  -5  10   2         15.39         12.47         1.64 o                         
  -4  10   2        542.35        506.30         7.52 o                         
  -3  10   2        396.35        383.63         6.05 o                         
  -2  10   2        517.54        490.66         6.25 o                         
  -1  10   2        340.01        344.98         6.94 o                         
   0  10   2       1104.40       1134.67        16.81 o                         
   1  10   2         51.10         49.82         1.38 o                         
   2  10   2        440.84        397.68         4.64 o                         
   3  10   2        155.72        161.06         2.27 o                         
   4  10   2        159.92        149.23         2.25 o                         
   5  10   2        254.25        244.48         3.32 o                         
   6  10   2          6.40          5.20         1.14 o                         
   7  10   2        131.67        133.34         2.81 o                         
   8  10   2         59.53         58.01         2.12 o                         
   9  10   2         35.69         44.63         8.03 o                         
  10  10   2         61.97         70.69         3.77 o                         
  11  10   2         12.46         20.71         5.31 o                         
  12  10   2          6.75          8.36         4.17 o                         
  -9  11   2         54.59         51.71         3.69 o                         
  -8  11   2          0.75          6.07         2.19 o                         
  -7  11   2          0.61          1.56         2.16 o                         
  -6  11   2         42.32         43.59         3.63 o                         
  -5  11   2        216.07        196.56        10.11 o                         
  -4  11   2          4.33          3.83         1.99 o                         
  -3  11   2         29.94         32.83         2.06 o                         
  -2  11   2        535.25        528.78        14.89 o                         
  -1  11   2          4.01          5.46         1.28 o                         
   0  11   2         35.28         30.76         1.69 o                         
   1  11   2         92.60         69.79         2.08 o                         
   2  11   2         33.93         40.38         1.36 o                         
   3  11   2         43.41         35.40         1.17 o                         
   4  11   2        366.95        326.37         4.56 o                         
   5  11   2         26.58         23.77         1.58 o                         
   6  11   2         13.78         13.46         1.28 o                         
   7  11   2         65.19         65.16         2.25 o                         
   8  11   2         69.58         76.73         4.71 o                         
   9  11   2          1.82          7.08         2.28 o                         
  10  11   2          7.21          5.33         2.56 o                         
  11  11   2         61.45         76.37        10.99 o                         
  -8  12   2         41.91         49.07         3.71 o                         
  -7  12   2        126.19        128.64         6.00 o                         
  -6  12   2          2.32          2.50         2.92 o                         
  -5  12   2         69.38         61.89         6.55 o                         
  -4  12   2        225.78        235.95        11.66 o                         
  -3  12   2         67.02         69.84         3.64 o                         
  -2  12   2         55.48         56.32         3.01 o                         
  -1  12   2          1.58          3.06         1.15 o                         
   0  12   2        101.03        106.78         3.16 o                         
   1  12   2          0.02          0.72         1.29 o                         
   2  12   2          2.81          3.39         1.23 o                         
   3  12   2         26.65         26.67         1.15 o                         
   4  12   2         80.72         79.97         1.84 o                         
   5  12   2          8.52          4.83         1.85 o                         
   6  12   2         28.92         34.99         2.57 o                         
   7  12   2         62.83         63.26         3.39 o                         
   8  12   2          0.86          1.07         2.26 o                         
   9  12   2          4.43          3.34         2.58 o                         
  10  12   2         73.76         74.34         5.41 o                         
  -7  13   2          1.50          8.59         3.46 o                         
  -6  13   2        178.88        200.88         8.10 o                         
  -5  13   2          4.67          3.47         2.97 o                         
  -4  13   2          0.82         -0.54         2.39 o                         
  -3  13   2          0.58          1.38         2.29 o                         
  -2  13   2          4.99          3.33         2.04 o                         
  -1  13   2         68.42         63.22         2.51 o                         
   0  13   2        102.22        112.99         3.36 o                         
   1  13   2         33.60         29.90         1.92 o                         
   2  13   2        217.36        216.52         4.99 o                         
   3  13   2        118.84        119.66         4.66 o                         
   4  13   2          0.89         -0.70         1.66 o                         
   5  13   2         44.74         51.26         3.45 o                         
   6  13   2          6.15          3.10         3.04 o                         
   7  13   2          0.13          0.89         2.27 o                         
   8  13   2         33.25         35.17         2.97 o                         
   9  13   2          0.04         -1.47         2.79 o                         
  -5  14   2         15.19         16.57         3.14 o                         
  -4  14   2         12.02          8.07         2.32 o                         
  -3  14   2          0.05         -2.68         2.68 o                         
  -2  14   2          0.31          2.44         2.03 o                         
  -1  14   2          4.75          6.93         1.93 o                         
   0  14   2         95.92         97.25         3.94 o                         
   1  14   2         97.80        114.00         5.75 o                         
   2  14   2         87.94         79.31         4.16 o                         
   3  14   2         64.56         62.49         3.85 o                         
   4  14   2        139.45        141.87         6.41 o                         
   5  14   2          1.69         -0.35         2.59 o                         
   6  14   2          3.52          4.97         2.63 o                         
   7  14   2         33.29         36.59         3.51 o                         
  -2  15   2          6.41          7.35         2.65 o                         
  -1  15   2         12.84         11.96         2.32 o                         
   0  15   2          6.70          5.39         2.60 o                         
   1  15   2          0.30         -0.72         3.06 o                         
   2  15   2        182.95        176.86         9.75 o                         
   3  15   2        106.49         91.69         4.84 o                         
   4  15   2        270.01        283.71         9.69 o                         
  -6 -14   3         59.67         67.20         5.39 o                         
  -5 -14   3         34.54         34.10         3.44 o                         
  -4 -14   3          0.09         -0.83         2.64 o                         
  -3 -14   3        143.56        158.98         6.48 o                         
  -2 -14   3          7.71          9.91         2.73 o                         
  -1 -14   3        135.21        127.63         7.30 o                         
   0 -14   3         33.53         40.20         3.94 o                         
   1 -14   3         38.23         59.23         7.82 o                         
   2 -14   3          6.35         10.44         3.04 o                         
   3 -14   3          6.41          8.56         2.74 o                         
   4 -14   3          0.46          0.00         2.97 o                         
  -8 -13   3         81.48         95.44         6.93 o                         
  -7 -13   3         16.65         19.61         3.24 o                         
  -6 -13   3         36.97         34.07         3.58 o                         
  -5 -13   3        127.01        146.09         5.58 o                         
  -4 -13   3         89.78         95.34         4.41 o                         
  -3 -13   3         95.75         76.71         3.15 o                         
  -2 -13   3        195.26        188.98        19.53 o                         
  -1 -13   3        182.57        165.26         4.67 o                         
   0 -13   3         51.61         59.02         5.26 o                         
   1 -13   3          0.86         -0.23         1.94 o                         
   2 -13   3         59.65         53.50         4.48 o                         
   3 -13   3         30.79         24.28         3.59 o                         
   4 -13   3         93.70         90.36         4.36 o                         
   5 -13   3         87.82         91.86         4.49 o                         
   6 -13   3          8.21         14.04         4.01 o                         
  -9 -12   3         62.62         53.53         4.97 o                         
  -8 -12   3         49.56         55.91         3.87 o                         
  -7 -12   3          7.17          8.36         2.20 o                         
  -6 -12   3         72.28         74.69         3.78 o                         
  -5 -12   3        190.22        153.45         3.60 o                         
  -4 -12   3        131.21        121.69         3.21 o                         
  -3 -12   3         67.64         67.50         3.30 o                         
  -2 -12   3        266.72        253.40         7.51 o                         
  -1 -12   3         10.77         16.46         2.33 o                         
   0 -12   3        238.09        234.42         5.94 o                         
   1 -12   3         25.43         34.35         2.58 o                         
   2 -12   3        234.67        243.11         5.48 o                         
   3 -12   3          0.25          1.22         1.85 o                         
   4 -12   3         23.46         18.87         2.60 o                         
   5 -12   3          0.44          3.73         2.43 o                         
   6 -12   3          4.59          6.60         2.46 o                         
   7 -12   3         89.39         81.03         7.76 o                         
 -10 -11   3        257.25        255.64        11.66 o                         
  -9 -11   3        499.56        520.80        12.38 o                         
  -8 -11   3          8.44         10.51         2.22 o                         
  -7 -11   3          0.17         -0.40         1.99 o                         
  -6 -11   3        167.07        172.48         4.07 o                         
  -5 -11   3          0.98          1.87         1.26 o                         
  -4 -11   3        719.08        676.78        11.45 o                         
  -3 -11   3         27.88         33.62         1.68 o                         
  -2 -11   3         52.30         46.09         2.60 o                         
  -1 -11   3         46.73         41.65         1.85 o                         
   0 -11   3       1081.11       1025.17        14.64 o                         
   1 -11   3        288.74        293.98         4.76 o                         
   2 -11   3        379.59        404.33         5.60 o                         
   3 -11   3         22.18         16.53         2.02 o                         
   4 -11   3          8.05          8.19         1.81 o                         
   5 -11   3          0.18          0.83         1.59 o                         
   6 -11   3         21.17         20.66         2.66 o                         
   7 -11   3         90.23         87.97         7.36 o                         
   8 -11   3         24.10         20.20         4.25 o                         
   9 -11   3          0.84          2.68         2.65 o                         
 -11 -10   3         37.26         36.55         3.70 o                         
 -10 -10   3         85.90         95.66         4.19 o                         
  -9 -10   3         51.98         52.56         3.79 o                         
  -8 -10   3         32.42         35.40         2.18 o                         
  -7 -10   3          5.62          4.23         1.45 o                         
  -6 -10   3        485.23        459.78         6.60 o                         
  -5 -10   3        216.49        203.46         3.18 o                         
  -4 -10   3        160.79        156.95         2.74 o                         
  -3 -10   3        481.42        480.73         7.82 o                         
  -2 -10   3         18.98         27.24         1.31 o                         
  -1 -10   3         39.61         41.64         1.74 o                         
   0 -10   3          9.74         14.15         2.04 o                         
   1 -10   3        262.53        284.53         4.48 o                         
   2 -10   3        117.26         99.61         2.48 o                         
   3 -10   3         70.60         70.69         2.13 o                         
   4 -10   3        337.36        336.84         5.07 o                         
   5 -10   3         38.13         42.21         2.42 o                         
   6 -10   3          0.58          1.75         1.85 o                         
   7 -10   3          3.83          7.16         1.92 o                         
   8 -10   3         42.78         56.33         3.31 o                         
   9 -10   3         72.31         76.06         4.15 o                         
  10 -10   3          1.03          2.15         2.29 o                         
 -12  -9   3         29.62         38.85         4.51 o                         
 -11  -9   3          4.76          5.47         2.90 o                         
 -10  -9   3          5.75          7.11         2.66 o                         
  -9  -9   3          8.66          8.26         1.79 o                         
  -8  -9   3          0.79          1.56         1.39 o                         
  -7  -9   3         75.43         70.37         2.40 o                         
  -6  -9   3        100.68        101.82         2.41 o                         
  -5  -9   3         44.71         41.59         1.46 o                         
  -4  -9   3         44.07         58.61         1.78 o                         
  -3  -9   3         59.33         56.32         1.50 o                         
  -2  -9   3        895.91        895.33         8.99 o                         
  -1  -9   3        514.43        542.16         6.45 o                         
   0  -9   3         17.08         19.13         1.32 o                         
   1  -9   3         12.23         14.34         0.98 o                         
   2  -9   3         71.55         62.29         1.43 o                         
   3  -9   3        167.84        156.62         2.79 o                         
   4  -9   3         47.26         45.45         1.56 o                         
   5  -9   3         29.65         28.44         1.53 o                         
   6  -9   3        212.73        217.22         4.36 o                         
   7  -9   3         42.17         41.09         2.47 o                         
   8  -9   3        375.96        380.16         8.43 o                         
   9  -9   3         33.33         40.63         2.67 o                         
  10  -9   3          3.18         -0.22         2.44 o                         
  11  -9   3          8.83         10.51         2.97 o                         
 -13  -8   3         38.61         44.87         4.26 o                         
 -12  -8   3          1.29          1.65         2.35 o                         
 -11  -8   3         43.48         33.94         4.12 o                         
 -10  -8   3        101.33         96.71         3.19 o                         
  -9  -8   3          3.46          6.25         1.54 o                         
  -8  -8   3        127.61        127.96         3.13 o                         
  -7  -8   3       1322.10       1273.05        12.45 o                         
  -6  -8   3         12.14         10.43         0.92 o                         
  -5  -8   3          1.03          1.09         0.64 o                         
  -4  -8   3        357.85        349.62         4.25 o                         
  -3  -8   3        817.36        879.97        10.52 o                         
  -2  -8   3        462.94        463.24         5.09 o                         
  -1  -8   3         52.40         43.47         1.49 o                         
   0  -8   3        335.05        344.32         8.06 o                         
   1  -8   3        304.11        302.56         5.79 o                         
   2  -8   3        448.99        475.15         5.49 o                         
   3  -8   3         80.78         74.58         2.77 o                         
   4  -8   3        133.45        128.89         2.97 o                         
   5  -8   3         42.25         39.23         1.81 o                         
   6  -8   3        281.44        279.79         4.39 o                         
   7  -8   3          0.02          0.40         1.66 o                         
   8  -8   3        146.51        155.43         4.72 o                         
   9  -8   3          1.45          1.96         1.93 o                         
  10  -8   3         51.75         51.09         3.44 o                         
  11  -8   3         10.41         11.39         2.43 o                         
 -13  -7   3         22.80         24.17         4.41 o                         
 -12  -7   3          4.17          2.55         2.17 o                         
 -11  -7   3          1.26          1.53         1.77 o                         
 -10  -7   3          1.17          0.52         1.38 o                         
  -9  -7   3         13.41         11.34         1.51 o                         
  -8  -7   3        329.76        337.25         4.80 o                         
  -7  -7   3         25.32         33.16         1.33 o                         
  -6  -7   3        288.08        262.42         3.47 o                         
  -5  -7   3       2111.83       2094.58        17.28 o                         
  -4  -7   3        132.98        146.56         1.83 o                         
  -3  -7   3        117.59        116.65         2.04 o                         
  -2  -7   3        259.96        225.00         3.26 o                         
  -1  -7   3       1859.40       1880.82        24.07 o                         
   0  -7   3        250.11        250.54         6.47 o                         
   1  -7   3         56.22         58.57         1.73 o                         
   2  -7   3         51.56         55.97         1.18 o                         
   3  -7   3         14.81         14.66         0.67 o                         
   4  -7   3        210.40        230.49         6.38 o                         
   5  -7   3         25.80         23.38         2.70 o                         
   6  -7   3         57.45         55.02         2.58 o                         
   7  -7   3         17.39         17.11         1.92 o                         
   8  -7   3          4.04          0.53         1.98 o                         
   9  -7   3         42.19         35.30         2.46 o                         
  10  -7   3         70.18         68.39         3.62 o                         
  11  -7   3         15.64          9.99         2.46 o                         
  12  -7   3         43.16         37.78         2.88 o                         
 -14  -6   3         40.51         58.52         6.24 o                         
 -13  -6   3         13.24         18.67         3.33 o                         
 -12  -6   3        101.17        105.26         4.24 o                         
 -11  -6   3          0.31          1.91         1.65 o                         
 -10  -6   3        292.79        279.99         4.51 o                         
  -9  -6   3         15.66         12.65         1.11 o                         
  -8  -6   3         12.77         11.97         1.04 o                         
  -7  -6   3        259.26        260.35         3.87 o                         
  -6  -6   3       1566.47       1586.43        18.68 o                         
  -5  -6   3         29.61         25.02         0.91 o                         
  -4  -6   3         56.22         59.27         1.18 o                         
  -3  -6   3       1155.15       1130.16        10.07 o                         
  -2  -6   3         18.83         26.62         0.82 o                         
  -1  -6   3        332.01        350.42         4.97 o                         
   0  -6   3        388.68        395.52         5.72 o                         
   1  -6   3        326.90        277.63         5.34 o                         
   2  -6   3        417.55        474.69         5.23 o                         
   3  -6   3        128.62         96.01         2.54 o                         
   4  -6   3        345.51        366.67         8.64 o                         
   5  -6   3         67.79         66.48         2.62 o                         
   6  -6   3         79.49         71.57         3.28 o                         
   7  -6   3          2.27          2.66         1.52 o                         
   8  -6   3        339.61        339.35         6.94 o                         
   9  -6   3        159.62        149.18         4.18 o                         
  10  -6   3         48.56         42.70         3.38 o                         
  11  -6   3         11.43         15.93         2.54 o                         
  12  -6   3          3.86          3.91         2.92 o                         
  13  -6   3          1.45          3.71         3.18 o                         
 -14  -5   3        109.09        119.11         7.30 o                         
 -13  -5   3          3.64          3.21         3.14 o                         
 -12  -5   3        176.66        168.94         4.26 o                         
 -11  -5   3         29.24         27.83         1.86 o                         
 -10  -5   3          0.25          1.28         1.04 o                         
  -9  -5   3        284.65        265.09         3.60 o                         
  -8  -5   3        105.57         90.51         2.14 o                         
  -7  -5   3         83.16         84.14         1.92 o                         
  -6  -5   3          0.21          1.10         0.82 o                         
  -5  -5   3        326.89        385.72         5.37 o                         
  -4  -5   3       1691.25       1750.40        17.11 o                         
  -3  -5   3        270.63        290.56         3.33 o                         
  -2  -5   3          0.83          1.59         0.39 o                         
  -1  -5   3        746.80        865.42         8.80 o                         
   0  -5   3         44.23         49.41         1.25 o                         
   1  -5   3       1218.67       1433.13        16.29 o                         
   2  -5   3       1307.02       1336.84        17.25 o                         
   3  -5   3        688.01        707.61         9.65 o                         
   4  -5   3         31.57         34.28         2.18 o                         
   5  -5   3        210.56        213.21         4.63 o                         
   6  -5   3        759.11        756.86        12.54 o                         
   7  -5   3        930.16        958.61        15.48 o                         
   8  -5   3         31.79         26.34         1.84 o                         
   9  -5   3          3.09          5.26         1.09 o                         
  10  -5   3         20.45         24.75         2.37 o                         
  11  -5   3         12.77          8.54         2.20 o                         
  12  -5   3         15.77         21.47         2.65 o                         
  13  -5   3         12.95         16.31         3.95 o                         
 -14  -4   3         16.84         12.07         3.59 o                         
 -13  -4   3        245.59        241.66         8.28 o                         
 -12  -4   3        186.76        187.28         5.36 o                         
 -11  -4   3        108.64        111.31         3.30 o                         
 -10  -4   3         22.13         33.34         1.09 o                         
  -9  -4   3         12.57         20.15         0.87 o                         
  -8  -4   3         52.25         39.15         1.01 o                         
  -7  -4   3        349.62        341.76         4.65 o                         
  -6  -4   3        462.70        463.25         8.62 o                         
  -5  -4   3        298.71        312.07         3.79 o                         
  -4  -4   3         41.65         53.32         1.85 o                         
  -3  -4   3       1156.65       1209.47        13.68 o                         
  -2  -4   3         35.46         64.84         1.28 o                         
  -1  -4   3        806.50        894.09        11.42 o                         
   0  -4   3          0.73          0.90         0.36 o                         
   1  -4   3       3474.27       3475.59        49.90 o                         
   2  -4   3        174.73        118.65         2.15 o                         
   3  -4   3        521.05        674.75        13.32 o                         
   4  -4   3       1676.18       1707.87        30.38 o                         
   5  -4   3        726.79        669.87        11.13 o                         
   6  -4   3         99.06         89.71         3.91 o                         
   7  -4   3         21.16         19.24         1.23 o                         
   8  -4   3        142.26        129.43         2.50 o                         
   9  -4   3         43.12         30.83         1.47 o                         
  10  -4   3         29.38         27.81         2.12 o                         
  11  -4   3        107.43        118.62         3.55 o                         
  12  -4   3          0.40          1.70         2.26 o                         
  13  -4   3          6.22          7.51         3.06 o                         
 -14  -3   3         15.82         23.53         3.83 o                         
 -13  -3   3          2.24         -2.27         2.38 o                         
 -12  -3   3        207.86        211.65         8.87 o                         
 -11  -3   3         75.88         71.04         2.31 o                         
 -10  -3   3         79.99         72.72         1.58 o                         
  -9  -3   3         91.33         75.15         1.58 o                         
  -8  -3   3         17.98         19.77         0.95 o                         
  -7  -3   3        110.84        128.58         2.04 o                         
  -6  -3   3       3534.59       3728.51        33.04 o                         
  -5  -3   3        238.67        250.93         2.97 o                         
  -4  -3   3       1121.44       1142.22        15.87 o                         
  -3  -3   3       1167.29       1256.14        16.21 o                         
  -2  -3   3         89.02         83.53         2.17 o                         
  -1  -3   3       1876.62       1897.21        24.60 o                         
   0  -3   3        159.47        234.11         4.07 o                         
   1  -3   3       4821.14       5042.68       130.80 o                         
   2  -3   3       6651.94       6968.57       186.87 o                         
   3  -3   3          0.25          3.93         1.04 o                         
   4  -3   3        658.94        689.95         9.28 o                         
   5  -3   3       1735.21       1835.66        23.31 o                         
   6  -3   3        611.82        669.40         9.21 o                         
   7  -3   3        598.81        611.57        10.08 o                         
   8  -3   3          0.08          1.05         0.53 o                         
   9  -3   3         87.36         71.78         2.86 o                         
  10  -3   3         93.59         85.67         2.24 o                         
  11  -3   3          9.96          6.29         1.58 o                         
  12  -3   3          4.98          6.95         1.77 o                         
  13  -3   3         92.79        105.77         7.91 o                         
  14  -3   3        117.06        113.54         6.08 o                         
 -14  -2   3          3.23          1.88         3.14 o                         
 -13  -2   3         96.12        113.87         4.33 o                         
 -12  -2   3        300.70        260.91        12.42 o                         
 -11  -2   3         45.48         36.35         1.85 o                         
 -10  -2   3        108.99        109.34         1.87 o                         
  -9  -2   3         52.81         46.46         1.50 o                         
  -8  -2   3         92.89        123.33         2.23 o                         
  -7  -2   3         37.44         43.86         1.16 o                         
  -6  -2   3        236.34        284.50         3.11 o                         
  -5  -2   3       2932.19       3116.03        31.80 o                         
  -4  -2   3        568.48        754.46        11.64 o                         
  -3  -2   3         71.86         55.33         1.62 o                         
  -2  -2   3       7128.79       7376.55        73.62 o                         
  -1  -2   3      11132.72      11904.14       161.58 o                         
   0  -2   3       7373.84       7891.27        86.80 o                         
   1  -2   3       5530.31       5796.39       152.73 o                         
   2  -2   3       1470.02       1453.97        21.10 o                         
   3  -2   3        135.86        143.83         5.33 o                         
   4  -2   3       3281.40       3586.83        44.47 o                         
   5  -2   3       1161.48       1226.64        18.32 o                         
   6  -2   3        188.72        213.20         3.62 o                         
   7  -2   3        225.55        221.72         7.83 o                         
   8  -2   3         90.07         92.39         2.02 o                         
   9  -2   3         55.69         45.99         1.49 o                         
  10  -2   3        111.11        103.18         2.27 o                         
  11  -2   3        160.39        143.99         3.29 o                         
  12  -2   3         17.17         18.52         1.97 o                         
  13  -2   3         56.36         64.49         4.72 o                         
  14  -2   3         68.25         71.95         4.84 o                         
 -14  -1   3          0.20          1.79         3.16 o                         
 -13  -1   3          1.13          1.56         2.14 o                         
 -12  -1   3         43.22         46.04         2.51 o                         
 -11  -1   3        270.04        257.96         5.39 o                         
 -10  -1   3        107.55         93.39         2.22 o                         
  -9  -1   3          0.10          0.86         0.53 o                         
  -8  -1   3        631.78        606.64         6.97 o                         
  -7  -1   3         77.96         72.46         2.23 o                         
  -6  -1   3        252.37        223.39         3.89 o                         
  -5  -1   3       2611.70       2728.81        38.49 o                         
  -4  -1   3        326.13        293.18         4.13 o                         
  -3  -1   3       3200.51       3192.42        36.84 o                         
  -2  -1   3       7838.66       8305.47       159.21 o                         
  -1  -1   3       1201.82       1345.48        16.31 o                         
   0  -1   3         18.77         24.82         1.67 o                         
   1  -1   3       3540.22       3686.94        49.65 o                         
   2  -1   3       5457.85       5761.03       122.52 o                         
   3  -1   3        296.57        282.94         4.26 o                         
   4  -1   3         23.75         19.07         1.02 o                         
   5  -1   3        728.35        793.48         9.17 o                         
   6  -1   3        318.61        335.44         4.67 o                         
   7  -1   3        130.03        149.66         2.48 o                         
   8  -1   3        104.23         92.74         2.24 o                         
   9  -1   3        254.20        241.75         3.50 o                         
  10  -1   3         25.34         26.10         1.79 o                         
  11  -1   3         78.02         69.12         2.10 o                         
  12  -1   3         41.14         41.15         2.30 o                         
  13  -1   3         57.27         59.66         3.63 o                         
  14  -1   3          3.32          4.39         4.32 o                         
 -14   0   3          6.45          3.82         3.17 o                         
 -13   0   3        111.16         98.77         4.13 o                         
 -12   0   3          2.27          2.79         2.09 o                         
 -11   0   3         30.83         30.89         2.16 o                         
 -10   0   3        293.25        279.66         4.87 o                         
  -9   0   3         37.06         41.12         2.20 o                         
  -8   0   3        205.47        204.74         4.10 o                         
  -7   0   3        295.18        247.15         4.39 o                         
  -6   0   3       1217.73       1248.61        16.53 o                         
  -5   0   3        377.81        288.23         4.54 o                         
  -4   0   3       1042.33       1014.20        21.54 o                         
  -3   0   3       2487.30       2244.38        32.61 o                         
  -2   0   3       1097.99       1113.00        16.03 o                         
  -1   0   3        394.40        401.75         7.36 o                         
   0   0   3        112.00        130.34         2.80 o                         
   1   0   3         18.38         21.40         1.12 o                         
   2   0   3       4023.18       3978.89        77.88 o                         
   3   0   3       3763.17       3706.09        64.82 o                         
   4   0   3          1.54          4.50         0.47 o                         
   5   0   3       1387.08       1439.80        13.99 o                         
   6   0   3       1023.89       1109.64        13.62 o                         
   7   0   3        166.36        134.98         2.29 o                         
   8   0   3         81.46         74.50         1.92 o                         
   9   0   3        331.89        318.98         6.59 o                         
  10   0   3         79.85         85.29         2.36 o                         
  11   0   3        160.57        149.02         3.04 o                         
  12   0   3          0.10          2.32         1.54 o                         
  13   0   3          1.48          1.52         2.05 o                         
  14   0   3          1.90          0.20         2.14 o                         
 -14   1   3         79.26         76.94         4.05 o                         
 -13   1   3         99.70         93.81         4.14 o                         
 -12   1   3         18.25         18.02         2.52 o                         
 -11   1   3         51.88         53.06         2.88 o                         
 -10   1   3        172.76        178.39         5.70 o                         
  -9   1   3        400.50        386.66         7.71 o                         
  -8   1   3        509.86        567.21        13.22 o                         
  -7   1   3        422.04        363.12         5.24 o                         
  -6   1   3        160.81        149.10         2.55 o                         
  -5   1   3       1017.40       1032.71        13.77 o                         
  -4   1   3       1572.71       1768.41        26.08 o                         
  -3   1   3        284.86        309.98         4.14 o                         
  -2   1   3        476.89        497.21         9.07 o                         
  -1   1   3        769.37        726.55         8.32 o                         
   0   1   3          1.92          3.51         0.25 o                         
   1   1   3        552.38        579.43         9.94 o                         
   2   1   3       4740.97       4779.09        58.72 o                         
   3   1   3        551.38        577.69         5.78 o                         
   4   1   3        149.80        118.10         1.33 o                         
   5   1   3       6758.48       6777.09        81.47 o                         
   6   1   3        980.12        849.94        21.14 o                         
   7   1   3        289.26        302.58         4.37 o                         
   8   1   3         60.98         60.60         1.47 o                         
   9   1   3        964.79        920.91         9.84 o                         
  10   1   3         72.19         71.33         1.86 o                         
  11   1   3          0.54         -0.34         1.18 o                         
  12   1   3          0.17          0.88         1.56 o                         
  13   1   3          9.98         14.16         2.28 o                         
  14   1   3          8.36         13.45         2.46 o                         
 -14   2   3        316.79        315.77         8.02 o                         
 -13   2   3        164.43        164.50         6.36 o                         
 -12   2   3        237.77        245.80         9.05 o                         
 -11   2   3         87.47         75.69         3.38 o                         
 -10   2   3        369.40        364.04         7.67 o                         
  -9   2   3       1045.50        992.30        16.41 o                         
  -8   2   3          6.33          7.37         1.06 o                         
  -7   2   3        338.14        341.89         7.44 o                         
  -6   2   3        105.23        113.51         2.44 o                         
  -5   2   3          2.14          2.80         0.66 o                         
  -4   2   3        967.86        925.29        17.41 o                         
  -3   2   3       2338.89       2434.22        24.92 o                         
  -2   2   3         14.31         14.59         0.72 o                         
  -1   2   3         35.55         37.13         1.54 o                         
   0   2   3          0.65          2.80         0.45 o                         
   1   2   3         78.49         82.67         4.21 o                         
   2   2   3        528.95        549.93         6.33 o                         
   3   2   3        665.99        752.88         9.10 o                         
   4   2   3        821.30        744.54         8.82 o                         
   5   2   3        143.25        136.53         2.13 o                         
   6   2   3       1007.93        986.02         9.83 o                         
   7   2   3       1479.72       1469.26        17.97 o                         
   8   2   3        462.55        492.19         5.73 o                         
   9   2   3         24.81         28.83         1.22 o                         
  10   2   3          1.81          1.04         1.04 o                         
  11   2   3          0.21         -0.18         1.18 o                         
  12   2   3          6.47          5.49         1.89 o                         
  13   2   3          4.53          8.13         2.21 o                         
  14   2   3          6.27          8.34         2.82 o                         
 -14   3   3         20.93         15.72         3.45 o                         
 -13   3   3        156.54        155.93         6.48 o                         
 -12   3   3        178.43        170.63         6.50 o                         
 -11   3   3         49.99         44.58         3.66 o                         
 -10   3   3         46.74         43.76         2.39 o                         
  -9   3   3        124.54        116.33         3.25 o                         
  -8   3   3          1.29          0.86         0.79 o                         
  -7   3   3        916.24        931.11        13.40 o                         
  -6   3   3       2108.49       2193.10        28.21 o                         
  -5   3   3        458.35        467.37         7.94 o                         
  -4   3   3        169.02        163.74         2.50 o                         
  -3   3   3        839.92        995.91        11.71 o                         
  -2   3   3       3956.37       4089.00        42.72 o                         
  -1   3   3       1642.75       1658.07        28.93 o                         
   0   3   3         11.28         13.51         0.72 o                         
   1   3   3       1803.94       1726.94        43.93 o                         
   2   3   3       7015.40       6999.38        71.72 o                         
   3   3   3        360.09        345.87         3.26 o                         
   4   3   3        838.15        846.45         6.92 o                         
   5   3   3        335.85        330.77         3.22 o                         
   6   3   3       1624.14       1714.95        13.89 o                         
   7   3   3          7.55         10.47         0.68 o                         
   8   3   3          2.57          0.13         0.80 o                         
   9   3   3        107.81        118.64         2.24 o                         
  10   3   3          7.77          6.38         0.98 o                         
  11   3   3        160.58        175.12         3.23 o                         
  12   3   3         13.13         11.28         2.01 o                         
  13   3   3        119.05        110.91         4.09 o                         
  14   3   3         52.70         57.76         4.56 o                         
 -14   4   3          3.88          5.16         3.33 o                         
 -13   4   3        136.53        129.99         6.20 o                         
 -12   4   3         29.32         35.05         3.10 o                         
 -11   4   3        312.06        298.16        10.52 o                         
 -10   4   3        125.12        124.06         4.83 o                         
  -9   4   3        949.55        904.22        16.65 o                         
  -8   4   3        260.93        244.84         6.08 o                         
  -7   4   3       1134.98       1088.76        19.36 o                         
  -6   4   3        187.50        173.05         3.16 o                         
  -5   4   3          0.68          0.68         0.59 o                         
  -4   4   3       1570.14       1620.50        27.41 o                         
  -3   4   3        783.67        741.04         8.19 o                         
  -2   4   3        386.75        380.24         6.12 o                         
  -1   4   3         59.69         54.07         2.98 o                         
   0   4   3       3595.34       3602.07        63.52 o                         
   1   4   3       2006.60       1938.05        37.72 o                         
   2   4   3        527.95        551.38        10.77 o                         
   3   4   3        963.52        937.89        10.00 o                         
   4   4   3       1521.10       1462.45        14.27 o                         
   5   4   3        865.97        852.41         7.97 o                         
   6   4   3        346.38        364.17         4.75 o                         
   7   4   3        187.20        193.19         1.95 o                         
   8   4   3        329.93        327.19         5.11 o                         
   9   4   3        267.89        265.01         3.98 o                         
  10   4   3         41.67         47.70         1.56 o                         
  11   4   3        451.62        436.30         6.77 o                         
  12   4   3         11.26         15.97         2.19 o                         
  13   4   3        109.63        118.18         7.47 o                         
  14   4   3        190.90        225.91         7.84 o                         
 -13   5   3          0.04         -0.61         2.65 o                         
 -12   5   3         93.74         83.96         4.16 o                         
 -11   5   3          3.48         -0.03         2.38 o                         
 -10   5   3        295.47        275.04         6.88 o                         
  -9   5   3        479.68        492.22         9.91 o                         
  -8   5   3        569.22        548.05         7.50 o                         
  -7   5   3        187.44        188.12         3.02 o                         
  -6   5   3         24.16         25.19         1.13 o                         
  -5   5   3       3647.57       3638.97        38.72 o                         
  -4   5   3         97.65         96.49         2.14 o                         
  -3   5   3        937.65       1126.30        17.46 o                         
  -2   5   3       2704.85       2760.01        47.09 o                         
  -1   5   3         51.80         35.13         1.82 o                         
   0   5   3        393.61        431.75         6.18 o                         
   1   5   3         23.36         14.09         0.72 o                         
   2   5   3        703.36        678.92         9.13 o                         
   3   5   3        258.64        340.10         4.51 o                         
   4   5   3       4480.00       4793.90        45.13 o                         
   5   5   3         47.21         52.38         1.06 o                         
   6   5   3        203.84        210.27         2.48 o                         
   7   5   3          0.11         -0.40         0.58 o                         
   8   5   3        189.36        180.22         3.51 o                         
   9   5   3        357.00        343.60         4.28 o                         
  10   5   3        808.53        790.36         9.51 o                         
  11   5   3         96.55        104.84         3.68 o                         
  12   5   3        737.16        748.51        13.89 o                         
  13   5   3         30.62         36.60         3.70 o                         
  14   5   3          8.11         16.75         3.40 o                         
 -13   6   3          0.21         -1.98         2.77 o                         
 -12   6   3        239.29        262.80         7.33 o                         
 -11   6   3        288.82        289.26        10.67 o                         
 -10   6   3         13.17         12.39         2.38 o                         
  -9   6   3        229.91        233.62         5.30 o                         
  -8   6   3         28.87         28.66         1.68 o                         
  -7   6   3       1111.94       1123.37        14.13 o                         
  -6   6   3          0.66          1.38         1.07 o                         
  -5   6   3         41.02         40.83         1.49 o                         
  -4   6   3       1748.05       1744.62        20.49 o                         
  -3   6   3       1883.49       1776.35        23.18 o                         
  -2   6   3        401.72        472.41         9.21 o                         
  -1   6   3        951.62       1047.81        13.94 o                         
   0   6   3       1416.98       1467.07        17.04 o                         
   1   6   3        428.54        578.90         8.16 o                         
   2   6   3       5239.58       5680.20        63.39 o                         
   3   6   3        215.71        283.47         3.67 o                         
   4   6   3        500.15        482.84         5.74 o                         
   5   6   3       1530.87       1577.44        13.08 o                         
   6   6   3       3282.86       3181.70        28.48 o                         
   7   6   3         14.75         13.44         0.84 o                         
   8   6   3       5447.06       5462.62        43.13 o                         
   9   6   3         34.88         27.70         1.07 o                         
  10   6   3        275.03        258.35         5.61 o                         
  11   6   3         52.43         44.87         3.00 o                         
  12   6   3         72.30         72.60         3.64 o                         
  13   6   3         34.32         33.68         3.04 o                         
  14   6   3         30.91         43.82         6.55 o                         
 -12   7   3          2.07          0.24         2.22 o                         
 -11   7   3        231.84        254.03         7.58 o                         
 -10   7   3         47.51         49.96         2.93 o                         
  -9   7   3         28.08         25.18         2.22 o                         
  -8   7   3        186.15        184.93         5.20 o                         
  -7   7   3          5.85          5.54         1.13 o                         
  -6   7   3         16.90         17.74         1.30 o                         
  -5   7   3        867.14        791.59         9.44 o                         
  -4   7   3         33.75         25.87         1.55 o                         
  -3   7   3        410.94        425.39        10.01 o                         
  -2   7   3        852.13        819.83        10.21 o                         
  -1   7   3          0.74          0.23         0.61 o                         
   0   7   3         15.79         10.39         0.79 o                         
   1   7   3        118.09        126.57         2.62 o                         
   2   7   3         34.57         29.28         1.12 o                         
   3   7   3        234.19        225.00         3.26 o                         
   4   7   3        115.32        103.15         1.70 o                         
   5   7   3       1111.94       1148.89         9.86 o                         
   6   7   3       5045.95       4933.12        41.28 o                         
   7   7   3         21.39         18.53         1.37 o                         
   8   7   3          9.20          7.84         0.99 o                         
   9   7   3          0.12          0.36         0.94 o                         
  10   7   3          0.67         -0.63         1.61 o                         
  11   7   3        214.65        226.43         7.13 o                         
  12   7   3        185.29        197.16         5.88 o                         
  13   7   3         63.56         72.10         5.12 o                         
 -12   8   3          1.97          0.91         2.33 o                         
 -11   8   3          6.62         10.04         2.76 o                         
 -10   8   3        105.02        104.25         3.82 o                         
  -9   8   3         13.61         12.88         2.00 o                         
  -8   8   3         13.42         12.88         1.92 o                         
  -7   8   3          0.15          0.40         1.23 o                         
  -6   8   3        261.00        243.76         4.07 o                         
  -5   8   3          5.51          7.71         1.19 o                         
  -4   8   3        560.83        567.32         7.93 o                         
  -3   8   3        947.06        927.05        18.02 o                         
  -2   8   3          1.20          2.01         0.71 o                         
  -1   8   3        800.78        845.15        10.64 o                         
   0   8   3         99.74        105.07         2.31 o                         
   1   8   3        413.79        431.30         4.83 o                         
   2   8   3          6.60          7.53         0.71 o                         
   3   8   3        350.90        375.44         4.58 o                         
   4   8   3       1121.12       1017.94         9.38 o                         
   5   8   3         10.55         14.04         0.80 o                         
   6   8   3         22.84         25.50         1.07 o                         
   7   8   3        854.03        845.54         8.59 o                         
   8   8   3          1.49          1.26         0.95 o                         
   9   8   3         22.28         20.45         1.53 o                         
  10   8   3          3.64          3.32         1.38 o                         
  11   8   3         20.39         27.19         3.85 o                         
  12   8   3          5.65          1.67         3.13 o                         
  13   8   3          1.92          1.76         3.42 o                         
 -11   9   3          0.32          2.83         2.34 o                         
 -10   9   3          4.80          5.17         2.13 o                         
  -9   9   3         47.04         54.39         2.97 o                         
  -8   9   3        112.82        119.02         4.70 o                         
  -7   9   3        111.07         99.35         3.81 o                         
  -6   9   3         38.21         30.50         1.82 o                         
  -5   9   3         19.23         16.84         1.38 o                         
  -4   9   3        310.62        294.76         5.50 o                         
  -3   9   3          0.29          1.66         1.23 o                         
  -2   9   3         37.35         51.28         2.19 o                         
  -1   9   3        886.05        827.65        10.65 o                         
   0   9   3        158.48        148.75         2.74 o                         
   1   9   3          2.59          4.57         0.80 o                         
   2   9   3       1109.11       1162.22        11.21 o                         
   3   9   3        617.89        559.61         8.52 o                         
   4   9   3        484.46        479.49         5.28 o                         
   5   9   3        106.87        107.38         1.72 o                         
   6   9   3         27.58         26.92         1.14 o                         
   7   9   3        113.35        115.60         2.31 o                         
   8   9   3          4.74          4.51         1.10 o                         
   9   9   3          0.02          0.51         1.05 o                         
  10   9   3         11.39          9.70         2.27 o                         
  11   9   3        166.19        160.93        19.75 o                         
  12   9   3          0.20         -0.26         3.24 o                         
 -10  10   3          4.04          7.42         2.25 o                         
  -9  10   3          1.60          2.40         2.14 o                         
  -8  10   3         58.12         59.37         3.16 o                         
  -7  10   3          0.10         -0.46         2.19 o                         
  -6  10   3         51.92         51.38         2.96 o                         
  -5  10   3         69.21         77.77         2.55 o                         
  -4  10   3         42.50         37.01         1.93 o                         
  -3  10   3        185.55        183.35         3.44 o                         
  -2  10   3        666.95        619.63         7.10 o                         
  -1  10   3        195.56        170.03         3.32 o                         
   0  10   3        659.42        639.17        13.17 o                         
   1  10   3        363.70        363.27         4.18 o                         
   2  10   3         28.92         33.04         1.27 o                         
   3  10   3         20.77         19.58         0.92 o                         
   4  10   3         50.42         51.18         1.58 o                         
   5  10   3          0.28         -0.05         0.72 o                         
   6  10   3        321.19        328.25         4.19 o                         
   7  10   3         48.48         49.52         1.86 o                         
   8  10   3          9.15         11.60         1.22 o                         
   9  10   3        114.42        120.64         4.61 o                         
  10  10   3         17.29         24.69         2.87 o                         
  11  10   3         25.35         24.53         3.77 o                         
  12  10   3          7.54          5.35         3.35 o                         
  -9  11   3         36.87         45.83         3.86 o                         
  -8  11   3        102.43        103.87         5.47 o                         
  -7  11   3          1.92          3.25         2.83 o                         
  -6  11   3         33.79         37.03         3.43 o                         
  -5  11   3         54.64         58.05         4.00 o                         
  -4  11   3         20.95         28.47         2.12 o                         
  -3  11   3         12.06          8.76         1.54 o                         
  -2  11   3          8.50          7.18         1.03 o                         
  -1  11   3        319.56        325.08         7.16 o                         
   0  11   3          9.61          8.43         1.34 o                         
   1  11   3        256.09        257.19         4.48 o                         
   2  11   3         96.17         87.66         2.02 o                         
   3  11   3         16.09         20.05         0.99 o                         
   4  11   3         20.90         24.75         1.20 o                         
   5  11   3        149.53        145.73         5.03 o                         
   6  11   3        208.34        217.32         3.61 o                         
   7  11   3          5.99          7.68         1.54 o                         
   8  11   3          1.43         -0.51         2.09 o                         
   9  11   3          4.11          4.87         2.13 o                         
  10  11   3          5.05          3.54         4.43 o                         
  11  11   3         17.16         27.45         4.11 o                         
  -8  12   3         53.51         61.21         4.83 o                         
  -7  12   3         18.26         18.10         3.45 o                         
  -6  12   3        163.77        172.19        15.44 o                         
  -5  12   3         54.28         69.84         4.66 o                         
  -4  12   3          3.92         -0.48         2.76 o                         
  -3  12   3          4.10          7.06         2.15 o                         
  -2  12   3        180.73        176.26         5.32 o                         
  -1  12   3          8.32         10.96         1.28 o                         
   0  12   3         24.61         18.30         1.68 o                         
   1  12   3        152.14        142.00         3.27 o                         
   2  12   3         18.47         21.98         1.28 o                         
   3  12   3          1.12         -0.67         0.97 o                         
   4  12   3          7.14          6.14         0.81 o                         
   5  12   3         28.36         28.67         1.61 o                         
   6  12   3         22.91         18.07         1.93 o                         
   7  12   3         15.28         14.05         2.07 o                         
   8  12   3          0.41         -0.46         2.50 o                         
   9  12   3         38.64         45.20         3.16 o                         
  10  12   3          9.28          5.75         5.06 o                         
  -7  13   3          5.91         14.84         5.29 o                         
  -6  13   3          0.22         -0.81         2.71 o                         
  -5  13   3         67.38         83.95         4.16 o                         
  -4  13   3        113.97        127.72         6.31 o                         
  -3  13   3          2.71          4.63         2.34 o                         
  -2  13   3         63.88         53.63         2.44 o                         
  -1  13   3         41.12         39.54         1.97 o                         
   0  13   3         11.85         11.51         1.75 o                         
   1  13   3         21.55         15.21         1.94 o                         
   2  13   3          0.16         -1.21         1.76 o                         
   3  13   3          0.13          1.12         1.25 o                         
   4  13   3          0.94          2.08         1.73 o                         
   5  13   3         10.01          8.87         2.46 o                         
   6  13   3         24.23         20.97         3.37 o                         
   7  13   3          0.36          2.93         2.58 o                         
   8  13   3         42.22         39.26         3.66 o                         
   9  13   3          1.91          2.14         3.31 o                         
  -5  14   3         10.00         11.03         2.38 o                         
  -4  14   3          0.07          0.14         2.04 o                         
  -3  14   3        326.39        313.19         6.92 o                         
  -2  14   3        111.30        108.03         3.93 o                         
  -1  14   3         16.82         18.64         2.31 o                         
   0  14   3         20.20         23.67         2.52 o                         
   1  14   3         32.87         28.52         2.40 o                         
   2  14   3         30.66         24.56         3.04 o                         
   3  14   3         31.47         22.97         3.67 o                         
   4  14   3         53.17         57.85         5.73 o                         
   5  14   3          1.04          3.57         2.50 o                         
   6  14   3         85.77        100.98         4.71 o                         
   7  14   3         55.48         67.91         4.13 o                         
  -2  15   3         72.09         72.12         5.26 o                         
  -1  15   3         75.11         77.88         3.50 o                         
   0  15   3         16.97         20.05         3.08 o                         
   1  15   3         13.15          4.95         3.17 o                         
   2  15   3         38.71         35.38         4.17 o                         
   3  15   3          0.89          1.71         2.59 o                         
   4  15   3          8.10         13.65         3.02 o                         
   5  15   3         72.16         76.34         4.39 o                         
  -5 -14   4         12.06         20.18         3.27 o                         
  -4 -14   4         60.52         62.83         5.08 o                         
  -3 -14   4         13.83         11.70         3.49 o                         
  -2 -14   4         31.14         35.06         2.94 o                         
  -1 -14   4          0.50          0.75         3.49 o                         
   0 -14   4         13.09          5.67         2.58 o                         
   1 -14   4        159.79        171.33         4.78 o                         
   2 -14   4          7.60          8.68         2.73 o                         
   3 -14   4          0.01          4.05         2.59 o                         
  -8 -13   4         26.09         29.23         4.55 o                         
  -7 -13   4         44.11         53.42         4.89 o                         
  -6 -13   4        137.05        137.67         5.72 o                         
  -5 -13   4          2.85          0.89         2.19 o                         
  -4 -13   4        264.12        297.56         9.70 o                         
  -3 -13   4         84.91         87.93         3.88 o                         
  -2 -13   4         80.54         80.04         5.57 o                         
  -1 -13   4         15.77         16.36         1.89 o                         
   0 -13   4          0.39         -0.06         1.83 o                         
   1 -13   4          1.26          2.00         2.18 o                         
   2 -13   4         17.32         18.88         3.26 o                         
   3 -13   4         37.88         53.26         3.66 o                         
   4 -13   4        179.87        152.38         5.61 o                         
   5 -13   4         20.40         14.28         2.81 o                         
  -9 -12   4        116.79        128.24        12.59 o                         
  -8 -12   4        128.78        124.17         6.16 o                         
  -7 -12   4        164.29        188.06         5.04 o                         
  -6 -12   4         45.42         54.51         3.38 o                         
  -5 -12   4         25.60         24.21         1.90 o                         
  -4 -12   4        253.35        237.85         4.70 o                         
  -3 -12   4        156.56        153.93         4.11 o                         
  -2 -12   4        175.76        183.67         7.71 o                         
  -1 -12   4         26.68         31.11         1.90 o                         
   0 -12   4         83.51         88.07         3.64 o                         
   1 -12   4          5.32          4.24         1.80 o                         
   2 -12   4          2.98          1.58         1.84 o                         
   3 -12   4         64.36         67.06         3.69 o                         
   4 -12   4         28.31         23.37         2.79 o                         
   5 -12   4        285.16        325.69        11.06 o                         
   6 -12   4         71.22         64.74         3.89 o                         
   7 -12   4         34.07         30.43         3.35 o                         
 -10 -11   4         36.45         29.78         6.37 o                         
  -9 -11   4         96.39         89.22         6.27 o                         
  -8 -11   4          2.85          6.63         2.07 o                         
  -7 -11   4         49.28         49.76         2.82 o                         
  -6 -11   4        308.57        304.67         5.88 o                         
  -5 -11   4        107.07        100.49         2.92 o                         
  -4 -11   4          2.62          1.89         1.39 o                         
  -3 -11   4         94.20         83.89         2.24 o                         
  -2 -11   4          0.22          0.08         1.06 o                         
  -1 -11   4         60.75         61.63         2.11 o                         
   0 -11   4        110.24        142.25         2.97 o                         
   1 -11   4          1.37         -0.26         1.39 o                         
   2 -11   4         96.48         73.63         2.19 o                         
   3 -11   4        543.95        583.11         9.72 o                         
   4 -11   4         12.84          1.21         1.70 o                         
   5 -11   4         36.35         44.49         3.18 o                         
   6 -11   4         10.14         10.14         2.39 o                         
   7 -11   4         60.78         52.94         3.51 o                         
   8 -11   4          2.75          3.52         2.40 o                         
 -11 -10   4        118.95        104.33         5.66 o                         
 -10 -10   4          3.58          5.67         2.07 o                         
  -9 -10   4        215.68        215.90         5.29 o                         
  -8 -10   4         55.63         58.59         2.89 o                         
  -7 -10   4          8.38          8.74         1.97 o                         
  -6 -10   4        139.16        135.02         2.92 o                         
  -5 -10   4        243.57        213.92         3.57 o                         
  -4 -10   4        322.64        309.12         4.86 o                         
  -3 -10   4          0.56          0.54         1.09 o                         
  -2 -10   4         77.13         99.20         2.02 o                         
  -1 -10   4         73.58         79.57         2.18 o                         
   0 -10   4         11.67         15.10         1.43 o                         
   1 -10   4        177.28        202.72         3.92 o                         
   2 -10   4         64.29         62.39         1.69 o                         
   3 -10   4         52.11         45.23         2.53 o                         
   4 -10   4          0.01          0.30         1.39 o                         
   5 -10   4        226.01        245.14         5.06 o                         
   6 -10   4         14.47         10.38         1.92 o                         
   7 -10   4          0.24         -0.36         1.84 o                         
   8 -10   4          0.25          2.44         2.18 o                         
   9 -10   4         70.70         74.32         4.94 o                         
 -12  -9   4         91.65         87.73         6.92 o                         
 -11  -9   4         89.66        107.05         7.18 o                         
 -10  -9   4          3.96          4.65         2.03 o                         
  -9  -9   4         66.23         52.89         2.99 o                         
  -8  -9   4        145.46        139.70         3.53 o                         
  -7  -9   4          0.07         -1.37         1.37 o                         
  -6  -9   4        102.01         82.10         3.98 o                         
  -5  -9   4          5.08          7.23         1.01 o                         
  -4  -9   4          2.71          4.12         0.99 o                         
  -3  -9   4         14.73         23.28         0.95 o                         
  -2  -9   4        146.67        140.86         2.33 o                         
  -1  -9   4        392.05        428.33         4.98 o                         
   0  -9   4        627.03        678.76         9.08 o                         
   1  -9   4        104.70        114.53         2.30 o                         
   2  -9   4          0.48          1.54         1.09 o                         
   3  -9   4          0.37          0.58         0.64 o                         
   4  -9   4         93.13         99.09         2.50 o                         
   5  -9   4         43.92         42.74         2.90 o                         
   6  -9   4        112.29        112.33         6.55 o                         
   7  -9   4         86.15         88.15         3.80 o                         
   8  -9   4         33.13         39.15         2.98 o                         
   9  -9   4        160.17        165.39         5.04 o                         
  10  -9   4         14.84         16.27         2.85 o                         
 -12  -8   4         27.15         33.36         7.79 o                         
 -11  -8   4        193.96        187.76         6.62 o                         
 -10  -8   4          4.31          3.49         1.75 o                         
  -9  -8   4         41.41         39.26         2.28 o                         
  -8  -8   4         53.97         47.83         2.63 o                         
  -7  -8   4        232.22        233.60         3.76 o                         
  -6  -8   4        206.45        212.77         3.98 o                         
  -5  -8   4         66.61         76.01         1.55 o                         
  -4  -8   4         20.13         25.64         1.14 o                         
  -3  -8   4        229.30        246.91         3.54 o                         
  -2  -8   4         10.09          8.44         0.81 o                         
  -1  -8   4         20.71         24.30         1.71 o                         
   0  -8   4        146.94        170.74         5.67 o                         
   1  -8   4        412.92        378.70         6.08 o                         
   2  -8   4        686.68        697.86         7.56 o                         
   3  -8   4         62.84         62.34         1.96 o                         
   4  -8   4         47.59         49.76         1.81 o                         
   5  -8   4          4.63          5.37         1.26 o                         
   6  -8   4          5.41          5.51         3.18 o                         
   7  -8   4          0.05          0.93         1.90 o                         
   8  -8   4         22.13         20.12         2.27 o                         
   9  -8   4          3.59          1.37         1.92 o                         
  10  -8   4         38.09         30.98         3.05 o                         
  11  -8   4         33.77         25.66         2.64 o                         
 -13  -7   4         17.76         17.78         3.42 o                         
 -12  -7   4          5.17          9.95         5.18 o                         
 -11  -7   4         72.87         61.34         3.28 o                         
 -10  -7   4         39.77         39.01         2.25 o                         
  -9  -7   4          6.07          4.33         1.40 o                         
  -8  -7   4         17.82         13.73         1.38 o                         
  -7  -7   4        212.69        197.87         2.99 o                         
  -6  -7   4        122.63        116.87         2.15 o                         
  -5  -7   4        223.79        205.18         2.89 o                         
  -4  -7   4        752.45        746.83         6.84 o                         
  -3  -7   4         50.98         49.30         1.00 o                         
  -2  -7   4        225.58        220.36         3.84 o                         
  -1  -7   4        102.07         96.19         1.98 o                         
   0  -7   4        917.49        989.71        14.18 o                         
   1  -7   4         11.89          4.35         0.65 o                         
   2  -7   4         48.34         51.23         1.11 o                         
   3  -7   4        149.97        168.05         3.55 o                         
   4  -7   4         11.18         10.62         2.19 o                         
   5  -7   4         33.14         32.80         1.94 o                         
   6  -7   4         78.95         73.91         3.29 o                         
   7  -7   4         20.28         15.01         1.73 o                         
   8  -7   4          1.17          2.55         1.63 o                         
   9  -7   4         18.66         11.74         2.19 o                         
  10  -7   4          5.93          6.88         2.21 o                         
  11  -7   4          2.03          1.99         2.02 o                         
  12  -7   4          4.13          2.87         2.25 o                         
 -13  -6   4        153.11        159.32         6.84 o                         
 -12  -6   4          3.25          2.85         2.91 o                         
 -11  -6   4         18.83         19.09         2.03 o                         
 -10  -6   4        140.72        137.04         3.29 o                         
  -9  -6   4         10.18         10.56         1.94 o                         
  -8  -6   4        139.86        123.52         2.51 o                         
  -7  -6   4        109.80         99.19         2.10 o                         
  -6  -6   4          7.40          8.77         1.03 o                         
  -5  -6   4        250.27        233.82         3.06 o                         
  -4  -6   4        199.26        207.31         2.69 o                         
  -3  -6   4         54.95         49.88         1.24 o                         
  -2  -6   4        249.75        287.59         3.32 o                         
  -1  -6   4          5.40         11.03         0.75 o                         
   0  -6   4        267.26        265.13         6.38 o                         
   1  -6   4        391.73        413.48         5.44 o                         
   2  -6   4          0.26          0.58         0.68 o                         
   3  -6   4          0.87          3.47         0.71 o                         
   4  -6   4          1.31          3.26         1.17 o                         
   5  -6   4        150.57        159.41         4.79 o                         
   6  -6   4          0.21         -0.66         1.14 o                         
   7  -6   4         12.83          9.93         1.45 o                         
   8  -6   4         66.74         65.05         2.45 o                         
   9  -6   4          0.00         -0.07         1.66 o                         
  10  -6   4          0.04          1.83         1.76 o                         
  11  -6   4         13.61         17.28         2.21 o                         
  12  -6   4          1.99          3.43         2.03 o                         
 -14  -5   4          2.74          4.80         3.53 o                         
 -13  -5   4         86.20        104.17         5.74 o                         
 -12  -5   4         96.94         97.45         3.74 o                         
 -11  -5   4        282.97        270.87         5.58 o                         
 -10  -5   4        243.00        229.78         3.91 o                         
  -9  -5   4         15.79         19.00         0.93 o                         
  -8  -5   4          8.50         13.44         0.97 o                         
  -7  -5   4        125.64        117.10         2.32 o                         
  -6  -5   4        228.99        235.72         4.28 o                         
  -5  -5   4        104.46        136.88         2.43 o                         
  -4  -5   4        114.31        127.01         1.97 o                         
  -3  -5   4       1063.36       1128.22        11.03 o                         
  -2  -5   4        775.22        831.91         7.84 o                         
  -1  -5   4        476.74        650.99         6.02 o                         
   0  -5   4       1575.63       1842.80        27.84 o                         
   1  -5   4        737.17        903.95        13.80 o                         
   2  -5   4        683.80        787.18         9.44 o                         
   3  -5   4         46.39         68.82         1.65 o                         
   4  -5   4        103.79         99.04         2.23 o                         
   5  -5   4        277.54        253.60         7.36 o                         
   6  -5   4        402.66        399.39         6.56 o                         
   7  -5   4        164.02        172.83         4.23 o                         
   8  -5   4        308.45        312.87         5.98 o                         
   9  -5   4         45.13         44.69         1.91 o                         
  10  -5   4          0.50          0.32         1.99 o                         
  11  -5   4        121.37        121.50         3.82 o                         
  12  -5   4         85.96        101.87         5.15 o                         
  13  -5   4         39.33         42.47         3.48 o                         
 -14  -4   4        148.19        159.14         7.07 o                         
 -13  -4   4        217.70        228.74        11.56 o                         
 -12  -4   4          0.07          1.60         1.71 o                         
 -11  -4   4        173.11        158.84         6.01 o                         
 -10  -4   4          0.47         -0.15         0.98 o                         
  -9  -4   4        907.85        805.73         7.67 o                         
  -8  -4   4        173.52        167.92         2.59 o                         
  -7  -4   4        125.95        107.08         2.03 o                         
  -6  -4   4         28.04         28.94         1.41 o                         
  -5  -4   4        122.27        145.02         2.25 o                         
  -4  -4   4       2739.38       3004.99        30.31 o                         
  -3  -4   4        224.38        304.02         4.85 o                         
  -2  -4   4        412.62        458.39         4.62 o                         
  -1  -4   4       4281.99       4892.45        42.73 o                         
   0  -4   4       1120.55       1356.96        14.21 o                         
   1  -4   4        194.72        226.45         3.47 o                         
   2  -4   4         10.12          9.96         0.91 o                         
   3  -4   4       4245.15       4631.30        74.03 o                         
   4  -4   4          0.37          4.68         1.10 o                         
   5  -4   4        299.10        293.75         4.22 o                         
   6  -4   4        525.69        528.82         9.04 o                         
   7  -4   4         99.98        100.34         2.29 o                         
   8  -4   4         49.78         62.30         1.98 o                         
   9  -4   4          0.26          1.89         0.68 o                         
  10  -4   4        146.66        132.84         3.92 o                         
  11  -4   4         50.52         43.87         2.41 o                         
  12  -4   4        190.68        193.02         4.89 o                         
  13  -4   4         14.76         20.95         3.63 o                         
 -14  -3   4         72.33         73.50         5.06 o                         
 -13  -3   4        287.39        317.25         8.95 o                         
 -12  -3   4          5.55          3.31         1.74 o                         
 -11  -3   4        471.96        437.85         9.92 o                         
 -10  -3   4         15.87         26.42         1.24 o                         
  -9  -3   4        102.95        105.48         2.02 o                         
  -8  -3   4        202.47        200.75         2.86 o                         
  -7  -3   4          8.94         11.78         0.95 o                         
  -6  -3   4        593.61        637.25        10.17 o                         
  -5  -3   4        776.65        822.01        10.07 o                         
  -4  -3   4        414.04        502.25         8.15 o                         
  -3  -3   4       1261.57       1320.58        12.69 o                         
  -2  -3   4       5320.94       5798.06        68.81 o                         
  -1  -3   4       5337.84       5695.55        68.60 o                         
   0  -3   4         60.07         53.43         1.96 o                         
   1  -3   4       5695.45       6426.80        60.16 o                         
   2  -3   4       1361.02       1695.86        24.61 o                         
   3  -3   4         50.04         35.34         1.24 o                         
   4  -3   4         70.52         55.85         2.48 o                         
   5  -3   4         72.03         81.05         1.86 o                         
   6  -3   4        381.34        368.19         5.58 o                         
   7  -3   4        692.29        724.70         9.08 o                         
   8  -3   4        592.90        552.47         7.17 o                         
   9  -3   4        132.79        118.04         2.47 o                         
  10  -3   4         11.14          9.41         1.21 o                         
  11  -3   4          5.16          7.31         1.35 o                         
  12  -3   4          0.40         -0.05         1.53 o                         
  13  -3   4         45.08         44.19         3.25 o                         
  14  -3   4         41.36         50.51         3.63 o                         
 -14  -2   4          1.75          4.89         3.14 o                         
 -13  -2   4         10.77         17.96         2.45 o                         
 -12  -2   4          4.91          4.92         1.72 o                         
 -11  -2   4          1.28          3.03         1.24 o                         
 -10  -2   4          4.85          5.26         0.78 o                         
  -9  -2   4        484.98        457.27         4.91 o                         
  -8  -2   4         37.94         51.51         1.28 o                         
  -7  -2   4         11.38         14.37         0.86 o                         
  -6  -2   4        360.34        382.23         4.76 o                         
  -5  -2   4         38.60         77.99         2.57 o                         
  -4  -2   4        556.16        515.74         7.28 o                         
  -3  -2   4       1408.82       1356.66        13.23 o                         
  -2  -2   4         68.33         43.53         0.86 o                         
  -1  -2   4      16847.46      17615.03       205.62 o                         
   0  -2   4        741.47        961.42        12.14 o                         
   1  -2   4       8850.54       9345.00       114.26 o                         
   2  -2   4       1786.88       1906.56        27.00 o                         
   3  -2   4        140.78        121.97         2.75 o                         
   4  -2   4         78.75         85.48         3.72 o                         
   5  -2   4       1072.57       1147.24        17.80 o                         
   6  -2   4        668.77        675.88         8.18 o                         
   7  -2   4         83.90         76.46         1.73 o                         
   8  -2   4        168.67        175.57         2.90 o                         
   9  -2   4        133.15        158.84         2.86 o                         
  10  -2   4        131.85        123.78         2.60 o                         
  11  -2   4         10.47          8.46         1.48 o                         
  12  -2   4         24.00         19.18         2.34 o                         
  13  -2   4          0.30         -2.00         2.14 o                         
  14  -2   4         27.19         25.79         2.93 o                         
 -14  -1   4         21.72         23.50         5.65 o                         
 -13  -1   4          2.27          0.35         2.23 o                         
 -12  -1   4         16.31         11.96         1.85 o                         
 -11  -1   4          0.03          0.84         1.58 o                         
 -10  -1   4         12.30         10.72         0.75 o                         
  -9  -1   4         22.09         20.47         1.06 o                         
  -8  -1   4        323.96        317.35         5.48 o                         
  -7  -1   4        161.21        166.60         3.03 o                         
  -6  -1   4        199.47        201.68         3.66 o                         
  -5  -1   4        796.08        820.94        10.51 o                         
  -4  -1   4       1772.51       1904.37        24.12 o                         
  -3  -1   4        255.60        259.37         6.71 o                         
  -2  -1   4       1628.44       1768.36        24.59 o                         
  -1  -1   4         12.10         17.39         0.77 o                         
   0  -1   4       1127.48       1227.75        20.44 o                         
   1  -1   4       2824.67       3030.62        43.47 o                         
   2  -1   4       1888.85       2026.31        22.12 o                         
   3  -1   4        669.79        724.72        18.14 o                         
   4  -1   4       4606.58       4752.93        51.21 o                         
   5  -1   4        137.63        166.43         2.61 o                         
   6  -1   4        130.52        145.85         3.21 o                         
   7  -1   4         26.19         22.78         0.95 o                         
   8  -1   4        193.85        207.57         3.64 o                         
   9  -1   4         80.03         85.74         1.88 o                         
  10  -1   4          3.84          4.46         1.04 o                         
  11  -1   4         83.93         70.31         2.13 o                         
  12  -1   4         87.02         86.27         4.18 o                         
  13  -1   4          7.46          8.29         1.89 o                         
  14  -1   4          6.43          6.14         2.16 o                         
 -14   0   4         34.95         37.57         3.39 o                         
 -13   0   4          5.60          7.53         2.40 o                         
 -12   0   4         39.44         39.30         2.56 o                         
 -11   0   4          1.75          1.78         1.66 o                         
 -10   0   4         99.63         83.59         3.17 o                         
  -9   0   4         10.63          9.29         1.42 o                         
  -8   0   4         92.34         98.06         3.77 o                         
  -7   0   4       1582.44       1534.29        16.58 o                         
  -6   0   4       1376.58       1297.63        17.19 o                         
  -5   0   4          2.18          0.85         0.72 o                         
  -4   0   4          0.64          0.69         0.75 o                         
  -3   0   4        830.15        735.64        10.98 o                         
  -2   0   4          4.41          2.79         0.41 o                         
  -1   0   4      10762.35      10557.87       306.34 o                         
   0   0   4        109.52        126.84         2.69 o                         
   1   0   4       1987.66       1928.57        31.03 o                         
   2   0   4       2008.18       1937.84        19.69 o                         
   3   0   4       8277.10       8317.84        72.01 o                         
   4   0   4       3096.61       3021.25        28.42 o                         
   5   0   4        126.73        116.64         1.87 o                         
   6   0   4       1748.87       1788.94        16.11 o                         
   7   0   4         14.43         15.10         0.80 o                         
   8   0   4        253.08        247.74         3.62 o                         
   9   0   4          0.90          0.51         0.97 o                         
  10   0   4        414.08        414.63         5.29 o                         
  11   0   4        171.33        154.04         3.07 o                         
  12   0   4        199.51        192.63         5.38 o                         
  13   0   4         36.59         34.15         2.31 o                         
  14   0   4         12.64         15.28         5.10 o                         
 -14   1   4         13.39         10.41         2.78 o                         
 -13   1   4          0.94          0.92         2.36 o                         
 -12   1   4        373.25        364.16        10.85 o                         
 -11   1   4          0.50          1.92         2.36 o                         
 -10   1   4         19.09         20.47         2.16 o                         
  -9   1   4        636.18        624.55        11.08 o                         
  -8   1   4       1386.15       1417.47        15.41 o                         
  -7   1   4        604.67        566.77         6.80 o                         
  -6   1   4        260.79        292.57         6.23 o                         
  -5   1   4       1786.26       1842.96        34.57 o                         
  -4   1   4        499.61        440.34        12.41 o                         
  -3   1   4        221.68        249.23         7.81 o                         
  -2   1   4          8.47          1.78         0.35 o                         
  -1   1   4        141.49        150.24         2.61 o                         
   0   1   4          0.47          2.89         0.41 o                         
   1   1   4          0.74          1.74         0.26 o                         
   2   1   4       1689.92       1681.01        26.87 o                         
   3   1   4          8.91          3.19         0.33 o                         
   4   1   4        363.61        355.94         3.87 o                         
   5   1   4       3750.02       4042.76        33.27 o                         
   6   1   4        117.57         88.64         1.50 o                         
   7   1   4         64.35         61.45         2.39 o                         
   8   1   4         46.90         59.37         1.53 o                         
   9   1   4        128.15        127.14         2.30 o                         
  10   1   4        347.36        340.37         4.55 o                         
  11   1   4        257.11        245.84         4.26 o                         
  12   1   4        164.49        158.70         4.04 o                         
  13   1   4         13.59         15.10         1.90 o                         
  14   1   4          6.70          9.50         2.30 o                         
 -14   2   4          9.60         10.06         2.68 o                         
 -13   2   4        114.91        116.33         5.97 o                         
 -12   2   4          0.00          0.53         2.60 o                         
 -11   2   4        104.90        100.24         3.91 o                         
 -10   2   4       1625.02       1612.29        25.41 o                         
  -9   2   4        155.73        133.62         5.92 o                         
  -8   2   4        982.62        975.96        13.26 o                         
  -7   2   4        565.72        530.49         6.51 o                         
  -6   2   4       1107.99       1165.12        17.13 o                         
  -5   2   4       1158.48       1225.13        14.56 o                         
  -4   2   4       1563.07       1589.54        20.63 o                         
  -3   2   4          8.70         11.29         0.58 o                         
  -2   2   4         50.23         57.17         1.36 o                         
  -1   2   4       2430.43       2314.29        28.72 o                         
   0   2   4        146.49        143.78         1.90 o                         
   1   2   4       3615.87       3505.84        56.74 o                         
   2   2   4        333.87        333.35         4.20 o                         
   3   2   4        420.82        389.04         4.57 o                         
   4   2   4        727.25        654.46         5.34 o                         
   5   2   4        244.80        218.51         2.31 o                         
   6   2   4        490.86        483.44         6.03 o                         
   7   2   4        826.79        842.34         8.05 o                         
   8   2   4        441.02        450.67         5.69 o                         
   9   2   4          4.34          8.30         0.94 o                         
  10   2   4        825.83        784.70         8.71 o                         
  11   2   4        412.96        399.12         5.12 o                         
  12   2   4          5.52          5.51         1.70 o                         
  13   2   4        100.58        113.10         4.14 o                         
  14   2   4        123.27        140.47         6.08 o                         
 -14   3   4          0.82          1.88         2.57 o                         
 -13   3   4         59.10         55.53         4.40 o                         
 -12   3   4          5.16         14.67         3.11 o                         
 -11   3   4        487.02        452.93        11.78 o                         
 -10   3   4          2.51          4.28         2.03 o                         
  -9   3   4        108.22        103.86         2.83 o                         
  -8   3   4          4.11          2.93         0.94 o                         
  -7   3   4         17.43         18.93         1.12 o                         
  -6   3   4        338.45        322.26         4.41 o                         
  -5   3   4          0.21          2.28         0.69 o                         
  -4   3   4       1484.98       1592.38        29.85 o                         
  -3   3   4        758.61        743.91         8.23 o                         
  -2   3   4        400.62        374.55         4.07 o                         
  -1   3   4       2793.76       2911.88        32.21 o                         
   0   3   4        676.53        743.05        23.36 o                         
   1   3   4        423.75        435.11         9.14 o                         
   2   3   4        174.21        172.37         4.45 o                         
   3   3   4        973.47        958.04         9.29 o                         
   4   3   4        451.45        485.36         5.26 o                         
   5   3   4       3326.73       3288.36        27.53 o                         
   6   3   4        238.89        249.51         2.76 o                         
   7   3   4         52.51         45.77         1.20 o                         
   8   3   4       3765.77       3612.77        32.16 o                         
   9   3   4         75.64         75.97         2.56 o                         
  10   3   4         93.01         78.34         1.77 o                         
  11   3   4         20.47         15.89         1.33 o                         
  12   3   4        191.96        196.68         5.37 o                         
  13   3   4          0.58          1.38         2.06 o                         
  14   3   4         37.12         41.21         3.97 o                         
 -13   4   4         43.44         46.26         3.56 o                         
 -12   4   4         51.65         39.45         3.22 o                         
 -11   4   4        170.19        172.78         5.45 o                         
 -10   4   4        287.44        286.97         5.98 o                         
  -9   4   4        738.97        702.56         8.78 o                         
  -8   4   4         87.23         88.61         2.61 o                         
  -7   4   4         36.18         35.18         2.00 o                         
  -6   4   4         61.54         58.04         1.80 o                         
  -5   4   4       1219.92       1327.14        13.33 o                         
  -4   4   4        256.65        209.00         3.41 o                         
  -3   4   4       2863.66       3146.68        32.05 o                         
  -2   4   4         46.34         27.31         1.43 o                         
  -1   4   4         38.89         55.04         1.37 o                         
   0   4   4         95.57        107.81         1.63 o                         
   1   4   4        314.92        271.35         5.06 o                         
   2   4   4        839.00        874.22        12.42 o                         
   3   4   4        117.72        182.76         2.23 o                         
   4   4   4        721.80        768.84         7.15 o                         
   5   4   4        312.49        324.56         4.46 o                         
   6   4   4       3815.93       3800.33        30.25 o                         
   7   4   4        989.55       1029.57         9.34 o                         
   8   4   4       1318.71       1284.72        13.01 o                         
   9   4   4          5.09          6.00         1.00 o                         
  10   4   4       1024.55       1001.66        11.75 o                         
  11   4   4          9.41          6.06         1.68 o                         
  12   4   4         20.24         18.88         3.74 o                         
  13   4   4          7.64          5.47         2.74 o                         
  14   4   4         20.20         21.21         3.46 o                         
 -13   5   4         59.97         63.68         5.23 o                         
 -12   5   4         82.37         87.35         4.23 o                         
 -11   5   4         10.79         11.63         2.60 o                         
 -10   5   4        230.33        231.58         6.24 o                         
  -9   5   4        179.67        161.15         6.04 o                         
  -8   5   4        228.57        230.66         3.80 o                         
  -7   5   4       2551.78       2503.15        24.54 o                         
  -6   5   4       1423.87       1322.30        14.37 o                         
  -5   5   4        367.03        329.62         4.41 o                         
  -4   5   4        110.91         69.19         1.81 o                         
  -3   5   4       1232.53       1378.40        18.19 o                         
  -2   5   4        751.79        770.52        10.42 o                         
  -1   5   4       2647.74       2823.57        31.71 o                         
   0   5   4       3690.61       3715.47        46.32 o                         
   1   5   4         10.39          8.61         0.71 o                         
   2   5   4       4544.09       4782.47        52.45 o                         
   3   5   4         59.52         78.10         1.34 o                         
   4   5   4       1011.04       1152.59        11.36 o                         
   5   5   4        159.23        131.06         1.75 o                         
   6   5   4       1031.22       1017.13         8.63 o                         
   7   5   4          2.85          2.98         0.61 o                         
   8   5   4       6145.00       6029.85        51.51 o                         
   9   5   4         14.07         11.97         1.47 o                         
  10   5   4         22.24         24.95         1.64 o                         
  11   5   4         14.93         14.69         1.64 o                         
  12   5   4          0.34          1.53         2.26 o                         
  13   5   4          5.59          9.19         2.94 o                         
  14   5   4         34.40         43.30         6.02 o                         
 -13   6   4          0.02          1.58         3.47 o                         
 -12   6   4          1.23          1.22         2.28 o                         
 -11   6   4          8.91          8.19         2.22 o                         
 -10   6   4         25.27         26.94         2.35 o                         
  -9   6   4        359.31        357.48         6.95 o                         
  -8   6   4        317.95        315.26         5.31 o                         
  -7   6   4        542.49        534.52         7.14 o                         
  -6   6   4          2.43          4.72         1.21 o                         
  -5   6   4       1902.03       1908.14        25.30 o                         
  -4   6   4        200.53        196.88         6.14 o                         
  -3   6   4          4.47         14.42         1.02 o                         
  -2   6   4        837.07        887.14        17.05 o                         
  -1   6   4         64.77         45.53         1.31 o                         
   0   6   4       1617.85       1770.27        20.38 o                         
   1   6   4          7.10          3.21         0.62 o                         
   2   6   4          0.01          1.35         0.55 o                         
   3   6   4       1038.56        925.59        10.16 o                         
   4   6   4       1865.23       1826.14        16.79 o                         
   5   6   4         18.97         15.94         0.71 o                         
   6   6   4          9.04          5.17         0.84 o                         
   7   6   4        775.28        793.41         7.11 o                         
   8   6   4        232.10        222.52         2.89 o                         
   9   6   4          9.22          6.79         1.34 o                         
  10   6   4        305.13        290.68         5.74 o                         
  11   6   4         32.85         37.39         2.36 o                         
  12   6   4         16.70         24.11         2.78 o                         
  13   6   4         29.61         20.61         3.85 o                         
  14   6   4         57.24         55.77         6.95 o                         
 -12   7   4         24.38         20.04         2.57 o                         
 -11   7   4        247.79        281.05         6.50 o                         
 -10   7   4          0.57          1.74         1.95 o                         
  -9   7   4         16.15         19.37         2.07 o                         
  -8   7   4        120.41        130.96         3.22 o                         
  -7   7   4        551.91        569.20         8.98 o                         
  -6   7   4          0.01          0.87         1.11 o                         
  -5   7   4         44.59         64.87         1.91 o                         
  -4   7   4        722.58        719.16        12.08 o                         
  -3   7   4         87.09         80.59         1.91 o                         
  -2   7   4       1328.52       1348.27        14.66 o                         
  -1   7   4          0.52          1.43         0.57 o                         
   0   7   4        219.43        241.40         3.30 o                         
   1   7   4        582.99        580.40         6.94 o                         
   2   7   4        621.59        602.82         7.73 o                         
   3   7   4        552.35        574.40         8.13 o                         
   4   7   4         77.02         95.06         1.60 o                         
   5   7   4       1086.85       1123.83         9.69 o                         
   6   7   4         49.38         41.17         1.14 o                         
   7   7   4         37.93         38.34         1.37 o                         
   8   7   4          9.68         11.28         1.16 o                         
   9   7   4         13.38         13.86         1.71 o                         
  10   7   4        223.31        217.22         5.43 o                         
  11   7   4         85.00         91.21         3.80 o                         
  12   7   4         28.71         26.28         4.96 o                         
  13   7   4         15.95         19.92         3.98 o                         
 -12   8   4          1.19          0.23         3.10 o                         
 -11   8   4          0.37          0.15         2.14 o                         
 -10   8   4         39.21         33.58         2.62 o                         
  -9   8   4         62.26         76.62         3.78 o                         
  -8   8   4        139.19        133.75         3.98 o                         
  -7   8   4         76.53         86.12         4.08 o                         
  -6   8   4        179.52        160.86         4.91 o                         
  -5   8   4          9.09         10.42         1.24 o                         
  -4   8   4         89.76         73.15         2.22 o                         
  -3   8   4        914.34        845.17        10.79 o                         
  -2   8   4        443.04        436.01         5.20 o                         
  -1   8   4          4.84          3.51         0.78 o                         
   0   8   4       2388.80       2300.02        22.48 o                         
   1   8   4         55.88         56.02         1.43 o                         
   2   8   4        854.78        805.57         9.35 o                         
   3   8   4        245.80        219.78         4.00 o                         
   4   8   4          6.24          9.20         0.80 o                         
   5   8   4         91.71         94.50         2.12 o                         
   6   8   4        196.04        189.15         2.41 o                         
   7   8   4        254.29        250.30         3.89 o                         
   8   8   4          4.44          5.15         0.89 o                         
   9   8   4         77.45         80.58         2.37 o                         
  10   8   4         86.17         92.05         3.60 o                         
  11   8   4         58.70         68.22         4.79 o                         
  12   8   4         56.43         63.06         5.86 o                         
  13   8   4         69.89         66.79         5.12 o                         
 -11   9   4         20.72         23.39         2.60 o                         
 -10   9   4         26.15         32.27         2.71 o                         
  -9   9   4          6.81          7.19         2.06 o                         
  -8   9   4          3.67          2.97         2.10 o                         
  -7   9   4         18.90         24.03         2.10 o                         
  -6   9   4        169.10        154.57         3.57 o                         
  -5   9   4         70.99         72.99         2.64 o                         
  -4   9   4        130.43        131.17         2.81 o                         
  -3   9   4         87.20         77.07         2.69 o                         
  -2   9   4          9.94          9.97         1.16 o                         
  -1   9   4        205.04        197.31         3.22 o                         
   0   9   4       1052.56       1041.59        11.61 o                         
   1   9   4        217.98        233.65         4.76 o                         
   2   9   4        202.83        193.84         3.51 o                         
   3   9   4         65.12         60.27         1.35 o                         
   4   9   4         69.16         63.15         1.53 o                         
   5   9   4        118.09        118.71         1.81 o                         
   6   9   4         45.28         48.91         1.18 o                         
   7   9   4        123.29        125.06         2.46 o                         
   8   9   4        320.96        317.02         4.32 o                         
   9   9   4         23.56         21.99         1.50 o                         
  10   9   4         74.37         80.24         8.52 o                         
  11   9   4         41.84         49.58         4.37 o                         
  12   9   4         14.32         15.27         5.17 o                         
 -10  10   4         21.05         24.09         2.67 o                         
  -9  10   4        147.87        150.75         6.71 o                         
  -8  10   4          3.89          1.27         2.32 o                         
  -7  10   4         98.33        107.36         4.19 o                         
  -6  10   4         10.94          2.94         2.24 o                         
  -5  10   4        368.03        328.70         5.12 o                         
  -4  10   4        170.59        170.48         3.09 o                         
  -3  10   4        106.64        109.74         2.62 o                         
  -2  10   4        131.84        137.95         2.51 o                         
  -1  10   4         12.79         13.73         1.29 o                         
   0  10   4          0.53          0.48         1.14 o                         
   1  10   4         28.55         25.49         1.23 o                         
   2  10   4        109.74        113.16         2.56 o                         
   3  10   4         11.98         13.05         0.99 o                         
   4  10   4          1.94          1.79         0.82 o                         
   5  10   4        366.80        344.85         4.94 o                         
   6  10   4        154.01        155.23         2.27 o                         
   7  10   4        127.60        125.21         3.22 o                         
   8  10   4         77.46         70.90         2.53 o                         
   9  10   4         54.74         49.76         3.24 o                         
  10  10   4         27.95         31.68         2.99 o                         
  11  10   4         19.06         22.83         3.71 o                         
  12  10   4         12.79          8.98         5.65 o                         
  -9  11   4          2.45         -0.06         2.85 o                         
  -8  11   4         86.98         96.59         5.28 o                         
  -7  11   4          5.85          4.04         2.82 o                         
  -6  11   4         11.92          7.87         2.78 o                         
  -5  11   4          0.44          0.42         1.94 o                         
  -4  11   4         79.35         78.29         2.55 o                         
  -3  11   4          5.85          7.78         1.66 o                         
  -2  11   4         16.23         16.32         1.21 o                         
  -1  11   4          0.46          0.79         1.20 o                         
   0  11   4        167.41        173.34         4.04 o                         
   1  11   4         55.75         54.19         1.58 o                         
   2  11   4         18.52         21.58         1.13 o                         
   3  11   4         26.73         25.93         1.06 o                         
   4  11   4        162.42        152.56         2.85 o                         
   5  11   4         38.71         39.71         1.48 o                         
   6  11   4         27.18         21.47         1.47 o                         
   7  11   4        191.08        188.77         3.80 o                         
   8  11   4         93.04         92.77         3.72 o                         
   9  11   4         51.41         47.89         3.24 o                         
  10  11   4          3.03          3.29         3.33 o                         
  11  11   4          0.62          0.24         3.26 o                         
  -8  12   4          8.11          3.28         3.27 o                         
  -7  12   4          1.20         -0.18         2.50 o                         
  -6  12   4         16.44         16.75         3.17 o                         
  -5  12   4          5.03          4.97         2.23 o                         
  -4  12   4         12.05          8.83         2.27 o                         
  -3  12   4        245.73        233.39         6.28 o                         
  -2  12   4         32.75         26.05         2.40 o                         
  -1  12   4        174.59        152.10         3.35 o                         
   0  12   4          4.11          3.47         1.43 o                         
   1  12   4         63.43         58.88         2.14 o                         
   2  12   4         95.56         97.01         3.34 o                         
   3  12   4          3.11          2.54         1.21 o                         
   4  12   4         27.02         28.57         1.53 o                         
   5  12   4         10.85          3.65         1.71 o                         
   6  12   4        166.00        160.14         5.57 o                         
   7  12   4          2.27          2.12         1.90 o                         
   8  12   4         11.39          8.75         2.64 o                         
   9  12   4          0.74          2.59         2.25 o                         
  10  12   4          5.13          3.08         2.92 o                         
  -6  13   4          5.82          7.55         3.27 o                         
  -5  13   4         88.43         88.17         4.19 o                         
  -4  13   4        120.45        134.43         5.77 o                         
  -3  13   4          2.33          6.14         3.13 o                         
  -2  13   4          4.60          1.69         1.99 o                         
  -1  13   4          0.33          0.59         1.89 o                         
   0  13   4        280.74        268.96         5.70 o                         
   1  13   4         65.32         68.08         5.38 o                         
   2  13   4        321.18        313.44         6.25 o                         
   3  13   4        316.94        287.22         6.08 o                         
   4  13   4        296.48        305.06         6.28 o                         
   5  13   4         83.28         86.06         4.11 o                         
   6  13   4         11.38         12.87         1.99 o                         
   7  13   4          1.98          8.77         3.58 o                         
   8  13   4          0.13          0.96         2.79 o                         
   9  13   4         24.46         20.89         2.81 o                         
  -5  14   4          1.15          3.20         2.53 o                         
  -4  14   4         10.90          9.68         2.18 o                         
  -3  14   4        140.32        159.91         4.22 o                         
  -2  14   4         11.85         13.24         2.62 o                         
  -1  14   4          4.66          2.83         2.56 o                         
   0  14   4          0.09          0.82         2.04 o                         
   1  14   4        167.86        165.80         6.15 o                         
   2  14   4        532.28        525.77        11.31 o                         
   3  14   4         40.91         42.14         3.35 o                         
   4  14   4         14.16         19.20         3.22 o                         
   5  14   4         50.22         46.39         3.47 o                         
   6  14   4         32.14         36.34         4.72 o                         
   7  14   4         47.91         46.39         3.25 o                         
  -2  15   4         92.19         83.34         8.50 o                         
  -1  15   4         11.27         10.14         2.88 o                         
   0  15   4          2.05          8.33         2.89 o                         
   1  15   4          2.38          6.74         3.21 o                         
   2  15   4         27.64         24.77         3.15 o                         
   3  15   4          6.93          0.96         2.62 o                         
   4  15   4          8.37          8.50         2.79 o                         
   5  15   4          0.66          2.15         2.79 o                         
  -5 -14   5          5.69         14.62         3.80 o                         
  -4 -14   5        159.25        145.48        12.79 o                         
  -3 -14   5         49.04         51.86         7.34 o                         
  -2 -14   5        174.51        161.45        15.69 o                         
  -1 -14   5         10.18          7.64         2.99 o                         
   0 -14   5          5.02          3.39         2.60 o                         
   1 -14   5        144.93        129.52         5.63 o                         
   2 -14   5         84.76         76.57         3.53 o                         
  -7 -13   5        111.56        137.93         6.90 o                         
  -6 -13   5         93.71         70.62         5.55 o                         
  -5 -13   5        188.02        202.59         6.13 o                         
  -4 -13   5         16.71         19.88         2.19 o                         
  -3 -13   5          3.21          1.25         2.14 o                         
  -2 -13   5          1.29          0.04         1.86 o                         
  -1 -13   5         38.10         37.78         2.88 o                         
   0 -13   5        200.01        167.42         4.45 o                         
   1 -13   5         35.42         34.81         3.43 o                         
   2 -13   5        161.42        153.46         4.74 o                         
   3 -13   5         21.07         25.54         2.53 o                         
   4 -13   5         34.97         33.51         3.16 o                         
   5 -13   5          7.29          8.85         2.66 o                         
  -9 -12   5          8.54         22.08         8.00 o                         
  -8 -12   5          8.81         15.39         3.78 o                         
  -7 -12   5          3.19          4.38         2.23 o                         
  -6 -12   5         20.59         17.67         2.66 o                         
  -5 -12   5         36.66         38.09         2.75 o                         
  -4 -12   5          6.00          6.71         1.65 o                         
  -3 -12   5         15.28         14.85         1.80 o                         
  -2 -12   5         36.16         45.96         4.77 o                         
  -1 -12   5         38.60         42.85         2.17 o                         
   0 -12   5          5.64          6.65         1.69 o                         
   1 -12   5        129.34        124.81         3.34 o                         
   2 -12   5          0.01          0.03         1.84 o                         
   3 -12   5          0.94          3.76         2.36 o                         
   4 -12   5         77.07         61.19         3.73 o                         
   5 -12   5         49.17         41.62         3.37 o                         
   6 -12   5          2.57          0.39         2.45 o                         
   7 -12   5         26.65         31.31         4.21 o                         
 -10 -11   5         26.09         38.66         4.08 o                         
  -9 -11   5          0.00          2.76         2.49 o                         
  -8 -11   5         21.02         24.25         2.43 o                         
  -7 -11   5         10.06          5.46         2.02 o                         
  -6 -11   5         41.21         43.92         2.35 o                         
  -5 -11   5         12.71         14.90         1.87 o                         
  -4 -11   5         35.73         34.72         2.01 o                         
  -3 -11   5          4.99          7.39         1.42 o                         
  -2 -11   5        141.65        126.89         3.26 o                         
  -1 -11   5         71.27         63.71         2.04 o                         
   0 -11   5          0.15          1.05         1.41 o                         
   1 -11   5         19.70         12.51         1.29 o                         
   2 -11   5          0.02          0.07         1.21 o                         
   3 -11   5        117.78        107.00         3.48 o                         
   4 -11   5          7.84          6.52         2.22 o                         
   5 -11   5         18.50         23.90         2.79 o                         
   6 -11   5          2.13          2.99         2.36 o                         
   7 -11   5         32.62         26.10         3.40 o                         
   8 -11   5         50.45         52.65         3.57 o                         
 -11 -10   5         10.69          8.42         3.49 o                         
 -10 -10   5          8.25         16.93         2.64 o                         
  -9 -10   5          8.55          7.15         2.08 o                         
  -8 -10   5         19.27         20.03         2.61 o                         
  -7 -10   5          5.32          3.21         1.87 o                         
  -6 -10   5         13.24         15.14         1.70 o                         
  -5 -10   5          8.85          8.14         1.48 o                         
  -4 -10   5         31.10         26.47         1.45 o                         
  -3 -10   5        179.16        180.87         4.90 o                         
  -2 -10   5         37.53         32.35         1.25 o                         
  -1 -10   5         29.73         27.25         1.35 o                         
   0 -10   5          7.56          4.03         1.13 o                         
   1 -10   5         15.88         12.73         1.17 o                         
   2 -10   5         30.50         38.72         2.17 o                         
   3 -10   5         15.35         17.24         1.12 o                         
   4 -10   5          0.00          0.35         1.57 o                         
   5 -10   5        222.43        200.52         4.78 o                         
   6 -10   5        128.16        129.74         3.92 o                         
   7 -10   5         23.49         22.84         4.36 o                         
   8 -10   5         66.01         68.63         3.70 o                         
   9 -10   5          1.22          8.00         4.70 o                         
 -12  -9   5         10.90         10.41         4.96 o                         
 -11  -9   5          8.04          5.53         3.08 o                         
 -10  -9   5         20.74         25.12         2.45 o                         
  -9  -9   5         45.95         45.47         2.09 o                         
  -8  -9   5          0.03         -1.16         1.16 o                         
  -7  -9   5         72.54         72.71         3.71 o                         
  -6  -9   5         47.00         39.74         1.62 o                         
  -5  -9   5        248.18        232.88         3.69 o                         
  -4  -9   5          0.09          1.00         0.97 o                         
  -3  -9   5         43.39         36.70         1.13 o                         
  -2  -9   5         46.29         34.12         1.63 o                         
  -1  -9   5        125.19         97.26         2.86 o                         
   0  -9   5        223.49        222.02         3.59 o                         
   1  -9   5         60.53         52.98         2.10 o                         
   2  -9   5         56.15         63.37         1.71 o                         
   3  -9   5          1.02          1.26         0.75 o                         
   4  -9   5          5.35          8.62         1.36 o                         
   5  -9   5         31.24         31.31         2.22 o                         
   6  -9   5         44.42         57.36         3.12 o                         
   7  -9   5          0.81         -2.02         2.10 o                         
   8  -9   5          4.95          6.11         2.29 o                         
   9  -9   5          0.36         -0.27         1.94 o                         
  10  -9   5          8.74          8.86         3.90 o                         
 -12  -8   5          7.91          7.69         4.45 o                         
 -11  -8   5          9.55          9.34         4.52 o                         
 -10  -8   5         19.55         22.80         2.48 o                         
  -9  -8   5          2.45          3.50         1.55 o                         
  -8  -8   5          5.33          5.62         1.51 o                         
  -7  -8   5          0.05          0.82         0.81 o                         
  -6  -8   5         27.43         28.45         1.52 o                         
  -5  -8   5        135.24        137.55         3.01 o                         
  -4  -8   5        146.87        141.46         2.16 o                         
  -3  -8   5        291.83        288.74         3.78 o                         
  -2  -8   5         11.99         11.30         0.81 o                         
  -1  -8   5        131.00        135.56         2.58 o                         
   0  -8   5        333.36        348.55         8.94 o                         
   1  -8   5         76.37         67.60         2.35 o                         
   2  -8   5         93.56         90.63         1.83 o                         
   3  -8   5         28.66         25.07         1.11 o                         
   4  -8   5         12.60         15.67         1.13 o                         
   5  -8   5          0.11          2.33         2.16 o                         
   6  -8   5          4.61          4.69         2.25 o                         
   7  -8   5         84.52         89.44         4.10 o                         
   8  -8   5         12.35         15.73         2.23 o                         
   9  -8   5          0.03          0.63         1.88 o                         
  10  -8   5         25.30         28.12         2.96 o                         
  11  -8   5         13.60         12.44         2.43 o                         
 -13  -7   5         19.75         21.24         3.70 o                         
 -12  -7   5          1.40          8.15         4.46 o                         
 -11  -7   5         15.53         14.64         6.18 o                         
 -10  -7   5          0.39          1.20         1.66 o                         
  -9  -7   5          0.97         -0.07         1.55 o                         
  -8  -7   5          2.37          2.89         1.22 o                         
  -7  -7   5          0.27         -0.60         0.93 o                         
  -6  -7   5         20.55         22.52         1.08 o                         
  -5  -7   5        194.94        178.96         2.83 o                         
  -4  -7   5        150.47        145.34         2.35 o                         
  -3  -7   5         71.17         76.37         1.47 o                         
  -2  -7   5        107.54        116.59         2.04 o                         
  -1  -7   5         48.86         46.87         1.43 o                         
   0  -7   5         20.28         15.62         1.17 o                         
   1  -7   5        209.24        193.37         2.61 o                         
   2  -7   5        474.52        457.66         4.85 o                         
   3  -7   5        372.33        387.09         5.45 o                         
   4  -7   5         87.15         98.21         2.43 o                         
   5  -7   5        208.25        213.64         4.79 o                         
   6  -7   5         73.41         69.78         3.17 o                         
   7  -7   5         58.57         58.86         2.51 o                         
   8  -7   5         15.33         18.58         2.70 o                         
   9  -7   5         46.22         38.83         3.67 o                         
  10  -7   5         20.97         17.53         2.56 o                         
  11  -7   5          0.45          2.11         2.04 o                         
  12  -7   5         50.76         46.53         2.88 o                         
 -13  -6   5          0.66          3.10         3.28 o                         
 -12  -6   5        129.61        152.66        14.40 o                         
 -11  -6   5         31.50         34.34         3.50 o                         
 -10  -6   5          2.48          1.13         1.54 o                         
  -9  -6   5         83.08         63.29         2.22 o                         
  -8  -6   5         36.30         35.58         1.42 o                         
  -7  -6   5        344.23        327.12         4.12 o                         
  -6  -6   5        293.72        308.49         4.18 o                         
  -5  -6   5         16.76         21.52         0.78 o                         
  -4  -6   5        431.60        483.53         5.30 o                         
  -3  -6   5         53.38         41.03         1.00 o                         
  -2  -6   5         35.99         57.84         1.26 o                         
  -1  -6   5        664.04        782.09         9.54 o                         
   0  -6   5        194.33        180.06         3.26 o                         
   1  -6   5       1909.47       1997.96        18.00 o                         
   2  -6   5        702.18        713.56        10.76 o                         
   3  -6   5          6.59          0.35         0.74 o                         
   4  -6   5        689.18        698.03        11.30 o                         
   5  -6   5          7.44          7.43         1.09 o                         
   6  -6   5         63.83         77.97         2.30 o                         
   7  -6   5          0.19          1.95         1.25 o                         
   8  -6   5        349.74        342.29         6.24 o                         
   9  -6   5          0.21          0.76         1.52 o                         
  10  -6   5         10.08         10.06         1.63 o                         
  11  -6   5          8.61         11.09         2.12 o                         
  12  -6   5         29.77         35.35         2.47 o                         
 -14  -5   5          0.01         -2.07         4.65 o                         
 -13  -5   5        254.16        249.32         8.98 o                         
 -12  -5   5         67.53         68.69         4.27 o                         
 -11  -5   5         13.61         10.08         1.92 o                         
 -10  -5   5          0.09         -0.23         1.20 o                         
  -9  -5   5          1.59          1.92         0.94 o                         
  -8  -5   5        140.58        114.20         2.23 o                         
  -7  -5   5         10.64          6.98         0.96 o                         
  -6  -5   5        250.45        277.05         4.07 o                         
  -5  -5   5        394.40        394.17         4.48 o                         
  -4  -5   5          2.97          5.60         0.49 o                         
  -3  -5   5       2810.53       3064.02        31.69 o                         
  -2  -5   5        479.14        502.63         5.65 o                         
  -1  -5   5        953.86       1024.01         9.10 o                         
   0  -5   5        265.78        325.36         3.21 o                         
   1  -5   5        110.70         93.18         1.89 o                         
   2  -5   5       5139.34       5387.56        59.64 o                         
   3  -5   5         49.36         59.44         1.66 o                         
   4  -5   5        300.01        298.22         4.88 o                         
   5  -5   5        555.35        621.41         8.29 o                         
   6  -5   5         43.67         41.06         2.14 o                         
   7  -5   5          0.07          1.65         0.80 o                         
   8  -5   5          2.17          3.25         0.84 o                         
   9  -5   5        101.72         94.69         3.34 o                         
  10  -5   5        116.44        102.66         3.47 o                         
  11  -5   5         10.98         14.69         2.26 o                         
  12  -5   5         68.84         82.08         3.27 o                         
  13  -5   5         35.45         38.00         3.31 o                         
 -14  -4   5        109.77        108.16        11.35 o                         
 -13  -4   5          0.93          1.30         2.47 o                         
 -12  -4   5         25.69         33.38         2.79 o                         
 -11  -4   5         44.63         47.50         2.81 o                         
 -10  -4   5         25.99         23.07         1.39 o                         
  -9  -4   5         44.20         45.27         1.38 o                         
  -8  -4   5          4.97          0.85         0.90 o                         
  -7  -4   5         37.12         37.74         1.14 o                         
  -6  -4   5        757.02        831.30        11.98 o                         
  -5  -4   5        645.24        697.40         9.37 o                         
  -4  -4   5          2.38          0.90         0.40 o                         
  -3  -4   5         14.38         30.67         0.93 o                         
  -2  -4   5       1388.09       1678.27        20.77 o                         
  -1  -4   5       4156.90       4545.51        46.13 o                         
   0  -4   5       3866.19       4166.84        39.06 o                         
   1  -4   5       1166.80       1298.81        24.95 o                         
   2  -4   5        898.29        911.41        10.67 o                         
   3  -4   5       1197.20       1241.28        16.00 o                         
   4  -4   5       2887.25       3094.94        45.11 o                         
   5  -4   5        654.17        701.36         8.83 o                         
   6  -4   5         87.23         89.31         1.99 o                         
   7  -4   5        217.54        190.59         4.73 o                         
   8  -4   5         14.42         13.75         0.85 o                         
   9  -4   5         21.81         18.75         0.93 o                         
  10  -4   5         86.45         91.13         2.63 o                         
  11  -4   5        199.64        200.72         4.34 o                         
  12  -4   5          0.00         -0.25         1.81 o                         
  13  -4   5        147.74        157.94         4.73 o                         
 -14  -3   5         35.44         42.30         4.33 o                         
 -13  -3   5          1.01          0.26         2.31 o                         
 -12  -3   5          0.84          0.09         2.07 o                         
 -11  -3   5          0.06         -0.16         1.70 o                         
 -10  -3   5        140.59        127.02         2.67 o                         
  -9  -3   5          6.30          4.00         0.93 o                         
  -8  -3   5         61.28         59.53         1.54 o                         
  -7  -3   5        138.35        137.64         3.41 o                         
  -6  -3   5        380.14        376.59         5.33 o                         
  -5  -3   5       1557.77       1607.91        16.88 o                         
  -4  -3   5          5.06          6.56         0.62 o                         
  -3  -3   5       1592.92       1745.04        16.15 o                         
  -2  -3   5       4350.49       4470.91       100.93 o                         
  -1  -3   5        113.21        107.07         1.99 o                         
   0  -3   5         32.82         17.74         0.68 o                         
   1  -3   5        790.31        817.42        10.84 o                         
   2  -3   5        302.47        275.96         5.90 o                         
   3  -3   5       3775.08       4070.80        53.78 o                         
   4  -3   5        356.30        387.74         6.57 o                         
   5  -3   5        822.51        777.32         9.55 o                         
   6  -3   5        335.96        328.80         4.33 o                         
   7  -3   5        132.25        138.46         2.03 o                         
   8  -3   5         22.94         25.94         1.11 o                         
   9  -3   5        376.03        376.19         4.55 o                         
  10  -3   5          6.38          7.90         1.16 o                         
  11  -3   5          0.30          0.57         1.25 o                         
  12  -3   5         65.38         65.21         2.57 o                         
  13  -3   5        105.88         97.18         4.37 o                         
  14  -3   5          9.39          8.65         3.26 o                         
 -14  -2   5         10.03         12.87         3.23 o                         
 -13  -2   5         12.53         18.09         2.56 o                         
 -12  -2   5          8.90          9.29         2.27 o                         
 -11  -2   5          2.26          3.21         1.23 o                         
 -10  -2   5        151.59        147.17         2.62 o                         
  -9  -2   5         35.88         36.33         1.22 o                         
  -8  -2   5        794.89        824.28         8.41 o                         
  -7  -2   5        450.98        393.94         4.90 o                         
  -6  -2   5         21.19         19.72         1.03 o                         
  -5  -2   5         13.20         17.38         0.88 o                         
  -4  -2   5        225.55        214.49         4.22 o                         
  -3  -2   5        138.84        131.74         2.32 o                         
  -2  -2   5       6489.81       6825.66        90.91 o                         
  -1  -2   5        691.61        689.07        10.11 o                         
   0  -2   5       3103.22       3510.49        58.95 o                         
   1  -2   5        857.35        890.59        21.73 o                         
   2  -2   5       1234.02       1282.98        16.44 o                         
   3  -2   5       1524.10       1576.76        23.69 o                         
   4  -2   5        984.69        885.15        22.38 o                         
   5  -2   5          1.95          4.87         0.57 o                         
   6  -2   5        273.14        292.09         3.30 o                         
   7  -2   5        651.99        613.28         7.83 o                         
   8  -2   5        162.91        148.08         2.08 o                         
   9  -2   5          0.81          1.51         0.85 o                         
  10  -2   5         23.06         24.93         1.22 o                         
  11  -2   5        277.98        272.10         5.64 o                         
  12  -2   5         30.67         25.29         2.15 o                         
  13  -2   5          2.90          2.41         2.86 o                         
  14  -2   5         20.63         20.52         2.82 o                         
 -14  -1   5          5.05          3.47         3.03 o                         
 -13  -1   5          9.48          6.39         3.60 o                         
 -12  -1   5         28.93         26.27         2.25 o                         
 -11  -1   5         51.20         49.79         2.13 o                         
 -10  -1   5         43.95         49.24         2.49 o                         
  -9  -1   5       1086.52       1072.93        12.07 o                         
  -8  -1   5         34.58         23.79         1.24 o                         
  -7  -1   5         20.68         16.91         0.95 o                         
  -6  -1   5         37.14         38.30         1.65 o                         
  -5  -1   5         55.04         49.58         2.62 o                         
  -4  -1   5        745.51        686.68         7.68 o                         
  -3  -1   5       1764.33       1817.76        20.97 o                         
  -2  -1   5       4420.69       4579.78        42.69 o                         
  -1  -1   5       3691.53       3999.17        47.99 o                         
   0  -1   5        773.23        819.92        17.51 o                         
   1  -1   5       4915.38       5082.62        56.81 o                         
   2  -1   5      12757.08      13198.60       157.23 o                         
   3  -1   5       1779.49       1784.42        23.61 o                         
   4  -1   5        554.14        637.76         6.73 o                         
   5  -1   5       3932.19       3792.47        41.13 o                         
   6  -1   5        201.36        156.00         2.99 o                         
   7  -1   5          4.71          5.17         0.58 o                         
   8  -1   5         11.08         12.40         0.79 o                         
   9  -1   5        432.79        408.08         5.70 o                         
  10  -1   5        131.11        133.37         2.50 o                         
  11  -1   5         26.69         29.81         1.61 o                         
  12  -1   5         42.75         37.94         2.35 o                         
  13  -1   5         21.72         26.92         3.36 o                         
  14  -1   5          3.71          6.44         3.36 o                         
 -14   0   5        136.50        151.19         5.47 o                         
 -13   0   5         39.85         44.83         4.70 o                         
 -12   0   5          0.66          0.33         1.87 o                         
 -11   0   5        357.50        337.18         8.20 o                         
 -10   0   5         19.28         19.00         1.94 o                         
  -9   0   5        472.83        455.53         6.16 o                         
  -8   0   5        107.94        110.03         2.37 o                         
  -7   0   5        129.79        149.04         2.64 o                         
  -6   0   5         28.77         29.69         1.34 o                         
  -5   0   5       1337.98       1284.04        15.12 o                         
  -4   0   5          3.90          5.38         0.58 o                         
  -3   0   5        210.99        189.42         2.96 o                         
  -2   0   5        642.49        650.98        10.33 o                         
  -1   0   5        753.50        741.75         8.61 o                         
   0   0   5        805.37        806.91        12.20 o                         
   1   0   5        605.29        575.78         7.50 o                         
   2   0   5        269.86        264.38         2.57 o                         
   3   0   5          9.31         14.25         0.42 o                         
   4   0   5       3911.85       3671.43        37.13 o                         
   5   0   5         31.53         28.57         1.16 o                         
   6   0   5        197.79        181.96         4.18 o                         
   7   0   5       1138.46       1121.30        10.28 o                         
   8   0   5         55.83         47.95         1.27 o                         
   9   0   5        159.10        157.08         2.70 o                         
  10   0   5         11.10         14.77         1.17 o                         
  11   0   5         72.38         68.23         1.88 o                         
  12   0   5          2.81          1.58         1.63 o                         
  13   0   5         57.34         55.16         3.08 o                         
  14   0   5          1.04          0.32         2.91 o                         
 -14   1   5         33.15         33.44         2.86 o                         
 -13   1   5        103.45        101.87         3.89 o                         
 -12   1   5        279.31        260.43         6.56 o                         
 -11   1   5        100.73        109.09         3.99 o                         
 -10   1   5         49.99         38.01         3.92 o                         
  -9   1   5          6.98          6.88         0.98 o                         
  -8   1   5          0.60          0.99         0.89 o                         
  -7   1   5        174.34        162.30         3.69 o                         
  -6   1   5        380.30        424.92         7.53 o                         
  -5   1   5        403.50        369.61         7.73 o                         
  -4   1   5        272.35        272.62         8.97 o                         
  -3   1   5         15.43         15.29         0.99 o                         
  -2   1   5       8210.73       8042.48        74.67 o                         
  -1   1   5       4061.60       4159.92        45.86 o                         
   0   1   5          6.60          8.91         0.36 o                         
   1   1   5       1372.75       1249.66        16.37 o                         
   2   1   5       4028.52       3894.78        49.08 o                         
   3   1   5        841.05        864.85         7.44 o                         
   4   1   5         79.67         60.71         1.02 o                         
   5   1   5       1134.16       1144.06         9.89 o                         
   6   1   5       3507.87       3651.50        32.17 o                         
   7   1   5        463.26        455.35         6.90 o                         
   8   1   5        818.74        780.34         8.96 o                         
   9   1   5        542.97        554.34         6.32 o                         
  10   1   5         54.70         51.93         1.51 o                         
  11   1   5          1.23          0.33         1.01 o                         
  12   1   5        162.52        142.48         3.82 o                         
  13   1   5        260.87        250.32         5.46 o                         
  14   1   5         10.63         11.37         3.00 o                         
 -14   2   5         50.11         49.84         3.21 o                         
 -13   2   5         11.16         13.51         2.70 o                         
 -12   2   5          6.22          6.51         2.73 o                         
 -11   2   5          2.48          2.85         1.88 o                         
 -10   2   5        353.46        348.86        11.14 o                         
  -9   2   5        799.96        776.46         9.31 o                         
  -8   2   5         19.69         16.07         1.20 o                         
  -7   2   5       2499.46       2430.40        36.13 o                         
  -6   2   5        210.56        217.66         4.63 o                         
  -5   2   5          8.98         13.35         2.70 o                         
  -4   2   5       3499.88       3386.42        51.62 o                         
  -3   2   5       1123.25        998.12        12.39 o                         
  -2   2   5        186.59        153.56         2.62 o                         
  -1   2   5          1.35          0.76         0.28 o                         
   0   2   5       3065.72       3269.56        30.50 o                         
   1   2   5       2211.05       2129.80        19.90 o                         
   2   2   5       1143.34       1194.71        12.27 o                         
   3   2   5         70.22         85.51         1.53 o                         
   4   2   5       1084.63       1057.45         9.29 o                         
   5   2   5         29.61         30.41         0.77 o                         
   6   2   5        922.76        954.54         8.26 o                         
   7   2   5        823.95        765.96         6.99 o                         
   8   2   5        106.77        102.04         2.04 o                         
   9   2   5        620.57        575.61         7.03 o                         
  10   2   5        172.86        158.94         2.52 o                         
  11   2   5         63.17         53.92         1.88 o                         
  12   2   5        238.39        259.82         5.43 o                         
  13   2   5          2.04          5.81         3.21 o                         
  14   2   5        180.65        192.34         5.71 o                         
 -14   3   5          2.67          2.88         2.27 o                         
 -13   3   5          2.41          0.49         2.82 o                         
 -12   3   5          0.02          3.39         2.79 o                         
 -11   3   5        164.30        148.59         5.90 o                         
 -10   3   5        249.52        235.69        11.13 o                         
  -9   3   5       1347.18       1317.93        20.95 o                         
  -8   3   5        161.81        163.59         2.98 o                         
  -7   3   5          3.26          0.22         0.99 o                         
  -6   3   5         42.90         37.84         1.43 o                         
  -5   3   5       3156.18       3129.66        32.31 o                         
  -4   3   5       1700.93       1801.99        21.10 o                         
  -3   3   5       5286.21       5884.01        51.42 o                         
  -2   3   5       1010.71        982.32         9.67 o                         
  -1   3   5        600.08        535.82         5.46 o                         
   0   3   5         37.26         32.79         0.73 o                         
   1   3   5        183.57        175.64         3.10 o                         
   2   3   5        588.55        553.14         7.98 o                         
   3   3   5       1859.93       2074.80        19.69 o                         
   4   3   5       6401.20       6825.28        63.48 o                         
   5   3   5         50.22         50.93         0.89 o                         
   6   3   5         44.97         36.17         0.90 o                         
   7   3   5         66.96         57.46         1.19 o                         
   8   3   5        666.83        666.88         6.97 o                         
   9   3   5        389.24        370.39         5.09 o                         
  10   3   5        583.84        581.51         6.50 o                         
  11   3   5         25.77         26.60         1.61 o                         
  12   3   5        531.34        554.74         9.13 o                         
  13   3   5         18.65         19.26         2.33 o                         
  14   3   5         16.44         15.80         3.21 o                         
 -13   4   5          0.33          1.36         2.94 o                         
 -12   4   5        292.36        310.55        12.70 o                         
 -11   4   5        393.38        388.02        33.31 o                         
 -10   4   5         29.20         30.09         2.28 o                         
  -9   4   5        491.16        480.20         5.89 o                         
  -8   4   5        250.31        241.91         3.55 o                         
  -7   4   5       1576.26       1460.50        27.12 o                         
  -6   4   5         18.81         21.35         0.99 o                         
  -5   4   5         65.00         80.91         1.61 o                         
  -4   4   5         29.32         29.14         1.00 o                         
  -3   4   5       3408.81       3510.07        35.97 o                         
  -2   4   5       1290.35       1452.42        15.29 o                         
  -1   4   5       6485.68       6952.28        69.78 o                         
   0   4   5        834.88        888.08        10.27 o                         
   1   4   5        125.96        102.79         2.87 o                         
   2   4   5      12109.54      13262.16       228.93 o                         
   3   4   5        883.89       1066.76        11.82 o                         
   4   4   5        986.34        983.64        11.12 o                         
   5   4   5        663.25        621.66         6.07 o                         
   6   4   5        312.29        301.61         3.49 o                         
   7   4   5        617.03        605.84         5.88 o                         
   8   4   5       4822.08       4704.38        44.45 o                         
   9   4   5        200.10        193.70         2.73 o                         
  10   4   5        667.67        682.15         8.54 o                         
  11   4   5        245.12        236.42         4.46 o                         
  12   4   5         71.79         71.05         2.77 o                         
  13   4   5          0.51          0.19         2.56 o                         
  14   4   5         31.45         38.10         5.53 o                         
 -13   5   5         12.46          6.97         5.59 o                         
 -12   5   5         22.62         21.12         3.72 o                         
 -11   5   5        330.00        330.08         9.50 o                         
 -10   5   5         17.20         16.47         2.00 o                         
  -9   5   5         52.13         54.69         2.64 o                         
  -8   5   5        709.60        689.06         7.96 o                         
  -7   5   5        236.35        219.88         3.60 o                         
  -6   5   5         16.85         17.50         1.06 o                         
  -5   5   5        157.31        146.24         2.54 o                         
  -4   5   5          2.92          3.40         0.68 o                         
  -3   5   5        846.35        851.18        15.66 o                         
  -2   5   5        138.95        161.19         2.91 o                         
  -1   5   5        187.09        160.99         2.54 o                         
   0   5   5          2.22          5.64         0.86 o                         
   1   5   5        275.82        285.82         5.28 o                         
   2   5   5       3098.31       3232.77        40.46 o                         
   3   5   5        975.39        891.30        23.84 o                         
   4   5   5         68.50         57.97         1.35 o                         
   5   5   5       2085.29       1986.89        20.69 o                         
   6   5   5       3566.63       3261.32        31.94 o                         
   7   5   5         36.55         43.29         1.47 o                         
   8   5   5         65.70         58.15         1.66 o                         
   9   5   5        120.17        116.87         2.31 o                         
  10   5   5          4.92          3.04         1.33 o                         
  11   5   5        542.73        536.61         7.89 o                         
  12   5   5         42.05         39.14         2.87 o                         
  13   5   5        127.90        155.87         7.97 o                         
  14   5   5         38.91         31.87         5.74 o                         
 -13   6   5         41.99         50.84         4.49 o                         
 -12   6   5          9.16          5.76         2.29 o                         
 -11   6   5         14.13         17.09         2.52 o                         
 -10   6   5          7.64          8.75         1.89 o                         
  -9   6   5        134.45        136.59         4.27 o                         
  -8   6   5          0.53          2.40         1.72 o                         
  -7   6   5         54.16         43.67         2.14 o                         
  -6   6   5        365.45        324.74         5.69 o                         
  -5   6   5        158.90        156.43         3.18 o                         
  -4   6   5        356.96        341.21         5.18 o                         
  -3   6   5         50.19         45.50         1.34 o                         
  -2   6   5        244.39        260.59         4.05 o                         
  -1   6   5        550.48        521.80         6.16 o                         
   0   6   5        732.70        759.91         8.77 o                         
   1   6   5       1033.77        986.12        13.18 o                         
   2   6   5        498.77        487.22         5.54 o                         
   3   6   5          9.44          8.84         1.24 o                         
   4   6   5        663.49        602.36         6.46 o                         
   5   6   5        119.20        130.03         1.83 o                         
   6   6   5         97.78         87.72         1.64 o                         
   7   6   5        680.70        683.43         8.39 o                         
   8   6   5        218.50        207.77         3.36 o                         
   9   6   5          1.99          2.22         0.99 o                         
  10   6   5         49.66         53.24         2.36 o                         
  11   6   5          1.86          1.40         1.60 o                         
  12   6   5        149.88        149.84         4.91 o                         
  13   6   5        207.09        210.64         8.05 o                         
  14   6   5         26.47         33.35         5.90 o                         
 -12   7   5         80.45         85.69         3.77 o                         
 -11   7   5         45.35         45.31         3.00 o                         
 -10   7   5          0.03         -1.65         1.85 o                         
  -9   7   5          3.69          4.98         1.79 o                         
  -8   7   5        253.15        253.54         5.29 o                         
  -7   7   5          0.14          1.36         1.19 o                         
  -6   7   5          1.35          0.57         1.09 o                         
  -5   7   5         11.58         19.32         1.32 o                         
  -4   7   5         59.69         61.07         1.92 o                         
  -3   7   5        144.73        159.86         2.54 o                         
  -2   7   5        102.59         88.13         1.55 o                         
  -1   7   5        859.91        841.82         8.27 o                         
   0   7   5        593.07        574.60         6.42 o                         
   1   7   5         78.96         76.54         1.63 o                         
   2   7   5       1029.13        938.81        13.02 o                         
   3   7   5        424.49        398.34         5.44 o                         
   4   7   5        238.02        259.94         3.13 o                         
   5   7   5        362.73        345.59         3.89 o                         
   6   7   5        156.50        167.40         2.29 o                         
   7   7   5          7.14          6.45         0.76 o                         
   8   7   5        623.96        606.42         7.82 o                         
   9   7   5         26.92         24.40         1.62 o                         
  10   7   5          2.80          3.15         1.84 o                         
  11   7   5          0.42          0.90         1.65 o                         
  12   7   5         64.94         66.60         4.88 o                         
  13   7   5        228.56        240.90         8.87 o                         
 -11   8   5          3.00          2.62         2.11 o                         
 -10   8   5         11.78         10.10         2.21 o                         
  -9   8   5          4.39          4.96         3.05 o                         
  -8   8   5          1.52          1.84         1.96 o                         
  -7   8   5         41.66         40.95         2.76 o                         
  -6   8   5        164.28        159.41         3.67 o                         
  -5   8   5        131.24        104.73         2.47 o                         
  -4   8   5        450.93        435.19         6.45 o                         
  -3   8   5        154.14        156.89         2.54 o                         
  -2   8   5        564.07        525.74         7.98 o                         
  -1   8   5       1873.45       1837.46        17.02 o                         
   0   8   5        348.60        314.18         4.33 o                         
   1   8   5        363.75        337.15         4.28 o                         
   2   8   5        266.31        270.89         3.58 o                         
   3   8   5        366.32        313.28         3.57 o                         
   4   8   5         11.24         18.90         1.10 o                         
   5   8   5        715.82        690.97         6.38 o                         
   6   8   5         23.91         25.09         1.27 o                         
   7   8   5         32.62         33.10         1.54 o                         
   8   8   5          0.01          0.96         0.75 o                         
   9   8   5         29.78         30.68         1.76 o                         
  10   8   5         92.36        101.16         3.98 o                         
  11   8   5         57.31         60.81         4.62 o                         
  12   8   5          1.02          2.75         3.89 o                         
  13   8   5          2.93         -0.28         3.20 o                         
 -11   9   5         38.69         33.04         3.03 o                         
 -10   9   5          3.26          3.45         2.45 o                         
  -9   9   5         12.23          9.28         2.47 o                         
  -8   9   5         76.60         83.93         3.86 o                         
  -7   9   5         51.50         50.02         2.52 o                         
  -6   9   5          0.02          0.33         1.54 o                         
  -5   9   5        113.18        119.13         3.36 o                         
  -4   9   5         25.62         32.95         1.62 o                         
  -3   9   5         31.76         27.53         1.14 o                         
  -2   9   5        828.66        808.73         8.82 o                         
  -1   9   5         76.52         79.07         2.05 o                         
   0   9   5         87.35         88.84         2.13 o                         
   1   9   5          5.09          6.77         0.96 o                         
   2   9   5         26.71         30.51         1.19 o                         
   3   9   5        138.23        124.46         3.00 o                         
   4   9   5         93.14         91.14         1.91 o                         
   5   9   5          9.06         10.20         0.71 o                         
   6   9   5         11.18         13.41         0.80 o                         
   7   9   5        189.93        176.81         3.40 o                         
   8   9   5         44.06         48.46         1.68 o                         
   9   9   5        199.60        208.42         5.89 o                         
  10   9   5        157.58        160.25         7.44 o                         
  11   9   5         71.56         73.90         7.77 o                         
  12   9   5         36.24         42.00         5.73 o                         
 -10  10   5         22.61         24.52         3.08 o                         
  -9  10   5         16.84         19.89         2.90 o                         
  -8  10   5         31.83         39.82         3.62 o                         
  -7  10   5         17.00         22.62         3.68 o                         
  -6  10   5         14.61         20.03         2.08 o                         
  -5  10   5         15.52         13.08         2.05 o                         
  -4  10   5          1.03          0.33         1.25 o                         
  -3  10   5          0.52          0.73         0.80 o                         
  -2  10   5        138.77        135.25         2.49 o                         
  -1  10   5         18.63         14.86         1.27 o                         
   0  10   5        869.53        840.18         9.17 o                         
   1  10   5         53.72         56.47         1.58 o                         
   2  10   5          0.86         -0.26         0.74 o                         
   3  10   5        254.93        254.34         2.87 o                         
   4  10   5         45.87         43.33         1.32 o                         
   5  10   5         20.50         19.82         1.20 o                         
   6  10   5        192.24        185.51         2.45 o                         
   7  10   5         14.63         15.84         1.72 o                         
   8  10   5          3.88          2.66         1.46 o                         
   9  10   5        159.44        171.53         7.14 o                         
  10  10   5        177.84        185.46         7.59 o                         
  11  10   5         89.28         88.26         7.27 o                         
  12  10   5          7.58          9.83         4.87 o                         
  -9  11   5          5.05          7.85         3.34 o                         
  -8  11   5         22.25         30.45         4.26 o                         
  -7  11   5          0.06         -1.85         2.42 o                         
  -6  11   5         59.41         54.13         5.18 o                         
  -5  11   5         49.07         51.85         4.98 o                         
  -4  11   5          0.96          4.34         1.51 o                         
  -3  11   5          0.78          1.28         1.41 o                         
  -2  11   5         31.99         31.69         1.84 o                         
  -1  11   5          9.01         10.39         1.39 o                         
   0  11   5          0.45         -0.20         1.02 o                         
   1  11   5        541.74        506.90         6.17 o                         
   2  11   5         15.31         10.40         0.96 o                         
   3  11   5         33.31         30.18         1.35 o                         
   4  11   5          3.30          3.18         0.98 o                         
   5  11   5        201.64        215.09         3.66 o                         
   6  11   5        195.22        181.01         3.37 o                         
   7  11   5         90.44         73.99         2.85 o                         
   8  11   5        215.54        206.84         5.47 o                         
   9  11   5          0.57          2.40         2.36 o                         
  10  11   5          0.05          1.17         3.28 o                         
  11  11   5         19.15         14.20         3.97 o                         
  -8  12   5         91.75         94.89         4.59 o                         
  -7  12   5         82.94         85.47         5.10 o                         
  -6  12   5        101.74        111.61         7.49 o                         
  -5  12   5         36.57         31.54         3.38 o                         
  -4  12   5          1.83          1.91         2.17 o                         
  -3  12   5        329.56        315.69         6.19 o                         
  -2  12   5        303.40        272.60        10.09 o                         
  -1  12   5          9.78         13.12         1.55 o                         
   0  12   5         19.72         23.70         1.73 o                         
   1  12   5          3.23          1.71         1.22 o                         
   2  12   5        317.13        310.58         4.02 o                         
   3  12   5        676.24        669.82        11.89 o                         
   4  12   5         47.94         52.93         1.62 o                         
   5  12   5         15.88         16.70         1.65 o                         
   6  12   5        128.59        139.80         3.68 o                         
   7  12   5         38.38         45.43         3.87 o                         
   8  12   5        109.77        105.06         5.30 o                         
   9  12   5         11.64         10.34         2.50 o                         
  10  12   5         28.77         39.94         6.25 o                         
  -6  13   5        136.50        124.74         4.97 o                         
  -5  13   5          0.01         -0.73         2.27 o                         
  -4  13   5        339.09        325.54        12.28 o                         
  -3  13   5         26.63         30.12         2.74 o                         
  -2  13   5        224.99        232.46         6.88 o                         
  -1  13   5        250.97        268.05         4.96 o                         
   0  13   5        230.67        211.40         5.48 o                         
   1  13   5         26.48         33.76         2.28 o                         
   2  13   5        308.07        309.20         8.83 o                         
   3  13   5          0.64          0.97         1.94 o                         
   4  13   5         78.70         77.24         3.87 o                         
   5  13   5         44.33         44.54         2.59 o                         
   6  13   5        185.79        197.74         6.56 o                         
   7  13   5         91.38         88.70         3.62 o                         
   8  13   5         12.00         13.17         3.16 o                         
   9  13   5          0.13         -0.04         2.89 o                         
  -5  14   5         44.15         48.51         3.40 o                         
  -4  14   5        114.01        102.76         7.05 o                         
  -3  14   5          4.43          5.48         2.08 o                         
  -2  14   5         52.29         47.01         2.88 o                         
  -1  14   5        111.11        128.08         6.95 o                         
   0  14   5        129.32        130.26         4.46 o                         
   1  14   5          5.97          6.76         3.05 o                         
   2  14   5          1.01          6.20         2.95 o                         
   3  14   5          3.25          2.27         1.91 o                         
   4  14   5         82.06         80.23         4.12 o                         
   5  14   5          0.53          0.29         2.43 o                         
   6  14   5        156.60        172.38         5.23 o                         
   7  14   5         21.18         31.58         2.90 o                         
  -2  15   5         89.88         99.02         3.92 o                         
  -1  15   5         10.72          6.58         2.69 o                         
   0  15   5         18.24         25.66         3.21 o                         
   1  15   5         19.85         24.56         3.80 o                         
   2  15   5         96.08        101.52         4.77 o                         
   3  15   5         34.98         29.76         3.22 o                         
   4  15   5         25.66         30.43         3.24 o                         
  -4 -14   6        103.26        110.32         9.62 o                         
  -3 -14   6         21.38         26.16         7.89 o                         
  -2 -14   6         51.63         49.74         3.47 o                         
  -1 -14   6          1.18          1.77         5.37 o                         
   0 -14   6          0.11          1.87         2.39 o                         
   1 -14   6         34.73         33.55         4.29 o                         
   2 -14   6         24.76         20.62         3.89 o                         
  -7 -13   6         26.78         26.35         3.26 o                         
  -6 -13   6         15.29         14.80         2.88 o                         
  -5 -13   6         38.14         27.87         3.07 o                         
  -4 -13   6          9.81         11.80         3.23 o                         
  -3 -13   6         43.27         41.27         2.65 o                         
  -2 -13   6          7.42          1.80         1.89 o                         
  -1 -13   6          8.30          9.84         2.67 o                         
   0 -13   6          1.26          2.89         1.75 o                         
   1 -13   6         77.91         89.69         3.54 o                         
   2 -13   6         16.50          9.14         2.12 o                         
   3 -13   6         52.18         53.97         3.11 o                         
   4 -13   6          0.93         -0.74         2.80 o                         
   5 -13   6         38.70         43.03         3.11 o                         
  -8 -12   6          1.05          1.32         2.52 o                         
  -7 -12   6          2.87          3.22         2.50 o                         
  -6 -12   6         21.74         24.00         2.94 o                         
  -5 -12   6          2.01          6.43         2.57 o                         
  -4 -12   6         26.75         23.67         2.13 o                         
  -3 -12   6         85.10         91.43         2.99 o                         
  -2 -12   6         24.60         20.47         1.56 o                         
  -1 -12   6          7.41          8.54         1.59 o                         
   0 -12   6          4.77          6.01         1.62 o                         
   1 -12   6          0.77          0.62         1.80 o                         
   2 -12   6         20.33         25.92         2.26 o                         
   3 -12   6          2.58          6.45         2.02 o                         
   4 -12   6          7.55          8.44         2.20 o                         
   5 -12   6        130.01        125.23         4.31 o                         
   6 -12   6          1.09          0.45         2.16 o                         
 -10 -11   6         24.42         27.19         4.20 o                         
  -9 -11   6          4.11          5.86         2.57 o                         
  -8 -11   6          1.00          1.90         2.80 o                         
  -7 -11   6          3.63          2.83         2.02 o                         
  -6 -11   6          2.52          4.71         1.65 o                         
  -5 -11   6          2.29          5.97         1.76 o                         
  -4 -11   6          8.75          9.53         1.79 o                         
  -3 -11   6         74.29         90.34         2.81 o                         
  -2 -11   6          4.42          4.33         1.11 o                         
  -1 -11   6         17.63         23.09         1.67 o                         
   0 -11   6         17.36         19.15         1.76 o                         
   1 -11   6          0.66         -0.77         1.16 o                         
   2 -11   6          6.28          7.04         1.49 o                         
   3 -11   6         37.60         34.93         2.48 o                         
   4 -11   6         14.37         11.82         2.07 o                         
   5 -11   6         41.36         41.98         2.77 o                         
   6 -11   6         21.67         20.22         2.33 o                         
   7 -11   6         56.72         59.90         3.80 o                         
   8 -11   6         65.46         59.28         3.33 o                         
 -11 -10   6         52.73         47.27         4.51 o                         
 -10 -10   6         14.39         16.83         2.70 o                         
  -9 -10   6         34.81         35.35         3.42 o                         
  -8 -10   6          4.48          4.38         1.93 o                         
  -7 -10   6          9.29         10.42         1.98 o                         
  -6 -10   6         26.50         28.21         2.61 o                         
  -5 -10   6         45.94         48.21         2.40 o                         
  -4 -10   6        118.32        133.76         3.69 o                         
  -3 -10   6         41.94         44.19         2.03 o                         
  -2 -10   6         27.61         26.36         1.26 o                         
  -1 -10   6          1.66          2.30         0.97 o                         
   0 -10   6         59.58         56.69         1.85 o                         
   1 -10   6         36.93         31.71         1.58 o                         
   2 -10   6          0.26         -0.39         1.17 o                         
   3 -10   6         38.77         38.04         2.66 o                         
   4 -10   6          0.00          0.24         1.81 o                         
   5 -10   6          0.48          0.09         3.12 o                         
   6 -10   6          0.12          0.98         2.28 o                         
   7 -10   6         31.21         41.37         3.57 o                         
   8 -10   6         36.56         49.19         3.56 o                         
   9 -10   6         31.60         25.41         3.77 o                         
 -11  -9   6         16.72         13.28         3.41 o                         
 -10  -9   6         27.83         27.04         2.82 o                         
  -9  -9   6         18.19         19.58         2.12 o                         
  -8  -9   6        115.78        103.59         2.49 o                         
  -7  -9   6         43.79         39.94         2.46 o                         
  -6  -9   6        178.94        169.48         3.38 o                         
  -5  -9   6          5.84          3.83         1.05 o                         
  -4  -9   6          0.53         -0.79         1.18 o                         
  -3  -9   6          6.09          9.51         0.81 o                         
  -2  -9   6         16.12         17.67         1.01 o                         
  -1  -9   6          0.06          1.05         0.95 o                         
   0  -9   6          4.32          4.64         1.19 o                         
   1  -9   6        165.70        167.59         3.37 o                         
   2  -9   6          0.01         -0.06         0.88 o                         
   3  -9   6        132.20        145.17         2.74 o                         
   4  -9   6         17.99         20.97         2.60 o                         
   5  -9   6         23.02         22.31         2.04 o                         
   6  -9   6        223.13        247.54         6.26 o                         
   7  -9   6          0.56          0.06         2.16 o                         
   8  -9   6          8.48         15.51         2.53 o                         
   9  -9   6         21.79         30.33         3.12 o                         
  10  -9   6          1.98         -0.14         2.53 o                         
 -12  -8   6         28.13         33.81         5.36 o                         
 -11  -8   6         36.78         37.23         4.02 o                         
 -10  -8   6         88.48         86.95         2.77 o                         
  -9  -8   6          8.41          7.53         1.46 o                         
  -8  -8   6         68.23         68.96         2.50 o                         
  -7  -8   6        140.06        135.15         3.31 o                         
  -6  -8   6          8.89         11.67         1.02 o                         
  -5  -8   6          3.98          6.20         1.00 o                         
  -4  -8   6        303.66        306.15         3.99 o                         
  -3  -8   6          4.62          4.54         0.69 o                         
  -2  -8   6         77.14         83.35         1.65 o                         
  -1  -8   6         17.54         14.82         1.35 o                         
   0  -8   6         89.97         88.23         2.33 o                         
   1  -8   6         12.70         11.20         0.81 o                         
   2  -8   6         52.02         55.60         1.36 o                         
   3  -8   6          9.77          7.99         0.77 o                         
   4  -8   6        466.44        446.86         7.10 o                         
   5  -8   6          2.54          0.63         1.43 o                         
   6  -8   6        163.86        158.37         4.16 o                         
   7  -8   6        216.37        230.36         6.07 o                         
   8  -8   6        115.76        116.39         5.57 o                         
   9  -8   6         10.58          9.79         2.62 o                         
  10  -8   6          0.02         -0.64         2.75 o                         
  11  -8   6         44.85         46.82         2.75 o                         
 -13  -7   6         49.73         68.05         7.17 o                         
 -12  -7   6          8.89         11.15         2.99 o                         
 -11  -7   6        170.11        174.04         6.23 o                         
 -10  -7   6         88.84         87.20         2.74 o                         
  -9  -7   6        183.71        183.06         3.70 o                         
  -8  -7   6          4.87          6.59         1.04 o                         
  -7  -7   6         10.00         11.17         0.83 o                         
  -6  -7   6         71.11         65.19         1.28 o                         
  -5  -7   6        421.92        406.51         4.83 o                         
  -4  -7   6        261.05        282.63         3.67 o                         
  -3  -7   6        320.80        335.75         3.91 o                         
  -2  -7   6          0.41         -0.20         0.79 o                         
  -1  -7   6        259.57        233.49         4.15 o                         
   0  -7   6          0.24          2.30         0.98 o                         
   1  -7   6        177.66        154.18         2.54 o                         
   2  -7   6       1171.85       1279.57        13.01 o                         
   3  -7   6        967.09       1044.22        11.53 o                         
   4  -7   6         87.49         82.61         3.29 o                         
   5  -7   6        858.21        869.43        10.91 o                         
   6  -7   6        609.16        592.79         9.11 o                         
   7  -7   6          3.61          2.51         1.79 o                         
   8  -7   6        149.61        139.02         4.39 o                         
   9  -7   6         30.58         29.09         2.42 o                         
  10  -7   6         63.52         59.27         3.58 o                         
  11  -7   6         33.73         34.94         2.41 o                         
 -13  -6   6        341.75        364.32         8.79 o                         
 -12  -6   6         62.05         58.20         4.18 o                         
 -11  -6   6          2.96         -0.49         2.35 o                         
 -10  -6   6         45.76         37.26         2.43 o                         
  -9  -6   6         91.63         77.28         2.71 o                         
  -8  -6   6         89.20         83.02         1.70 o                         
  -7  -6   6         52.87         34.86         1.15 o                         
  -6  -6   6          2.75          8.20         0.76 o                         
  -5  -6   6         64.77         64.02         1.27 o                         
  -4  -6   6        189.79        218.49         3.58 o                         
  -3  -6   6        880.25        929.00         9.35 o                         
  -2  -6   6        138.93        137.88         2.23 o                         
  -1  -6   6       1526.80       1676.15        18.27 o                         
   0  -6   6         14.13          8.02         0.83 o                         
   1  -6   6        528.04        560.70         6.16 o                         
   2  -6   6       1381.63       1470.67        19.17 o                         
   3  -6   6       1788.25       1878.92        18.29 o                         
   4  -6   6       1842.54       1839.34        21.16 o                         
   5  -6   6        322.73        311.91         6.89 o                         
   6  -6   6         94.74         94.61         2.31 o                         
   7  -6   6         84.43         71.15         2.58 o                         
   8  -6   6        116.37        124.46         3.40 o                         
   9  -6   6          1.97          4.66         1.51 o                         
  10  -6   6        146.37        142.95         3.42 o                         
  11  -6   6         31.38         33.04         2.27 o                         
  12  -6   6         22.02         23.30         2.57 o                         
 -13  -5   6        223.81        224.61         6.66 o                         
 -12  -5   6          7.65         19.21         2.85 o                         
 -11  -5   6        146.51        137.13         4.73 o                         
 -10  -5   6         18.15         14.33         1.50 o                         
  -9  -5   6         63.77         68.89         1.87 o                         
  -8  -5   6         76.06         65.04         1.79 o                         
  -7  -5   6          0.09          0.49         0.74 o                         
  -6  -5   6          0.14          0.81         0.70 o                         
  -5  -5   6         61.72         52.27         1.05 o                         
  -4  -5   6        218.51        186.52         2.63 o                         
  -3  -5   6        157.95        169.06         3.21 o                         
  -2  -5   6       3530.05       3885.00        39.49 o                         
  -1  -5   6       8795.25       9198.09        92.28 o                         
   0  -5   6        544.09        617.58        14.55 o                         
   1  -5   6        545.67        715.44         8.85 o                         
   2  -5   6         13.31          5.57         0.58 o                         
   3  -5   6          2.40          6.26         0.65 o                         
   4  -5   6        590.31        597.67         8.97 o                         
   5  -5   6         97.28        119.94         3.53 o                         
   6  -5   6       2040.65       2116.01        24.79 o                         
   7  -5   6          5.16          4.25         1.21 o                         
   8  -5   6        408.67        375.04         6.98 o                         
   9  -5   6        121.69        101.68         2.33 o                         
  10  -5   6         19.63         25.27         1.51 o                         
  11  -5   6          6.77          7.36         1.67 o                         
  12  -5   6         10.59         11.89         2.22 o                         
  13  -5   6        136.94        149.63         5.43 o                         
 -14  -4   6         37.72         43.22         3.63 o                         
 -13  -4   6         67.13         67.73         3.21 o                         
 -12  -4   6          0.91         -1.60         2.21 o                         
 -11  -4   6         60.80         66.29         3.32 o                         
 -10  -4   6          0.10          0.82         1.13 o                         
  -9  -4   6         68.62         57.13         1.73 o                         
  -8  -4   6        102.42        103.73         1.99 o                         
  -7  -4   6         95.32         96.16         1.86 o                         
  -6  -4   6        390.07        392.22         4.06 o                         
  -5  -4   6        130.74        112.53         1.55 o                         
  -4  -4   6         24.16         45.10         0.88 o                         
  -3  -4   6       3960.59       4139.51        50.65 o                         
  -2  -4   6        191.99        139.52         2.25 o                         
  -1  -4   6       1681.51       2010.72        22.57 o                         
   0  -4   6          7.84         26.41         0.99 o                         
   1  -4   6       2018.37       2121.70        21.84 o                         
   2  -4   6       1732.35       1959.73        57.80 o                         
   3  -4   6       1680.71       1736.14        31.51 o                         
   4  -4   6        158.66        147.99         3.64 o                         
   5  -4   6         58.33         51.12         1.91 o                         
   6  -4   6        490.73        482.81         6.62 o                         
   7  -4   6        589.19        600.81         5.88 o                         
   8  -4   6         63.63         69.96         1.42 o                         
   9  -4   6          1.21          0.38         0.91 o                         
  10  -4   6         51.58         43.99         1.81 o                         
  11  -4   6          2.89          0.86         1.55 o                         
  12  -4   6         10.18         10.30         2.12 o                         
  13  -4   6          4.33          4.21         2.18 o                         
 -14  -3   6          0.20         -0.13         2.65 o                         
 -13  -3   6         23.27         24.07         2.46 o                         
 -12  -3   6        107.79        104.29         4.15 o                         
 -11  -3   6         44.00         37.57         2.80 o                         
 -10  -3   6         93.28         87.46         2.27 o                         
  -9  -3   6        101.00        108.80         2.48 o                         
  -8  -3   6        596.20        579.30         6.83 o                         
  -7  -3   6        679.98        692.72         8.97 o                         
  -6  -3   6        118.44        111.21         1.77 o                         
  -5  -3   6       1119.26       1148.84        10.16 o                         
  -4  -3   6       3505.71       3667.20        28.94 o                         
  -3  -3   6         21.92         15.50         0.74 o                         
  -2  -3   6          4.64          1.77         0.54 o                         
  -1  -3   6        234.44        213.59         5.48 o                         
   0  -3   6        552.19        664.20         9.33 o                         
   1  -3   6        832.69        840.97        10.98 o                         
   2  -3   6        481.50        565.83        11.77 o                         
   3  -3   6        877.02        930.92        14.17 o                         
   4  -3   6        936.32        972.64        18.64 o                         
   5  -3   6          0.60          1.05         0.49 o                         
   6  -3   6        241.63        215.57         3.38 o                         
   7  -3   6        162.38        149.02         2.19 o                         
   8  -3   6          6.62          7.41         0.79 o                         
   9  -3   6         31.89         28.29         1.19 o                         
  10  -3   6         39.86         38.81         1.55 o                         
  11  -3   6         14.34         10.03         1.57 o                         
  12  -3   6         10.62         12.67         2.07 o                         
  13  -3   6         16.73         12.65         2.85 o                         
 -14  -2   6         20.86         23.58         3.76 o                         
 -13  -2   6         20.39         18.43         2.28 o                         
 -12  -2   6         24.81         21.86         2.63 o                         
 -11  -2   6          1.73          1.38         1.47 o                         
 -10  -2   6        497.17        446.24         6.45 o                         
  -9  -2   6        122.63        106.74         2.12 o                         
  -8  -2   6         46.42         45.77         1.56 o                         
  -7  -2   6        514.73        491.81         6.91 o                         
  -6  -2   6        725.84        678.73         7.43 o                         
  -5  -2   6          3.38         10.24         0.73 o                         
  -4  -2   6        116.87        119.38         1.76 o                         
  -3  -2   6        185.51        307.46         4.56 o                         
  -2  -2   6        722.33        810.80        13.88 o                         
  -1  -2   6       6720.10       7373.91        79.14 o                         
   0  -2   6        645.75        750.29        19.04 o                         
   1  -2   6       5460.67       5623.17       103.41 o                         
   2  -2   6        955.60       1098.18        12.81 o                         
   3  -2   6         19.52         35.72         2.64 o                         
   4  -2   6       3193.83       3347.35        92.35 o                         
   5  -2   6       1926.99       1864.65        19.14 o                         
   6  -2   6        180.26        193.00         3.09 o                         
   7  -2   6          6.36          4.97         0.86 o                         
   8  -2   6        799.49        777.21         8.36 o                         
   9  -2   6        148.10        147.98         2.30 o                         
  10  -2   6        116.43        116.18         2.22 o                         
  11  -2   6         34.82         34.04         1.43 o                         
  12  -2   6         98.20         99.77         5.17 o                         
  13  -2   6          3.08          3.37         2.61 o                         
  14  -2   6         43.35         47.97         4.11 o                         
 -14  -1   6          6.77          5.73         2.31 o                         
 -13  -1   6          0.86         -2.10         2.10 o                         
 -12  -1   6        235.42        229.05         4.77 o                         
 -11  -1   6         16.59         15.33         1.67 o                         
 -10  -1   6         17.25         17.35         1.19 o                         
  -9  -1   6        214.97        231.38         3.99 o                         
  -8  -1   6       1056.97       1039.19        13.85 o                         
  -7  -1   6        988.72        963.11         8.96 o                         
  -6  -1   6        234.50        275.84         3.16 o                         
  -5  -1   6       1137.69       1259.38        13.60 o                         
  -4  -1   6        429.28        415.96         9.33 o                         
  -3  -1   6         31.69         47.82         1.11 o                         
  -2  -1   6          0.48          3.89         0.44 o                         
  -1  -1   6       1885.82       1981.26        18.56 o                         
   0  -1   6         12.35          7.76         0.56 o                         
   1  -1   6       1250.24       1371.39        19.28 o                         
   2  -1   6        453.68        439.75         8.28 o                         
   3  -1   6        860.70        763.12         8.31 o                         
   4  -1   6       1901.37       1924.89        26.88 o                         
   5  -1   6        409.69        432.86         5.07 o                         
   6  -1   6        757.53        727.48        10.55 o                         
   7  -1   6        416.27        435.38         5.07 o                         
   8  -1   6         82.27         98.05         1.52 o                         
   9  -1   6          0.88          0.74         0.82 o                         
  10  -1   6         30.22         27.35         1.88 o                         
  11  -1   6         19.62         19.65         1.46 o                         
  12  -1   6         51.00         51.69         2.57 o                         
  13  -1   6         11.63         11.46         2.33 o                         
  14  -1   6          0.18         -0.32         2.32 o                         
 -14   0   6         50.45         52.67         3.22 o                         
 -13   0   6        110.32        101.01         4.40 o                         
 -12   0   6         21.65         26.53         2.07 o                         
 -11   0   6         52.85         57.22         3.29 o                         
 -10   0   6        844.77        838.95         9.51 o                         
  -9   0   6        202.02        193.23         3.05 o                         
  -8   0   6       1020.86        990.21         9.93 o                         
  -7   0   6         25.30         23.38         0.98 o                         
  -6   0   6       1876.23       1849.56        17.05 o                         
  -5   0   6         67.07         66.56         1.48 o                         
  -4   0   6       1317.50       1282.51        14.98 o                         
  -3   0   6       1184.77       1234.06        12.03 o                         
  -2   0   6       1756.71       1728.15        22.71 o                         
  -1   0   6        366.79        403.17         6.22 o                         
   0   0   6        542.63        583.25         7.92 o                         
   1   0   6       3939.50       4026.71        67.13 o                         
   2   0   6       1764.62       1743.50        20.31 o                         
   3   0   6        127.06        139.39         2.25 o                         
   4   0   6       1126.17        995.52        11.84 o                         
   5   0   6       2232.19       2184.77        24.61 o                         
   6   0   6        287.71        304.53         3.97 o                         
   7   0   6        865.36        869.23         8.45 o                         
   8   0   6        615.22        589.65         5.66 o                         
   9   0   6         87.01         79.25         2.03 o                         
  10   0   6        547.46        511.22         6.10 o                         
  11   0   6        162.23        165.12         3.13 o                         
  12   0   6         10.02         13.94         1.87 o                         
  13   0   6         21.70         26.07         3.01 o                         
  14   0   6          7.57         11.59         3.25 o                         
 -14   1   6          2.71          6.13         2.31 o                         
 -13   1   6          0.53          0.32         2.12 o                         
 -12   1   6          2.50          3.04         1.92 o                         
 -11   1   6        348.24        351.50         6.82 o                         
 -10   1   6         72.81         72.74         2.76 o                         
  -9   1   6         80.29         85.83         1.89 o                         
  -8   1   6          1.61          0.84         0.92 o                         
  -7   1   6         50.22         46.82         1.36 o                         
  -6   1   6         59.33         57.03         1.80 o                         
  -5   1   6        208.35        195.67         4.08 o                         
  -4   1   6       5514.14       5887.25       103.24 o                         
  -3   1   6       1406.91       1498.43        14.62 o                         
  -2   1   6         16.60         20.88         0.90 o                         
  -1   1   6       3462.17       3566.63        32.81 o                         
   0   1   6       3076.08       3320.56        29.36 o                         
   1   1   6          0.86          1.77         0.25 o                         
   2   1   6        722.05        739.74         7.38 o                         
   3   1   6        634.12        634.79         5.65 o                         
   4   1   6         50.64         52.31         1.10 o                         
   5   1   6          2.07          5.11         0.71 o                         
   6   1   6         49.85         48.54         1.02 o                         
   7   1   6        478.19        437.80         4.64 o                         
   8   1   6        517.23        476.88         5.54 o                         
   9   1   6        191.43        189.60         4.69 o                         
  10   1   6        146.07        120.46         2.26 o                         
  11   1   6         25.75         17.36         1.70 o                         
  12   1   6         42.55         48.17         2.12 o                         
  13   1   6          5.11          5.46         1.79 o                         
  14   1   6         56.78         54.80         4.22 o                         
 -14   2   6         20.38         19.84         2.66 o                         
 -13   2   6         28.38         33.55         3.21 o                         
 -12   2   6          0.30         -1.97         2.32 o                         
 -11   2   6        169.54        176.01         6.49 o                         
 -10   2   6          0.88         -1.75         1.75 o                         
  -9   2   6       1939.64       1910.98        22.28 o                         
  -8   2   6        419.23        411.74         5.55 o                         
  -7   2   6          1.51          1.50         1.04 o                         
  -6   2   6         34.57         36.67         1.85 o                         
  -5   2   6       2149.36       2179.45        56.32 o                         
  -4   2   6        458.96        520.50        25.40 o                         
  -3   2   6       6440.97       6700.50       125.84 o                         
  -2   2   6       1706.32       1567.95        14.94 o                         
  -1   2   6        240.45        212.62         2.47 o                         
   0   2   6         25.29         28.56         0.69 o                         
   1   2   6        646.10        618.66         6.58 o                         
   2   2   6        692.29        636.55         6.35 o                         
   3   2   6         71.86         58.03         0.89 o                         
   4   2   6        135.85        174.93         2.26 o                         
   5   2   6         36.44         29.34         1.08 o                         
   6   2   6       2580.69       2694.34        21.52 o                         
   7   2   6        300.10        288.12         3.33 o                         
   8   2   6        639.09        705.00         8.25 o                         
   9   2   6        386.40        328.66         4.45 o                         
  10   2   6         12.71         16.29         1.04 o                         
  11   2   6         23.31         21.16         1.43 o                         
  12   2   6          3.88          4.99         1.49 o                         
  13   2   6         41.48         44.97         2.99 o                         
  14   2   6         12.16         16.78         4.56 o                         
 -14   3   6          0.13         -3.61         4.59 o                         
 -13   3   6        147.53        160.89         8.35 o                         
 -12   3   6         99.33         93.86         5.02 o                         
 -11   3   6         22.24         22.68         3.00 o                         
 -10   3   6          2.82          2.00         2.31 o                         
  -9   3   6         25.17         24.11         1.68 o                         
  -8   3   6         29.43         30.12         1.56 o                         
  -7   3   6       7107.80       6941.10        84.61 o                         
  -6   3   6         71.18         70.24         1.73 o                         
  -5   3   6        670.66        592.95         7.31 o                         
  -4   3   6         29.64          5.16         0.97 o                         
  -3   3   6       5132.76       5598.05        60.08 o                         
  -2   3   6         71.49         73.67         1.26 o                         
  -1   3   6       3215.13       3308.10        31.08 o                         
   0   3   6       5213.80       5529.30        54.53 o                         
   1   3   6        111.86        104.86         2.82 o                         
   2   3   6       2528.19       2745.41        30.61 o                         
   3   3   6         11.95          9.29         0.46 o                         
   4   3   6       1253.11       1483.18        12.64 o                         
   5   3   6        120.28        155.27         1.92 o                         
   6   3   6        143.20        131.62         1.73 o                         
   7   3   6        273.42        240.16         2.72 o                         
   8   3   6       3041.02       3021.69        25.69 o                         
   9   3   6        164.69        153.26         3.65 o                         
  10   3   6         34.13         34.00         1.61 o                         
  11   3   6         17.66         16.01         1.31 o                         
  12   3   6         43.75         43.76         2.53 o                         
  13   3   6         45.93         48.52         3.75 o                         
  14   3   6         13.36         11.35         2.98 o                         
 -13   4   6          1.85         -1.01         4.45 o                         
 -12   4   6          2.05          0.47         4.00 o                         
 -11   4   6         14.26         15.67         4.31 o                         
 -10   4   6         18.08         16.38         2.26 o                         
  -9   4   6        622.07        607.13         8.77 o                         
  -8   4   6         45.94         45.05         1.71 o                         
  -7   4   6       1393.22       1349.63        15.11 o                         
  -6   4   6        104.00        111.13         2.27 o                         
  -5   4   6       1697.45       1563.40        17.17 o                         
  -4   4   6        638.82        642.28        12.30 o                         
  -3   4   6         51.09         39.81         1.31 o                         
  -2   4   6         83.28        104.64         2.61 o                         
  -1   4   6       1219.20       1445.10        27.75 o                         
   0   4   6       1675.27       1888.56        19.49 o                         
   1   4   6          3.82          2.06         0.51 o                         
   2   4   6        163.00        158.41         3.53 o                         
   3   4   6       1033.30       1217.91        15.57 o                         
   4   4   6         36.12         24.18         1.41 o                         
   5   4   6          0.53          0.25         0.58 o                         
   6   4   6          2.88          5.40         0.56 o                         
   7   4   6       4856.15       4769.73        39.56 o                         
   8   4   6        142.40        134.26         2.14 o                         
   9   4   6         69.46         66.31         1.79 o                         
  10   4   6        175.05        165.11         3.18 o                         
  11   4   6          0.34         -1.33         1.36 o                         
  12   4   6         51.71         55.64         2.50 o                         
  13   4   6          2.18          4.85         2.74 o                         
  14   4   6          9.40         16.58         4.76 o                         
 -13   5   6         49.81         55.75         7.15 o                         
 -12   5   6          9.26         12.78         2.67 o                         
 -11   5   6        234.10        255.82         5.95 o                         
 -10   5   6         21.21         22.02         1.90 o                         
  -9   5   6         65.31         67.28         3.27 o                         
  -8   5   6         27.74         28.55         1.45 o                         
  -7   5   6       1356.51       1354.03        15.21 o                         
  -6   5   6        139.95        144.10         2.69 o                         
  -5   5   6        175.48        144.90         4.35 o                         
  -4   5   6        638.97        591.78         6.55 o                         
  -3   5   6         45.88         45.59         1.46 o                         
  -2   5   6        118.93        101.50         2.18 o                         
  -1   5   6         34.83         32.72         0.92 o                         
   0   5   6          1.64          1.70         0.85 o                         
   1   5   6         30.45         37.94         1.05 o                         
   2   5   6        367.54        402.46         5.68 o                         
   3   5   6       1082.19       1131.07        21.47 o                         
   4   5   6         59.71         44.36         1.61 o                         
   5   5   6        152.47        131.26         2.12 o                         
   6   5   6       1641.56       1688.34        16.80 o                         
   7   5   6        298.65        278.95         3.59 o                         
   8   5   6          9.41         11.62         1.00 o                         
   9   5   6        196.61        202.04         4.15 o                         
  10   5   6        739.09        698.47         7.95 o                         
  11   5   6        126.22        120.88         3.76 o                         
  12   5   6        148.05        154.46         3.63 o                         
  13   5   6          0.28          5.36         4.59 o                         
  14   5   6          1.70         -0.52         4.57 o                         
 -12   6   6         10.31          9.50         2.33 o                         
 -11   6   6          0.52          0.40         1.95 o                         
 -10   6   6         67.96         63.97         2.99 o                         
  -9   6   6         13.34         15.26         2.25 o                         
  -8   6   6        167.86        151.04         4.94 o                         
  -7   6   6          0.01          1.35         0.87 o                         
  -6   6   6         32.58         30.11         1.64 o                         
  -5   6   6        821.82        831.12         9.10 o                         
  -4   6   6        107.72        112.87         2.82 o                         
  -3   6   6          7.75          4.48         0.73 o                         
  -2   6   6        186.94        224.81         3.26 o                         
  -1   6   6          4.10          4.30         0.56 o                         
   0   6   6         90.28        139.94         2.59 o                         
   1   6   6        303.71        330.95         4.82 o                         
   2   6   6        360.68        346.23         4.79 o                         
   3   6   6         13.03         17.99         1.79 o                         
   4   6   6       1306.73       1284.06        17.39 o                         
   5   6   6         51.84         51.85         1.45 o                         
   6   6   6        153.17        159.12         2.55 o                         
   7   6   6         82.24         79.46         2.18 o                         
   8   6   6         73.05         66.60         1.92 o                         
   9   6   6         12.94         13.00         1.00 o                         
  10   6   6        259.06        255.69         4.48 o                         
  11   6   6        231.39        232.08         5.35 o                         
  12   6   6         88.94         73.67         4.96 o                         
  13   6   6         87.42         90.38        15.58 o                         
  14   6   6          7.77          6.62         4.99 o                         
 -12   7   6         16.06         16.10         2.46 o                         
 -11   7   6         12.10         15.36         2.26 o                         
 -10   7   6         10.84         17.85         2.54 o                         
  -9   7   6          6.45          8.94         2.24 o                         
  -8   7   6          0.27         -1.36         1.78 o                         
  -7   7   6        195.05        179.19         3.74 o                         
  -6   7   6         15.81         13.24         1.22 o                         
  -5   7   6         99.27        103.20         2.23 o                         
  -4   7   6        250.58        259.53         4.33 o                         
  -3   7   6         55.99         63.09         2.12 o                         
  -2   7   6       1636.41       1661.15        15.44 o                         
  -1   7   6        507.77        524.37         5.93 o                         
   0   7   6        419.31        400.39         4.16 o                         
   1   7   6        731.27        742.76         7.83 o                         
   2   7   6       1618.70       1606.91        14.49 o                         
   3   7   6        287.35        237.17         3.10 o                         
   4   7   6        350.86        367.23         6.37 o                         
   5   7   6        679.83        668.66         7.22 o                         
   6   7   6         11.58         11.81         0.71 o                         
   7   7   6        198.54        196.38         3.39 o                         
   8   7   6         88.87         80.09         2.15 o                         
   9   7   6         42.63         39.20         1.64 o                         
  10   7   6          2.49          3.97         1.85 o                         
  11   7   6         74.92         72.45         3.49 o                         
  12   7   6         24.30         24.90         3.64 o                         
  13   7   6         50.04         48.69         5.98 o                         
 -11   8   6          0.74         -1.44         2.44 o                         
 -10   8   6         41.07         43.96         3.29 o                         
  -9   8   6         96.37         95.71         4.38 o                         
  -8   8   6          1.56          3.42         2.01 o                         
  -7   8   6          5.20          5.37         1.45 o                         
  -6   8   6         68.52         71.23         2.21 o                         
  -5   8   6        198.83        189.82         3.75 o                         
  -4   8   6        148.65        157.56         3.48 o                         
  -3   8   6        452.19        484.56         6.28 o                         
  -2   8   6       1007.94       1011.81         9.42 o                         
  -1   8   6         22.51         19.10         0.95 o                         
   0   8   6        721.98        688.18         7.04 o                         
   1   8   6        152.96        156.18         2.69 o                         
   2   8   6        745.09        723.12         9.28 o                         
   3   8   6         49.01         51.47         1.66 o                         
   4   8   6        132.81        142.37         2.80 o                         
   5   8   6        485.36        409.77         4.89 o                         
   6   8   6         40.41         38.62         1.48 o                         
   7   8   6         40.43         39.18         1.71 o                         
   8   8   6         10.48          7.17         1.21 o                         
   9   8   6         20.02         14.40         1.79 o                         
  10   8   6         12.16          9.25         1.64 o                         
  11   8   6          0.30          0.53         3.00 o                         
  12   8   6         19.86         29.81        12.38 o                         
  13   8   6         15.32         14.36         3.77 o                         
 -11   9   6         15.00         23.63         3.08 o                         
 -10   9   6          3.14          9.04         2.61 o                         
  -9   9   6        112.84        121.79         4.75 o                         
  -8   9   6         29.79         29.45         3.05 o                         
  -7   9   6         15.86         18.16         3.89 o                         
  -6   9   6        203.95        201.04         4.67 o                         
  -5   9   6        263.71        261.91         4.99 o                         
  -4   9   6        130.28        136.97         3.12 o                         
  -3   9   6         95.86         90.15         2.67 o                         
  -2   9   6         23.90         26.94         1.53 o                         
  -1   9   6       1095.66       1069.52        10.49 o                         
   0   9   6       1117.20       1095.32        10.78 o                         
   1   9   6        169.71        171.22         2.78 o                         
   2   9   6       1225.35       1180.92        12.27 o                         
   3   9   6        507.56        484.79         7.65 o                         
   4   9   6        165.38        171.63         2.94 o                         
   5   9   6          8.57          9.31         1.11 o                         
   6   9   6        105.60        108.65         2.01 o                         
   7   9   6         33.66         35.21         1.69 o                         
   8   9   6        231.46        202.48         4.66 o                         
   9   9   6          6.18          5.57         2.00 o                         
  10   9   6         32.02         41.25         3.41 o                         
  11   9   6          5.57          8.03         3.39 o                         
  12   9   6          0.05          1.79         3.38 o                         
 -10  10   6          0.54          3.72         2.85 o                         
  -9  10   6          3.94          4.76         2.49 o                         
  -8  10   6          6.04          6.37         2.47 o                         
  -7  10   6        257.67        269.70         6.91 o                         
  -6  10   6         24.84         23.39         2.90 o                         
  -5  10   6          7.35          8.18         2.03 o                         
  -4  10   6         74.20         68.96         2.42 o                         
  -3  10   6        761.60        746.73         8.89 o                         
  -2  10   6          0.01          0.41         0.91 o                         
  -1  10   6        760.83        738.62         7.71 o                         
   0  10   6        143.34        143.47         2.57 o                         
   1  10   6        563.26        551.65         6.24 o                         
   2  10   6        499.36        509.55         5.71 o                         
   3  10   6         92.96         87.60         2.13 o                         
   4  10   6         17.87         19.52         0.94 o                         
   5  10   6        351.53        330.08         4.96 o                         
   6  10   6        105.30         94.42         2.07 o                         
   7  10   6         30.00         33.68         1.58 o                         
   8  10   6        310.26        319.94         9.87 o                         
   9  10   6          1.30          0.08         2.93 o                         
  10  10   6        100.49        106.83         4.85 o                         
  11  10   6         24.71         33.49         5.03 o                         
  12  10   6          3.53          0.63         3.53 o                         
  -9  11   6         83.39         87.23         4.39 o                         
  -8  11   6         16.40         24.02         3.01 o                         
  -7  11   6         83.82         89.69        12.75 o                         
  -6  11   6          1.52          3.36         2.66 o                         
  -5  11   6        116.49        114.49         3.95 o                         
  -4  11   6          0.39         -0.07         1.56 o                         
  -3  11   6        738.09        737.36         9.66 o                         
  -2  11   6        462.40        431.07         6.32 o                         
  -1  11   6        127.50        120.48         3.95 o                         
   0  11   6        739.28        734.96        10.08 o                         
   1  11   6          0.09          0.22         1.09 o                         
   2  11   6        581.57        556.13         6.48 o                         
   3  11   6       1255.96       1183.20        11.36 o                         
   4  11   6         21.87         21.44         1.58 o                         
   5  11   6         54.74         55.51         2.66 o                         
   6  11   6        100.24        112.52         2.62 o                         
   7  11   6        223.63        217.37         5.11 o                         
   8  11   6         68.01         58.31         4.59 o                         
   9  11   6          3.43          5.49         3.15 o                         
  10  11   6         20.90         22.35         3.27 o                         
  11  11   6         31.26         25.69         4.28 o                         
  -8  12   6        287.47        292.15         7.86 o                         
  -7  12   6         31.69         33.47         3.99 o                         
  -6  12   6        162.66        153.54         6.24 o                         
  -5  12   6         84.98         90.62         3.97 o                         
  -4  12   6          7.53          2.44         1.76 o                         
  -3  12   6         50.25         46.53         3.07 o                         
  -2  12   6        220.34        214.39         4.66 o                         
  -1  12   6         14.81         12.45         1.30 o                         
   0  12   6         37.38         36.12         2.08 o                         
   1  12   6        805.73        807.27         8.50 o                         
   2  12   6        762.63        737.46         8.64 o                         
   3  12   6          0.11          0.52         0.75 o                         
   4  12   6         69.20         63.65         2.10 o                         
   5  12   6        141.81        126.68         6.73 o                         
   6  12   6          1.18          3.29         1.60 o                         
   7  12   6          7.93         10.27         1.83 o                         
   8  12   6        116.89        137.93         4.85 o                         
   9  12   6         23.92         33.63         3.71 o                         
  10  12   6        349.02        361.19        11.62 o                         
  -6  13   6         33.10         33.81         3.42 o                         
  -5  13   6        104.15        104.37         4.35 o                         
  -4  13   6          0.83          0.85         2.11 o                         
  -3  13   6         63.48         59.02         3.77 o                         
  -2  13   6          0.54         -0.53         1.88 o                         
  -1  13   6         26.13         22.60         1.69 o                         
   0  13   6         44.24         41.50         1.98 o                         
   1  13   6          0.87          0.37         1.37 o                         
   2  13   6          0.94          0.02         1.29 o                         
   3  13   6        225.25        237.44         5.49 o                         
   4  13   6         43.69         33.56         4.94 o                         
   5  13   6          0.33          0.79         1.85 o                         
   6  13   6         27.34         32.47         2.93 o                         
   7  13   6          6.47          8.15         1.87 o                         
   8  13   6         86.33         94.24         4.29 o                         
   9  13   6          2.11         -2.05         5.58 o                         
  -4  14   6         31.26         27.78         2.75 o                         
  -3  14   6         27.88         24.42         3.14 o                         
  -2  14   6          3.70          6.72         2.71 o                         
  -1  14   6        124.53        130.23         4.13 o                         
   0  14   6         62.65         61.86         6.64 o                         
   1  14   6          1.93          3.93         1.88 o                         
   2  14   6         31.20         38.90         3.13 o                         
   3  14   6          9.60          7.39         2.01 o                         
   4  14   6         40.52         38.07         2.64 o                         
   5  14   6          0.02          1.87         3.30 o                         
   6  14   6          7.68          7.46         2.31 o                         
   7  14   6          9.16          8.18         2.46 o                         
  -2  15   6         21.14         21.74         3.73 o                         
  -1  15   6          8.00          9.35         2.76 o                         
   0  15   6          1.54          2.03         2.56 o                         
   1  15   6         63.73         60.35         4.77 o                         
   2  15   6         27.58         28.32         3.32 o                         
   3  15   6          3.59          1.20         2.59 o                         
   4  15   6         56.49         57.13         3.89 o                         
  -1 -14   7         46.26         44.38         5.41 o                         
   0 -14   7          3.92          2.80         5.55 o                         
  -6 -13   7         22.09         20.45         3.05 o                         
  -5 -13   7          9.14          6.80         2.65 o                         
  -4 -13   7         10.13          4.58         2.50 o                         
  -3 -13   7         30.71         34.55         3.00 o                         
  -2 -13   7         13.47         14.37         2.54 o                         
  -1 -13   7         11.60          6.54         2.72 o                         
   0 -13   7          2.27          1.75         2.28 o                         
   1 -13   7         13.57          7.02         1.98 o                         
   2 -13   7          0.93          1.65         1.95 o                         
   3 -13   7          5.65         10.86         2.30 o                         
   4 -13   7         14.69         13.06         2.42 o                         
  -8 -12   7          1.49          2.71         2.69 o                         
  -7 -12   7          2.63          3.43         2.62 o                         
  -6 -12   7          7.56          1.54         2.96 o                         
  -5 -12   7         14.54         13.45         1.98 o                         
  -4 -12   7         47.81         50.34         2.69 o                         
  -3 -12   7          0.16         -0.09         1.71 o                         
  -2 -12   7         49.38         57.84         3.04 o                         
  -1 -12   7         19.25         27.07         2.02 o                         
   0 -12   7          8.60          9.56         1.90 o                         
   1 -12   7          0.77         -1.27         1.76 o                         
   2 -12   7          0.21         -0.02         1.82 o                         
   3 -12   7         11.02          6.87         2.13 o                         
   4 -12   7          0.20         -0.84         2.07 o                         
   5 -12   7          8.96          6.48         2.76 o                         
   6 -12   7          0.11         -0.99         2.35 o                         
  -9 -11   7         37.21         37.96         3.38 o                         
  -8 -11   7         17.74         22.60         3.84 o                         
  -7 -11   7         15.09         19.27         2.67 o                         
  -6 -11   7         56.64         53.18         2.61 o                         
  -5 -11   7          0.00          1.08         1.70 o                         
  -4 -11   7          5.07         10.38         1.92 o                         
  -3 -11   7         11.88          7.20         2.13 o                         
  -2 -11   7         71.49         86.03         2.84 o                         
  -1 -11   7         45.60         54.99         2.80 o                         
   0 -11   7         16.59         22.68         1.58 o                         
   1 -11   7          4.46          4.91         1.65 o                         
   2 -11   7          0.97          0.85         1.68 o                         
   3 -11   7         19.88         24.15         2.25 o                         
   4 -11   7         14.37         12.81         2.18 o                         
   5 -11   7         38.18         38.25         2.79 o                         
   6 -11   7          4.49          6.05         3.14 o                         
   7 -11   7          1.07          0.77         2.54 o                         
 -10 -10   7         45.46         43.22         5.27 o                         
  -9 -10   7          1.93          5.10         2.54 o                         
  -8 -10   7          4.76          1.40         2.30 o                         
  -7 -10   7          2.37          4.97         2.69 o                         
  -6 -10   7         74.04         74.63         2.91 o                         
  -5 -10   7         76.54         75.78         2.93 o                         
  -4 -10   7          3.97          5.71         1.64 o                         
  -3 -10   7          2.19          1.76         0.93 o                         
  -2 -10   7          1.01         -0.01         1.00 o                         
  -1 -10   7          2.69          3.40         1.06 o                         
   0 -10   7         21.72         23.88         1.53 o                         
   1 -10   7          3.78          4.06         1.13 o                         
   2 -10   7          7.14         10.04         1.39 o                         
   3 -10   7         52.51         51.24         1.98 o                         
   4 -10   7         45.71         49.45         2.73 o                         
   5 -10   7         24.97         28.32         2.42 o                         
   6 -10   7         21.09         21.56         3.24 o                         
   7 -10   7         96.01        100.26         4.43 o                         
   8 -10   7        128.37        137.93         5.19 o                         
   9 -10   7         24.54         29.90         4.33 o                         
 -11  -9   7        154.85        163.17        12.78 o                         
 -10  -9   7          1.31          1.42         2.39 o                         
  -9  -9   7        100.56        101.27         5.65 o                         
  -8  -9   7         79.01         95.06         3.40 o                         
  -7  -9   7          5.78          8.95         1.87 o                         
  -6  -9   7         11.89         13.15         1.51 o                         
  -5  -9   7         52.56         56.42         2.63 o                         
  -4  -9   7         53.56         65.66         2.13 o                         
  -3  -9   7          3.52          4.76         0.90 o                         
  -2  -9   7         60.10         64.43         2.11 o                         
  -1  -9   7          3.27          1.77         0.93 o                         
   0  -9   7         20.57         23.86         1.85 o                         
   1  -9   7         89.58         86.00         2.26 o                         
   2  -9   7        204.41        205.30         3.95 o                         
   3  -9   7         16.78         17.22         1.13 o                         
   4  -9   7         26.80         31.69         2.76 o                         
   5  -9   7        346.63        345.53         7.19 o                         
   6  -9   7          7.40         13.33         3.18 o                         
   7  -9   7          8.13         14.61         2.48 o                         
   8  -9   7         70.24         58.74         3.60 o                         
   9  -9   7         11.49         11.91         2.59 o                         
  10  -9   7         52.81         54.00         3.74 o                         
 -12  -8   7         29.32         35.41         6.38 o                         
 -11  -8   7         44.06         55.85         4.57 o                         
 -10  -8   7         78.59         86.91         4.03 o                         
  -9  -8   7        203.46        196.33         3.98 o                         
  -8  -8   7        145.49        132.33         3.92 o                         
  -7  -8   7         34.28         22.40         2.43 o                         
  -6  -8   7         67.91         72.63         1.73 o                         
  -5  -8   7        105.28        108.51         2.47 o                         
  -4  -8   7        145.01        152.86         2.62 o                         
  -3  -8   7         82.27         72.70         1.56 o                         
  -2  -8   7        337.94        351.98         4.60 o                         
  -1  -8   7        104.80        109.41         2.42 o                         
   0  -8   7        173.55        167.35         3.40 o                         
   1  -8   7        307.16        308.72         4.45 o                         
   2  -8   7          0.04          1.05         0.71 o                         
   3  -8   7        175.71        158.50         2.20 o                         
   4  -8   7        111.90         92.56         3.19 o                         
   5  -8   7        165.23        175.96         5.86 o                         
   6  -8   7         18.78         26.34         2.49 o                         
   7  -8   7         86.62         76.22         3.30 o                         
   8  -8   7        101.26         87.96         3.37 o                         
   9  -8   7          1.07          1.99         2.04 o                         
  10  -8   7          0.85          0.87         2.88 o                         
  11  -8   7          1.09          5.37         3.41 o                         
 -12  -7   7        497.26        510.96        18.75 o                         
 -11  -7   7         34.48         36.16         2.92 o                         
 -10  -7   7         12.35         18.30         1.98 o                         
  -9  -7   7         45.79         47.38         1.78 o                         
  -8  -7   7        159.95        152.09         2.69 o                         
  -7  -7   7         95.45         96.49         1.68 o                         
  -6  -7   7         26.18         26.87         0.96 o                         
  -5  -7   7        427.06        429.97         5.10 o                         
  -4  -7   7        137.78        156.29         2.57 o                         
  -3  -7   7        105.56        107.53         1.84 o                         
  -2  -7   7        454.97        435.20         4.96 o                         
  -1  -7   7         50.07         45.90         1.59 o                         
   0  -7   7        622.26        717.57        12.00 o                         
   1  -7   7         30.92         53.36         1.29 o                         
   2  -7   7       1761.28       1814.00        18.00 o                         
   3  -7   7          3.11          4.81         0.80 o                         
   4  -7   7          0.77          0.01         0.74 o                         
   5  -7   7        118.77        121.99         4.92 o                         
   6  -7   7        245.72        235.92         5.20 o                         
   7  -7   7         10.07         10.26         1.89 o                         
   8  -7   7          1.59          0.47         1.89 o                         
   9  -7   7         60.84         65.48         3.41 o                         
  10  -7   7         33.45         33.91         3.12 o                         
  11  -7   7          0.35          1.29         2.00 o                         
 -13  -6   7         27.81         17.96         8.63 o                         
 -12  -6   7          7.05          8.02         2.93 o                         
 -11  -6   7        133.22        139.40         5.61 o                         
 -10  -6   7         77.27         81.33         2.46 o                         
  -9  -6   7        281.75        272.67         4.02 o                         
  -8  -6   7          8.27          5.98         0.97 o                         
  -7  -6   7         18.08         21.19         1.25 o                         
  -6  -6   7        601.17        591.03         5.94 o                         
  -5  -6   7          1.20          4.45         0.62 o                         
  -4  -6   7         69.96         68.54         1.62 o                         
  -3  -6   7        345.83        317.51         4.05 o                         
  -2  -6   7       1111.49       1118.50        11.50 o                         
  -1  -6   7        161.89        202.58         2.76 o                         
   0  -6   7       1479.66       1504.10        17.80 o                         
   1  -6   7       1179.62       1273.58        15.79 o                         
   2  -6   7        464.54        463.29         5.27 o                         
   3  -6   7        127.16        118.45         2.96 o                         
   4  -6   7       2532.82       2633.86        33.55 o                         
   5  -6   7         55.01         55.07         2.31 o                         
   6  -6   7        177.46        182.26         4.66 o                         
   7  -6   7         36.26         29.37         1.99 o                         
   8  -6   7        133.74        123.30         3.46 o                         
   9  -6   7         32.43         31.61         2.09 o                         
  10  -6   7         21.09         26.31         2.69 o                         
  11  -6   7         26.06         29.86         2.21 o                         
  12  -6   7         11.68         12.93         2.37 o                         
 -13  -5   7         62.75         73.20         5.75 o                         
 -12  -5   7         11.06         11.98         2.16 o                         
 -11  -5   7        403.67        381.06         9.16 o                         
 -10  -5   7          2.46          2.36         1.38 o                         
  -9  -5   7         40.45         32.09         1.32 o                         
  -8  -5   7         17.97         13.09         0.99 o                         
  -7  -5   7        100.84        110.04         1.81 o                         
  -6  -5   7         25.24         26.11         1.13 o                         
  -5  -5   7        323.52        326.07         3.83 o                         
  -4  -5   7          3.00          4.90         0.70 o                         
  -3  -5   7        180.02        183.03         3.57 o                         
  -2  -5   7        538.68        526.01         7.29 o                         
  -1  -5   7         99.30        103.00         1.96 o                         
   0  -5   7       1517.62       1540.50        16.62 o                         
   1  -5   7         90.76         92.26         2.44 o                         
   2  -5   7        777.39        806.71        11.24 o                         
   3  -5   7       1394.20       1514.48        18.01 o                         
   4  -5   7          1.06          0.22         1.06 o                         
   5  -5   7       1326.07       1389.23        18.88 o                         
   6  -5   7        440.86        460.32         7.30 o                         
   7  -5   7         33.92         33.32         1.73 o                         
   8  -5   7         27.63         25.77         1.16 o                         
   9  -5   7          4.64          5.04         1.32 o                         
  10  -5   7          3.60          3.27         1.24 o                         
  11  -5   7         13.40         18.58         1.96 o                         
  12  -5   7          9.17         11.51         2.18 o                         
 -13  -4   7         19.96         20.27         2.43 o                         
 -12  -4   7          0.24         -1.79         1.94 o                         
 -11  -4   7          0.15         -0.24         1.69 o                         
 -10  -4   7         87.19         71.09         2.03 o                         
  -9  -4   7          2.57          3.55         1.09 o                         
  -8  -4   7         12.10         12.34         0.85 o                         
  -7  -4   7        179.07        185.17         2.45 o                         
  -6  -4   7        282.26        275.88         3.08 o                         
  -5  -4   7        501.75        428.69         3.96 o                         
  -4  -4   7          9.00         10.26         0.61 o                         
  -3  -4   7        208.92        213.79         3.43 o                         
  -2  -4   7       2704.69       2761.69        26.39 o                         
  -1  -4   7        713.99        737.81        11.19 o                         
   0  -4   7        988.44       1223.19        13.04 o                         
   1  -4   7          5.67         10.76         0.73 o                         
   2  -4   7        322.64        293.75         8.05 o                         
   3  -4   7        482.15        520.50        14.11 o                         
   4  -4   7        258.60        248.55         5.26 o                         
   5  -4   7         81.52         79.95         1.96 o                         
   6  -4   7          2.96          2.35         0.50 o                         
   7  -4   7        537.29        524.07         5.98 o                         
   8  -4   7         73.27         70.86         1.53 o                         
   9  -4   7        166.15        170.57         3.04 o                         
  10  -4   7         63.41         51.67         3.00 o                         
  11  -4   7         24.68         26.79         2.00 o                         
  12  -4   7         15.37         14.64         2.11 o                         
  13  -4   7          3.39          2.35         2.13 o                         
 -14  -3   7         47.59         47.69         3.78 o                         
 -13  -3   7          4.42          3.11         2.06 o                         
 -12  -3   7          0.02          0.04         1.95 o                         
 -11  -3   7         78.53         73.43         3.12 o                         
 -10  -3   7        269.83        255.31         3.72 o                         
  -9  -3   7         24.52         27.86         1.44 o                         
  -8  -3   7        340.11        292.44         4.12 o                         
  -7  -3   7       1347.20       1288.47        13.12 o                         
  -6  -3   7          7.50          6.01         0.65 o                         
  -5  -3   7         98.14         80.93         1.30 o                         
  -4  -3   7       1398.85       1350.11        11.17 o                         
  -3  -3   7       1423.11       1558.49        15.29 o                         
  -2  -3   7       1356.62       1349.78        15.34 o                         
  -1  -3   7       3105.78       3306.79        57.76 o                         
   0  -3   7       1490.29       1636.78        17.84 o                         
   1  -3   7       3086.39       3435.37        80.87 o                         
   2  -3   7       2955.65       3029.04        50.64 o                         
   3  -3   7        652.18        678.40        15.52 o                         
   4  -3   7          3.87          7.70         0.92 o                         
   5  -3   7         49.03         38.30         1.13 o                         
   6  -3   7        494.55        476.32         8.48 o                         
   7  -3   7          7.30         10.45         0.75 o                         
   8  -3   7          1.19          1.06         0.74 o                         
   9  -3   7         73.95         70.16         1.79 o                         
  10  -3   7         14.44         14.20         1.24 o                         
  11  -3   7         59.37         58.29         2.62 o                         
  12  -3   7          5.60          7.62         1.95 o                         
  13  -3   7          0.80          2.32         2.45 o                         
 -14  -2   7          5.46          2.09         2.75 o                         
 -13  -2   7          1.23          3.57         2.02 o                         
 -12  -2   7         26.69         26.95         2.40 o                         
 -11  -2   7          2.79          4.79         1.59 o                         
 -10  -2   7          6.12         11.90         1.19 o                         
  -9  -2   7         93.06         91.61         2.00 o                         
  -8  -2   7        108.00         95.87         2.17 o                         
  -7  -2   7          0.00         -0.75         0.83 o                         
  -6  -2   7        225.25        203.84         3.03 o                         
  -5  -2   7       1212.73       1262.25        12.67 o                         
  -4  -2   7         69.40         65.71         1.39 o                         
  -3  -2   7        961.06        994.47        11.56 o                         
  -2  -2   7          3.56          3.51         0.49 o                         
  -1  -2   7        825.52        887.61        16.02 o                         
   0  -2   7        320.13        306.81         4.29 o                         
   1  -2   7       1121.90       1110.86        26.13 o                         
   2  -2   7        241.20        310.42         4.75 o                         
   3  -2   7         72.69         84.06         1.91 o                         
   4  -2   7        313.68        329.07         5.98 o                         
   5  -2   7         10.92         11.22         0.65 o                         
   6  -2   7        155.83        156.00         2.70 o                         
   7  -2   7         75.22         73.42         1.54 o                         
   8  -2   7         19.20         16.79         1.08 o                         
   9  -2   7          0.01         -0.19         0.61 o                         
  10  -2   7          0.05          0.14         0.94 o                         
  11  -2   7          0.26          0.37         1.12 o                         
  12  -2   7          0.01          5.63         2.22 o                         
  13  -2   7         18.66         23.42         2.74 o                         
  14  -2   7          3.43          5.38         2.44 o                         
 -14  -1   7        113.83        118.78         4.35 o                         
 -13  -1   7          1.39          1.36         2.06 o                         
 -12  -1   7         17.17         18.48         2.28 o                         
 -11  -1   7        230.72        241.33         7.50 o                         
 -10  -1   7        379.21        371.72         5.11 o                         
  -9  -1   7         84.87         85.10         2.08 o                         
  -8  -1   7         36.40         39.76         1.31 o                         
  -7  -1   7        104.76        102.96         1.79 o                         
  -6  -1   7          4.30          5.54         0.67 o                         
  -5  -1   7        680.50        734.41         8.49 o                         
  -4  -1   7         17.77         27.39         1.00 o                         
  -3  -1   7        621.38        641.78         8.92 o                         
  -2  -1   7       2977.78       3062.00        25.59 o                         
  -1  -1   7          0.89          8.45         0.40 o                         
   0  -1   7        287.24        353.67         4.65 o                         
   1  -1   7        317.48        340.43         4.15 o                         
   2  -1   7        235.62        229.41         2.95 o                         
   3  -1   7        135.76        148.69         4.36 o                         
   4  -1   7        199.68        236.15         3.29 o                         
   5  -1   7        413.24        416.85         6.93 o                         
   6  -1   7         65.47         78.43         1.70 o                         
   7  -1   7          0.56          1.93         0.72 o                         
   8  -1   7        933.00        891.51         8.86 o                         
   9  -1   7        320.36        317.37         3.40 o                         
  10  -1   7          0.86          0.02         1.02 o                         
  11  -1   7          4.03          2.43         1.10 o                         
  12  -1   7         77.54         71.36         3.28 o                         
  13  -1   7         43.01         42.29         3.92 o                         
  14  -1   7         18.12         21.96         3.46 o                         
 -14   0   7         44.72         57.61         3.35 o                         
 -13   0   7         67.76         72.12         3.83 o                         
 -12   0   7        103.10        103.16         3.78 o                         
 -11   0   7        456.69        454.52         8.09 o                         
 -10   0   7          1.16          2.46         1.27 o                         
  -9   0   7         60.84         61.32         1.65 o                         
  -8   0   7        534.96        531.90         6.00 o                         
  -7   0   7       1249.19       1263.11        11.46 o                         
  -6   0   7       1039.58       1065.38        10.30 o                         
  -5   0   7         34.49         31.42         1.06 o                         
  -4   0   7       2360.06       2418.58        28.45 o                         
  -3   0   7         81.38        117.36         3.69 o                         
  -2   0   7         82.42         83.45         1.83 o                         
  -1   0   7         65.65         90.09         1.57 o                         
   0   0   7          2.82          4.30         0.34 o                         
   1   0   7        128.85        148.67         1.82 o                         
   2   0   7        378.81        358.41         4.16 o                         
   3   0   7          0.15          3.41         0.31 o                         
   4   0   7        177.12        182.97         3.51 o                         
   5   0   7        141.88        138.36         2.53 o                         
   6   0   7         22.45         26.43         0.96 o                         
   7   0   7          2.18          3.40         0.77 o                         
   8   0   7          0.15          0.38         0.69 o                         
   9   0   7        310.12        263.90         3.27 o                         
  10   0   7        168.85        164.42         2.77 o                         
  11   0   7          1.78          2.12         1.32 o
[truncated: 542,377 more chars]
